# Supplementary material for: Fluoroquinolone and beta-lactam antimicrobials induce different transcriptome profiles in Salmonella enterica persister cells
Source: Sci Rep. 2023 Oct 31;13:18696. doi: 10.1038/s41598-023-46142-8 (PMC10618250; doi:10.1038/s41598-023-46142-8)
Supplement: Supplementary file 4 — Supplementary Table S1. [file 41598_2023_46142_MOESM4_ESM.xlsx]

## Sheet: Genome statistics
Column1	4SA	S58	192
Contigs	117	106	68
Bases	4770518	4616765	4711380
CDS	4486	4288	4419
Gene	4561	4371	4490
GC %	52.04	52.14	52.13
N50	242888	325462	232313
