# Supplementary material for: Fluoroquinolone and beta-lactam antimicrobials induce different transcriptome profiles in Salmonella enterica persister cells
Source: Sci Rep. 2023 Oct 31;13:18696. doi: 10.1038/s41598-023-46142-8 (PMC10618250; doi:10.1038/s41598-023-46142-8)
Supplement: Supplementary file 5 — Supplementary Table S2. [file 41598_2023_46142_MOESM5_ESM.xlsx]

## Sheet: Transcriptome statistics
Strain	Group	Time point (h)	Replicate	# reads mapped to CDS regions
Enteritidis 192	CAZ	0	1	4190571
Enteritidis 192	CAZ	0	2	3036656
Enteritidis 192	CAZ	0	3	3834929
Enteritidis 192	CAZ	6	1	2674365
Enteritidis 192	CAZ	6	2	3475183
Enteritidis 192	CAZ	6	3	3171240
Enteritidis 192	CAZ	48	1	3334080
Enteritidis 192	CAZ	48	2	5354025
Enteritidis 192	CAZ	48	3	1909921
Enteritidis 192	CIP	0	1	1521602
Enteritidis 192	CIP	0	2	1532946
Enteritidis 192	CIP	0	3	1501662
Enteritidis 192	CIP	6	1	1234737
Enteritidis 192	CIP	6	2	1185377
Enteritidis 192	CIP	6	3	1137116
Enteritidis 192	CIP	48	1	1335844
Enteritidis 192	CIP	48	2	1581752
Enteritidis 192	CIP	48	3	1228855
Enteritidis 4SA	CAZ	0	1	262070
Enteritidis 4SA	CAZ	0	2	941607
Enteritidis 4SA	CAZ	0	3	1770365
Enteritidis 4SA	CAZ	6	1	3528050
Enteritidis 4SA	CAZ	6	2	1173854
Enteritidis 4SA	CAZ	6	3	460758
Enteritidis 4SA	CAZ	48	1	4120389
Enteritidis 4SA	CAZ	48	2	2407506
Enteritidis 4SA	CAZ	48	3	3845626
Enteritidis 4SA	CIP	0	1	1163125
Enteritidis 4SA	CIP	0	2	981775
Enteritidis 4SA	CIP	0	3	1310466
Enteritidis 4SA	CIP	6	1	166510
Enteritidis 4SA	CIP	6	2	177081
Enteritidis 4SA	CIP	6	3	144736
Enteritidis 4SA	CIP	48	1	112967
Enteritidis 4SA	CIP	48	2	78339
Enteritidis 4SA	CIP	48	3	102633
Schwarzengrund S58	CAZ	0	1	2033580
Schwarzengrund S58	CAZ	0	2	1740376
Schwarzengrund S58	CAZ	0	3	2399359
Schwarzengrund S58	CAZ	6	1	2680767
Schwarzengrund S58	CAZ	6	2	2055025
Schwarzengrund S58	CAZ	6	3	2206317
Schwarzengrund S58	CAZ	48	1	2528046
Schwarzengrund S58	CAZ	48	2	1008205
Schwarzengrund S58	CAZ	48	3	2538211
Schwarzengrund S58	CIP	0	1	1009287
Schwarzengrund S58	CIP	0	2	1032740
Schwarzengrund S58	CIP	0	3	774550
Schwarzengrund S58	CIP	6	1	278616
Schwarzengrund S58	CIP	6	2	66994
Schwarzengrund S58	CIP	6	3	225765
Schwarzengrund S58	CIP	48	1	218788
Schwarzengrund S58	CIP	48	2	97761
Schwarzengrund S58	CIP	48	3	187554
