# Supplementary material for: Fluoroquinolone and beta-lactam antimicrobials induce different transcriptome profiles in Salmonella enterica persister cells
Source: Sci Rep. 2023 Oct 31;13:18696. doi: 10.1038/s41598-023-46142-8 (PMC10618250; doi:10.1038/s41598-023-46142-8)
Supplement: Supplementary file 6 — Supplementary Table S3. [file 41598_2023_46142_MOESM6_ESM.xlsx]

## Sheet: All_Expression_S58
Name	Chromosome	Region	Identifier	CAZ-6 vs. CAZ-0 - Max group means	CAZ-6 vs. CAZ-0 - Fold change	CAZ-6 vs. CAZ-0 - Log fold change	CAZ-6 vs. CAZ-0 - P-value	CAZ-6 vs. CAZ-0 - FDR p-value	CAZ-6 vs. CAZ-0 - Bonferroni	CAZ-48 vs. CAZ-0 - Max group means	CAZ-48 vs. CAZ-0 - Fold change	CAZ-48 vs. CAZ-0 - Log fold change	CAZ-48 vs. CAZ-0 - P-value	CAZ-48 vs. CAZ-0 - FDR p-value	CAZ-48 vs. CAZ-0 - Bonferroni	CAZ-6 vs. CAZ-48 - Max group means	CAZ-6 vs. CAZ-48 - Fold change	CAZ-6 vs. CAZ-48 - Log fold change	CAZ-6 vs. CAZ-48 - P-value	CAZ-6 vs. CAZ-48 - FDR p-value	CAZ-6 vs. CAZ-48 - Bonferroni	CIP-48 vs. CIP-0 - Max group means	CIP-48 vs. CIP-0 - Fold change	CIP-48 vs. CIP-0 - Log fold change	CIP-48 vs. CIP-0 - P-value	CIP-48 vs. CIP-0 - FDR p-value	CIP-48 vs. CIP-0 - Bonferroni	CIP-6 vs. CIP-0 - Max group means	CIP-6 vs. CIP-0 - Fold change	CIP-6 vs. CIP-0 - Log fold change	CIP-6 vs. CIP-0 - P-value	CIP-6 vs. CIP-0 - FDR p-value	CIP-6 vs. CIP-0 - Bonferroni	CIP-6 vs. CIP-48 - Max group means	CIP-6 vs. CIP-48 - Fold change	CIP-6 vs. CIP-48 - Log fold change	CIP-6 vs. CIP-48 - P-value	CIP-6 vs. CIP-48 - FDR p-value	CIP-6 vs. CIP-48 - Bonferroni	796(S58) CIP T48-1 - Total counts	796(S58) CIP T48-1 - RPKM	796(S58) CIP T48-1 - TPM	796(S58) CIP T48-1 - CPM	796(S58) CIP T48-3 - Total counts	796(S58) CIP T48-3 - RPKM	796(S58) CIP T48-3 - TPM	796(S58) CIP T48-3 - CPM	796(S58) CIP T0-1 - Total counts	796(S58) CIP T0-1 - RPKM
rcnR	796_1	508..780		0	1.27114	0.34612	0.143042	0.241711	1	0	1.33314	0.414825	0.0812802	0.13847	1	0	-1.04878	-0.0687057	0.758651	0.980072	1	0	1.13499	0.182677	0.661275	0.808078	1	0	-1.72562	-0.787116	0.254996	0.354892	1	0	-1.95856	-0.969793	0.19652	0.315491	1	7	0	#NUM!	28.5814	6	0	#NUM!	26.922	43	0
yqeG	796_1	complement(811..2040)		0	1.02967	0.0421842	0.794866	0.864061	1	0	1.19505	0.25707	0.113596	0.183275	1	0	-1.16061	-0.214886	0.178055	0.782276	1	0	-1.20842	-0.273118	0.280476	0.470862	1	0	-3.15537	-1.65781	0.000237204	0.000807889	1	0	-2.61116	-1.38469	0.00411664	0.0143164	1	30	0	#NUM!	122.492	25	0	#NUM!	112.175	168	0
796_00003	796_1	complement(2182..2637)		0	1.26495	0.339085	0.0980492	0.181692	1	0	1.24131	0.311868	0.131679	0.206149	1	0	1.01904	0.0272176	0.889949	0.991221	1	0	1.15658	0.209871	0.515551	0.698298	1	0	-2.64287	-1.40211	0.0248781	0.0498026	1	0	-3.0567	-1.61198	0.0147021	0.0404379	1	20	0	#NUM!	81.6611	14	0	#NUM!	62.8181	71	0
allS	796_1	2741..3604		0	1.27219	0.347311	0.0365783	0.0837329	1	0	1.33875	0.420884	0.0117298	0.0269075	1	0	-1.05232	-0.073573	0.646105	0.974893	1	0	-1.33574	-0.417643	0.0933852	0.218698	1	0	-4.65683	-2.21935	1.27135e-05	5.72043e-05	0.0545157	0	-3.48632	-1.80171	0.000794168	0.00351072	1	19	0	#NUM!	77.5781	36	0	#NUM!	161.532	135	0
thlA	796_1	3727..4905		0	1.03293	0.0467436	0.727791	0.816101	1	0	1.02689	0.0382805	0.777387	0.840186	1	0	1.00588	0.00846317	0.948644	0.997841	1	0	-1.33975	-0.421965	0.0370481	0.111796	1	0	1.08091	0.112246	0.611833	0.700544	1	0	1.44815	0.534211	0.0416545	0.0930284	1	47	0	#NUM!	191.904	41	0	#NUM!	183.967	215	0
kduI	796_1	5335..6171		0	1.20237	0.265876	0.200247	0.316382	1	0	1.28629	0.363216	0.081229	0.138438	1	0	-1.0698	-0.0973398	0.631436	0.973951	1	0	-1.07515	-0.104542	0.710501	0.839656	1	0	-3.70482	-1.8894	0.000325026	0.00107126	1	0	-3.44585	-1.78486	0.00124749	0.00518249	1	31	0	#NUM!	126.575	17	0	#NUM!	76.2791	138	0
kduD	796_1	6228..6989		0	1.31246	0.392277	0.0283042	0.067728	1	0	1.43214	0.518169	0.00389918	0.0104498	1	0	-1.09118	-0.125891	0.46482	0.957225	1	0	1.77915	0.831186	0.00120074	0.00750549	1	0	-1.3848	-0.469677	0.26253	0.363138	1	0	-2.46376	-1.30086	0.00324112	0.0117679	1	37	0	#NUM!	151.073	23	0	#NUM!	103.201	61	0
araE	796_1	7341..8759		0	1.15148	0.203486	0.170125	0.277692	1	0	1.13526	0.183026	0.219582	0.312088	1	0	1.01428	0.0204595	0.888619	0.991221	1	0	-1.07856	-0.109105	0.582057	0.751312	1	0	-3.2709	-1.70969	6.89537e-07	3.88533e-06	0.00295674	0	-3.03266	-1.60058	1.09389e-05	8.17174e-05	0.0469058	61	0	#NUM!	249.066	48	0	#NUM!	215.376	273	0
796_00009	796_1	8872..9579		0	1.07185	0.100108	0.486346	0.613188	1	0	1.04147	0.0586185	0.686317	0.764992	1	0	1.02918	0.0414898	0.767672	0.980325	1	0	-1.0957	-0.131854	0.533683	0.710932	1	0	-1.03994	-0.0564942	0.82475	0.873864	1	0	1.05362	0.07536	0.796087	0.863989	1	38	0	#NUM!	155.156	36	0	#NUM!	161.532	164	0
cynR_1	796_1	complement(9551..10486)		0	1.06759	0.0943629	0.568625	0.686642	1	0	1.02386	0.0340218	0.838472	0.884556	1	0	1.04271	0.0603411	0.710556	0.980072	1	0	-1.4349	-0.52095	0.0332807	0.10252	1	0	-1.62551	-0.700889	0.0254646	0.0508343	1	0	-1.13284	-0.179939	0.613159	0.717929	1	27	0	#NUM!	110.242	34	0	#NUM!	152.558	128	0
lysA_1	796_1	10604..11866		0	1.96742	0.976302	8.05693e-09	8.90415e-08	3.45481e-05	0	1.1527	0.205013	0.231971	0.326803	1	0	1.70679	0.771289	3.69195e-06	0.000323083	0.0158311	0	1.49447	0.579638	0.00385102	0.0191791	1	0	-1.23868	-0.308805	0.238128	0.335445	1	0	-1.85118	-0.888443	0.00133027	0.00543775	1	97	0	#NUM!	396.056	68	0	#NUM!	305.116	193	0
ascG	796_1	complement(11876..12895)		0	-1.03444	-0.0488529	0.743799	0.8267	1	0	-1.11409	-0.155861	0.300876	0.402892	1	0	1.07699	0.107009	0.470229	0.958024	1	0	-1.65961	-0.73084	0.000433818	0.0031529	1	0	-1.41084	-0.496559	0.0373237	0.0706284	1	0	1.17632	0.234282	0.394169	0.526869	1	40	0	#NUM!	163.322	48	0	#NUM!	215.376	271	0
galR	796_1	complement(12909..13937)		0	-1.24868	-0.320408	0.0184234	0.0487651	1	0	-1.26066	-0.334174	0.0146491	0.0327028	1	0	1.00959	0.0137667	0.918968	0.997799	1	0	-1.22372	-0.291274	0.122945	0.267472	1	0	-1.73653	-0.796211	0.00178097	0.0048642	1	0	-1.41906	-0.504937	0.0730188	0.144662	1	47	0	#NUM!	191.904	57	0	#NUM!	255.759	243	0
aas	796_1	14530..16689		0	-1.05848	-0.0819925	0.552563	0.671778	1	0	-1.12342	-0.167891	0.22648	0.319982	1	0	1.06135	0.0858987	0.531462	0.972173	1	0	-1.27348	-0.348772	0.0479693	0.134352	1	0	-1.17199	-0.228954	0.255307	0.355209	1	0	1.0866	0.119818	0.594575	0.708122	1	87	0	#NUM!	355.226	68	0	#NUM!	305.116	384	0
lplT	796_1	16682..17884		0	1.00276	0.00398133	0.983434	0.990363	1	0	-1.01439	-0.0206152	0.914764	0.944045	1	0	1.0172	0.0245965	0.897077	0.992276	1	0	-1.82671	-0.869246	0.000310314	0.00236766	1	0	-2.26127	-1.17713	7.87312e-05	0.000304693	0.3376	0	-1.23789	-0.307889	0.350997	0.485508	1	33	0	#NUM!	134.741	54	0	#NUM!	242.298	267	0
yhdN	796_1	complement(17971..19011)		0	1.34959	0.432518	0.00256187	0.00946191	1	0	1.26275	0.336571	0.0197977	0.0424888	1	0	1.06877	0.095947	0.493112	0.968475	1	0	-1.62661	-0.701872	0.000987256	0.00632057	1	0	1.48789	0.573271	0.00459677	0.0111614	1	0	2.42023	1.27514	3.65e-07	3.47033e-06	0.00156512	38	0	#NUM!	155.156	37	0	#NUM!	166.019	238	0
ygdR_1	796_1	complement(19202..19420)		0	1.52649	0.610217	0.00728188	0.0226924	1	0	1.30113	0.379762	0.100872	0.166229	1	0	1.1732	0.230455	0.28207	0.875512	1	0	1.12624	0.17152	0.698205	0.832796	1	0	1.63629	0.710425	0.146499	0.22284	1	0	1.45287	0.538905	0.356269	0.491565	1	7	0	#NUM!	28.5814	7	0	#NUM!	31.409	32	0
796_00018	796_1	complement(19590..20303)		0	1.00445	0.0064073	0.970214	0.982588	1	0	1.09526	0.131279	0.446245	0.549382	1	0	-1.09041	-0.124872	0.455124	0.953974	1	0	-1.06147	-0.0860646	0.75219	0.871492	1	0	-1.35141	-0.434469	0.240032	0.337455	1	0	-1.27315	-0.348405	0.400839	0.533126	1	17	0	#NUM!	69.4119	21	0	#NUM!	94.2271	117	0
mutH	796_1	complement(20485..21180)		0	1.16762	0.223572	0.171171	0.278885	1	0	1.11133	0.152285	0.356034	0.45915	1	0	1.05065	0.0712873	0.653602	0.976738	1	0	-1.61362	-0.690298	0.0167199	0.0603493	1	0	-2.11614	-1.08143	0.00824287	0.0186686	1	0	-1.31143	-0.391136	0.400306	0.532582	1	16	0	#NUM!	65.3289	12	0	#NUM!	53.8441	115	0
rppH	796_1	21863..22393		0	-1.43168	-0.517709	0.00133322	0.00549169	1	0	-1.57491	-0.655266	5.99896e-05	0.000264102	0.257236	0	1.10004	0.137557	0.396169	0.937558	1	0	1.72322	0.785108	0.00243781	0.0133164	1	0	3.46415	1.7925	3.46345e-12	3.33469e-11	1.48513e-08	0	2.01028	1.0074	0.000715852	0.0032153	1	23	0	#NUM!	93.9103	21	0	#NUM!	94.2271	83	0
ptsP	796_1	22406..24652		0	-1.56304	-0.644351	6.23966e-05	0.000372642	0.267557	0	-1.71041	-0.774344	1.62245e-06	1.00536e-05	0.00695709	0	1.09429	0.129993	0.420368	0.94975	1	0	-1.06971	-0.0972182	0.584875	0.752685	1	0	1.31582	0.395959	0.0322268	0.062163	1	0	1.40754	0.493177	0.0124375	0.0352287	1	158	0	#NUM!	645.123	154	0	#NUM!	690.999	753	0
lgt	796_1	24868..25743		0	-1.45751	-0.543508	0.000612738	0.0027774	1	0	-1.42216	-0.508083	0.00144724	0.00446456	1	0	-1.02486	-0.0354246	0.823376	0.984561	1	0	1.3267	0.407846	0.0414022	0.121514	1	0	1.49964	0.58462	0.00913117	0.0205104	1	0	1.13035	0.176774	0.473872	0.604212	1	68	0	#NUM!	277.648	53	0	#NUM!	237.811	240	0
thyA	796_1	25750..26544		0	-1.39933	-0.484741	0.00115484	0.00482178	1	0	-1.46867	-0.554511	0.000230644	0.000880679	0.989003	0	1.04955	0.06977	0.640496	0.974893	1	0	-1.10854	-0.148655	0.530879	0.709345	1	0	1.96567	0.975024	2.37957e-05	0.00010224	0.102036	0	2.17902	1.12368	6.61403e-05	0.000406317	0.28361	28	0	#NUM!	114.326	21	0	#NUM!	94.2271	134	0
796_00024	796_1	26729..27199		0	1.24354	0.314449	0.113863	0.203519	1	0	1.30076	0.379354	0.0581032	0.104752	1	0	-1.04602	-0.0649043	0.732435	0.980072	1	0	-1.7153	-0.778462	0.0462061	0.130867	1	0	-1.68243	-0.750545	0.134422	0.206963	1	0	1.01954	0.0279169	0.962338	0.976688	1	7	0	#NUM!	28.5814	11	0	#NUM!	49.3571	65	0
796_00025	796_1	27190..27753		0	1.45433	0.54036	0.00486502	0.0162092	1	0	1.42722	0.513207	0.00791369	0.0191177	1	0	1.019	0.0271527	0.883142	0.991221	1	0	-1.44046	-0.526534	0.0528923	0.144093	1	0	-3.15247	-1.65648	0.000195296	0.000677909	0.837428	0	-2.18851	-1.12995	0.0188915	0.0496668	1	26	0	#NUM!	106.159	21	0	#NUM!	94.2271	113	0
796_00026	796_1	27750..28157		0	1.21586	0.281973	0.14809	0.249121	1	0	1.00943	0.0135457	0.945723	0.963703	1	0	1.20449	0.268427	0.154897	0.761016	1	0	-1.42535	-0.51132	0.0915117	0.215817	1	0	-1.51736	-0.601567	0.122488	0.19204	1	0	-1.06455	-0.0902466	0.840436	0.895788	1	15	0	#NUM!	61.2458	12	0	#NUM!	53.8441	86	0
796_00027	796_1	28142..28462		0	-1.0551	-0.0773841	0.648883	0.755268	1	0	-1.00877	-0.0125927	0.941443	0.960535	1	0	-1.04593	-0.0647914	0.684571	0.980072	1	0	-2.3165	-1.21194	0.00197298	0.0112802	1	0	-1.37083	-0.455048	0.272828	0.374244	1	0	1.68985	0.756896	0.160711	0.268248	1	4	0	#NUM!	16.3322	11	0	#NUM!	49.3571	66	0
recC	796_1	28478..31849		0	-1.08666	-0.119905	0.483149	0.609515	1	0	-1.13671	-0.184866	0.280629	0.380803	1	0	1.04606	0.0649606	0.70347	0.980072	1	0	-1.48219	-0.567734	0.00276662	0.0148291	1	0	-2.30703	-1.20603	6.34347e-08	4.15914e-07	0.000272008	0	-1.55649	-0.6383	0.00686916	0.0219486	1	130	0	#NUM!	530.797	147	0	#NUM!	659.59	802	0
ptrA	796_1	32027..34915		0	-1.26452	-0.338589	0.0387034	0.0872556	1	0	-1.37879	-0.4634	0.00477355	0.0124887	1	0	1.09036	0.12481	0.44602	0.951787	1	0	1.01018	0.0146178	0.938004	0.973418	1	0	-1.87022	-0.903211	0.000129325	0.000469955	0.554547	0	-1.88927	-0.917828	0.000230097	0.00121659	0.986655	123	0	#NUM!	502.216	106	0	#NUM!	475.623	521	0
recB	796_1	34908..38453		0	-1.65571	-0.727453	1.9864e-05	0.000132468	0.085177	0	-1.77496	-0.827788	1.26544e-06	7.96799e-06	0.0054262	0	1.07202	0.100336	0.556928	0.972173	1	0	-2.04772	-1.03402	9.03659e-08	1.4961e-06	0.000387489	0	-3.193	-1.67491	5.23692e-13	5.37223e-12	2.24559e-09	0	-1.55929	-0.640894	0.00967394	0.0288871	1	107	0	#NUM!	436.887	122	0	#NUM!	547.415	882	0
recD	796_1	38450..40285		0	-1.26106	-0.33464	0.0333976	0.0772849	1	0	-1.39595	-0.481248	0.00235117	0.00677996	1	0	1.10696	0.146608	0.351377	0.919844	1	0	-1.91831	-0.939833	3.27403e-06	4.09301e-05	0.014039	0	-16.6366	-4.05629	2.78666e-14	3.07969e-13	1.19492e-10	0	-8.67256	-3.11646	1.19349e-08	1.32927e-07	5.11768e-05	62	0	#NUM!	253.149	54	0	#NUM!	242.298	387	0
argA	796_1	complement(40388..41719)		0	1.17529	0.233013	0.0408289	0.0908533	1	0	1.24506	0.316216	0.00576758	0.0146339	1	0	-1.05937	-0.0832035	0.449624	0.952255	1	0	-1.63388	-0.7083	0.000380355	0.00281686	1	0	-3.37702	-1.75575	3.1659e-07	1.88547e-06	0.00135754	0	-2.06687	-1.04745	0.00530605	0.0176923	1	40	0	#NUM!	163.322	31	0	#NUM!	139.097	216	0
amiC	796_1	41952..43205		0	-1.03009	-0.0427727	0.70349	0.7974	1	0	-1.00664	-0.00954789	0.932765	0.954809	1	0	-1.0233	-0.0332248	0.763071	0.980072	1	0	-1.35695	-0.440365	0.0211211	0.0718218	1	0	-3.22644	-1.68994	8.72415e-07	4.84575e-06	0.00374092	0	-2.37771	-1.24958	0.00076072	0.0033873	1	45	0	#NUM!	183.737	34	0	#NUM!	152.558	220	0
malK	796_2	62..712		0	-3.68795	-1.88282	0	0	0	0	-4.04819	-2.01728	0	0	0	0	1.09768	0.134459	0.460664	0.957225	1	0	-2.62513	-1.39239	6.52294e-07	9.38603e-06	0.00279704	0	-3.18559	-1.67156	9.31447e-06	4.34608e-05	0.0399405	0	-1.2135	-0.279172	0.518208	0.640155	1	18	0	#NUM!	73.495	25	0	#NUM!	112.175	199	0
lamB	796_2	801..2159		0	-10.5173	-3.39469	0	0	0	0	-11.427	-3.51438	0	0	0	0	1.0865	0.119691	0.532253	0.972173	1	0	-2.73954	-1.45394	9.13215e-11	2.30345e-09	3.91587e-07	0	-4.30428	-2.10577	8.00471e-14	8.62417e-13	3.43242e-10	0	-1.57117	-0.651836	0.0326607	0.0766971	1	57	0	#NUM!	232.734	60	0	#NUM!	269.22	870	0
796_00036	796_2	2323..3240		0	-4.5051	-2.17156	0	0	0	0	-4.50162	-2.17045	0	0	0	0	-1.00077	-0.00111409	0.995115	0.999808	1	0	-1.71473	-0.777981	0.000765545	0.00511317	1	0	-2.97103	-1.57096	9.03516e-07	5.00552e-06	0.00387428	0	-1.73265	-0.792983	0.0227916	0.0575223	1	45	0	#NUM!	183.737	42	0	#NUM!	188.454	339	0
ubiC	796_2	3421..3918		0	-1.27948	-0.355554	0.044806	0.0975766	1	0	-1.31324	-0.393128	0.0278429	0.056396	1	0	1.02639	0.0375743	0.831498	0.985956	1	0	1.4743	0.560029	0.0220127	0.0740316	1	0	-1.12233	-0.166499	0.624605	0.712505	1	0	-1.65465	-0.726528	0.0474612	0.103306	1	28	0	#NUM!	114.326	28	0	#NUM!	125.636	93	0
ubiA	796_2	3932..4804		0	-1.06141	-0.0859858	0.543677	0.664373	1	0	-1.09606	-0.132331	0.354025	0.457523	1	0	1.03265	0.0463453	0.740397	0.980072	1	0	1.24783	0.319424	0.0742721	0.186027	1	0	-1.35245	-0.43557	0.0739061	0.126108	1	0	-1.68763	-0.754995	0.00400422	0.0139708	1	53	0	#NUM!	216.402	74	0	#NUM!	332.039	252	0
plsB	796_2	complement(4903..7323)		0	-1.72012	-0.78251	5.58582e-06	4.15112e-05	0.023952	0	-1.84612	-0.884499	3.01855e-07	2.13943e-06	0.00129435	0	1.07325	0.101988	0.554765	0.972173	1	0	1.08694	0.120277	0.514615	0.698092	1	0	1.34206	0.424447	0.0270229	0.0533983	1	0	1.23471	0.304171	0.129583	0.226151	1	241	0	#NUM!	984.016	196	0	#NUM!	879.453	868	0
dgkA	796_2	7494..7862		0	-1.29942	-0.377865	0.124598	0.217893	1	0	-1.16117	-0.215577	0.382296	0.485701	1	0	-1.11906	-0.162288	0.506387	0.969879	1	0	3.41899	1.77357	1.43525e-05	0.000156599	0.0615435	0	4.55085	2.18613	9.44759e-07	5.2071e-06	0.00405113	0	1.33105	0.412564	0.380684	0.515107	1	9	0	#NUM!	36.7475	3	0	#NUM!	13.461	21	0
lexA_1	796_2	7971..8579		0	-1.29379	-0.371604	0.0560225	0.117297	1	0	-1.49709	-0.582165	0.00299348	0.00834611	1	0	1.15714	0.210562	0.279816	0.873367	1	0	3.48053	1.79931	2.22045e-16	1.03492e-14	9.52127e-13	0	8.75259	3.12971	0	0	0	0	2.51473	1.3304	2.5825e-09	3.02561e-08	1.10737e-05	94	0	#NUM!	383.807	73	0	#NUM!	327.552	146	0
dinF	796_2	8757..10082		0	-1.19636	-0.258647	0.0905665	0.170778	1	0	-1.2668	-0.341185	0.0265483	0.0540291	1	0	1.05888	0.0825375	0.588043	0.973951	1	0	1.27968	0.355779	0.0442483	0.127426	1	0	1.65812	0.729547	0.000112162	0.000413897	0.480949	0	1.29573	0.373768	0.0681627	0.137862	1	91	0	#NUM!	371.558	114	0	#NUM!	511.519	343	0
796_00043	796_2	10211..10423		0	2.78737	1.4789	1.9873e-13	3.62619e-12	8.52154e-10	0	2.54958	1.35026	3.03161e-11	3.62104e-10	1.29995e-07	0	1.09326	0.128641	0.471028	0.958024	1	0	-1.05056	-0.0711571	0.846532	0.923176	1	0	-1.24285	-0.313654	0.532117	0.630566	1	0	-1.18304	-0.242497	0.671149	0.765192	1	9	0	#NUM!	36.7475	11	0	#NUM!	49.3571	44	0
zur	796_2	complement(10523..11038)		0	-1.22816	-0.2965	0.0509173	0.1083	1	0	-1.17911	-0.237698	0.120376	0.191672	1	0	-1.0416	-0.0588022	0.69489	0.980072	1	0	1.23091	0.299729	0.180664	0.349273	1	0	1.02622	0.0373379	0.897763	0.922725	1	0	-1.19947	-0.262391	0.416784	0.549054	1	32	0	#NUM!	130.658	32	0	#NUM!	143.584	133	0
796_00045	796_2	11285..12595		0	1.20826	0.272936	0.0174012	0.0467229	1	0	1.18131	0.240382	0.0379339	0.0732375	1	0	1.02282	0.032554	0.769134	0.980325	1	0	-1.37006	-0.454244	0.0138968	0.0519072	1	0	-1.98947	-0.992386	0.000207687	0.000717617	0.890563	0	-1.4521	-0.538141	0.0721523	0.143368	1	43	0	#NUM!	175.571	40	0	#NUM!	179.48	244	0
dusA	796_2	12683..13681		0	1.05549	0.0779062	0.60115	0.713678	1	0	1.01894	0.0270725	0.85687	0.898571	1	0	1.03586	0.0508337	0.729121	0.980072	1	0	-1.02673	-0.0380563	0.844978	0.92242	1	0	-2.3349	-1.22336	4.78339e-05	0.000193319	0.205112	0	-2.27411	-1.1853	0.00022942	0.00121451	0.983753	54	0	#NUM!	220.485	60	0	#NUM!	269.22	210	0
pspG	796_2	13849..14091		0	1.4946	0.579757	0.00652656	0.0206843	1	0	1.26512	0.339274	0.119632	0.190912	1	0	1.18139	0.240483	0.222854	0.83942	1	0	-1.09528	-0.131303	0.770444	0.882861	1	0	-3.87823	-1.9554	0.0584449	0.102921	1	0	-3.54084	-1.82409	0.094465	0.177661	1	6	0	#NUM!	24.4983	6	0	#NUM!	26.922	26	0
qorA	796_2	complement(14266..15249)		0	1.13712	0.185385	0.142652	0.241394	1	0	1.00189	0.00272465	0.983043	0.988808	1	0	1.13497	0.18266	0.139595	0.739905	1	0	-1.08475	-0.117366	0.548044	0.721919	1	0	-1.41123	-0.496954	0.0615269	0.107729	1	0	-1.30097	-0.379588	0.201783	0.321175	1	48	0	#NUM!	195.987	27	0	#NUM!	121.149	171	0
dnaB_1	796_2	15314..16729		0	-1.62646	-0.701739	3.93459e-06	3.00205e-05	0.0168715	0	-1.77995	-0.831834	5.35476e-08	4.41562e-07	0.000229612	0	1.09437	0.130095	0.394524	0.937558	1	0	-1.5418	-0.624617	0.000875944	0.00574319	1	0	-1.53806	-0.62111	0.00399053	0.00989098	1	0	1.00243	0.00350671	0.988299	0.993118	1	75	0	#NUM!	306.229	75	0	#NUM!	336.526	479	0
alr	796_2	16761..17840		0	-1.76157	-0.816859	1.05929e-08	1.14414e-07	4.54225e-05	0	-1.89722	-0.923887	1.45563e-10	1.64256e-09	6.24173e-07	0	1.07701	0.107028	0.458089	0.95514	1	0	-1.86586	-0.899838	3.46592e-06	4.29533e-05	0.0148618	0	-1.66468	-0.735243	0.00106966	0.00313513	1	0	1.12085	0.164596	0.523078	0.644049	1	51	0	#NUM!	208.236	51	0	#NUM!	228.837	363	0
tyrB	796_2	18026..19219		0	-1.04907	-0.0691042	0.582777	0.698615	1	0	-1.10741	-0.147186	0.245899	0.342453	1	0	1.05561	0.078082	0.530546	0.972173	1	0	-1.46541	-0.551309	0.00185988	0.0107918	1	0	-3.56081	-1.83221	7.19696e-10	5.77913e-09	3.08606e-06	0	-2.4299	-1.2809	6.13506e-05	0.000381263	0.263072	64	0	#NUM!	261.316	49	0	#NUM!	219.863	346	0
aphA	796_2	19406..20119		0	-1.10756	-0.147388	0.440708	0.57196	1	0	-1.06453	-0.0902174	0.638991	0.726981	1	0	-1.04042	-0.0571706	0.76161	0.980072	1	0	-1.78244	-0.83385	0.0265613	0.0858092	1	0	-1.48828	-0.573647	0.202675	0.293704	1	0	1.19765	0.260203	0.630022	0.731727	1	5	0	#NUM!	20.4153	13	0	#NUM!	58.3311	95	0
796_00053	796_2	20248..20664		0	1.11745	0.160204	0.316147	0.448145	1	0	1.08552	0.118391	0.463911	0.566253	1	0	1.02941	0.0418135	0.786173	0.982803	1	0	1.01913	0.027333	0.923	0.965677	1	0	-1.6017	-0.679602	0.118537	0.187076	1	0	-1.63233	-0.706935	0.140975	0.242187	1	16	0	#NUM!	65.3289	17	0	#NUM!	76.2791	62	0
796_00054	796_2	20667..21023		0	-1.05459	-0.0766811	0.674848	0.775181	1	0	-1.25019	-0.322148	0.084564	0.143268	1	0	1.18548	0.245467	0.173974	0.779367	1	0	1.31324	0.393133	0.14022	0.293585	1	0	-1.8664	-0.90026	0.0484608	0.0876796	1	0	-2.45104	-1.29339	0.0077492	0.0240612	1	16	0	#NUM!	65.3289	36	0	#NUM!	161.532	86	0
796_00055	796_2	complement(21024..21362)		0	-1.09809	-0.134991	0.462157	0.59151	1	0	-1.05354	-0.0752389	0.684504	0.763965	1	0	-1.04229	-0.059752	0.737415	0.980072	1	0	-1.15595	-0.209081	0.48385	0.672389	1	0	-3.65819	-1.87113	0.00231714	0.00615988	1	0	-3.16466	-1.66205	0.0107592	0.0314703	1	19	0	#NUM!	77.5781	17	0	#NUM!	76.2791	71	0
796_00056	796_2	complement(21349..21792)		0	1.05981	0.0838082	0.639096	0.746308	1	0	1.02137	0.030505	0.866112	0.905385	1	0	1.03764	0.0533032	0.757995	0.980072	1	0	-1.15233	-0.204551	0.446236	0.638245	1	0	-2.70464	-1.43544	0.0021969	0.00588685	1	0	-2.34711	-1.23088	0.0147837	0.0405324	1	23	0	#NUM!	93.9103	18	0	#NUM!	80.7661	90	0
uvrA	796_2	complement(21936..24761)		0	1.06021	0.0843488	0.653818	0.75957	1	0	-1.03683	-0.0521828	0.781958	0.843649	1	0	1.09926	0.136532	0.466558	0.957225	1	0	1.13972	0.188677	0.34348	0.537996	1	0	2.44912	1.29227	8.31162e-11	7.18553e-10	3.56402e-07	0	2.14889	1.10359	1.11952e-07	1.11381e-06	0.000480052	231	0	#NUM!	943.186	195	0	#NUM!	874.966	686	0
ssb_1	796_2	25009..25539		0	-1.20932	-0.274195	0.144534	0.243981	1	0	-1.49772	-0.582771	0.00232346	0.00670909	1	0	1.23848	0.308576	0.101485	0.665772	1	0	2.27354	1.18494	3.5251e-07	5.30373e-06	0.00151156	0	5.85222	2.54898	0	0	0	0	2.57406	1.36405	2.83355e-08	3.00749e-07	0.000121502	40	0	#NUM!	163.322	47	0	#NUM!	210.889	89	0
796_00059	796_2	26579..27211		0	-1.22181	-0.289019	0.281871	0.41153	1	0	1.5497	0.631988	0.0163763	0.035919	1	0	-1.89344	-0.921007	0.000344192	0.0162186	1	0	2.62952	1.3948	0.00227544	0.0126185	1	0	-2.00289	-1.00209	0.344966	0.45043	1	0	-5.26665	-2.39689	0.0270152	0.0658938	1	8	0	#NUM!	32.6644	11	0	#NUM!	49.3571	10	0
796_00060	796_2	27208..28596		0	1.01029	0.0147731	0.945052	0.967618	1	0	1.21027	0.275324	0.19922	0.288446	1	0	-1.19794	-0.260551	0.218743	0.834168	1	0	2.04043	1.02887	5.88863e-05	0.000552526	0.252504	0	-1.2609	-0.334458	0.354828	0.460782	1	0	-2.57279	-1.36333	0.000284665	0.0014742	1	59	0	#NUM!	240.9	46	0	#NUM!	206.402	137	0
tolC_1	796_2	28586..29905		0	1.10703	0.146698	0.565619	0.683975	1	0	1.1875	0.247925	0.332345	0.436076	1	0	-1.07269	-0.101227	0.689587	0.980072	1	0	1.86154	0.896494	0.00294277	0.0155019	1	0	-1.19809	-0.260732	0.51472	0.614112	1	0	-2.23028	-1.15723	0.00556864	0.0185024	1	56	0	#NUM!	228.651	24	0	#NUM!	107.688	141	0
prsE_1	796_2	29902..31179		0	-1.02841	-0.0404137	0.896072	0.934503	1	0	1.33121	0.412738	0.181658	0.269253	1	0	-1.36903	-0.453151	0.138955	0.738539	1	0	1.69615	0.762265	0.0754527	0.187669	1	0	1.24131	0.311861	0.568106	0.662688	1	0	-1.36642	-0.450404	0.444005	0.574327	1	14	0	#NUM!	57.1628	5	0	#NUM!	22.435	51	0
796_00063	796_2	31196..47881		0	-1.07049	-0.0982746	0.636849	0.744898	1	0	-1.03385	-0.0480301	0.817551	0.871838	1	0	-1.03544	-0.0502445	0.809206	0.983015	1	0	1.02035	0.0290697	0.889971	0.946008	1	0	-1.46978	-0.555596	0.00958968	0.0214841	1	0	-1.49969	-0.584665	0.00682208	0.0218307	1	1132	0	#NUM!	4622.02	1196	0	#NUM!	5366.46	5018	0
ltxB	796_2	47921..49987		0	-1.08452	-0.117059	0.554792	0.67297	1	0	1.24309	0.313927	0.112701	0.18202	1	0	-1.34815	-0.430986	0.0277476	0.341902	1	0	2.25502	1.17314	1.14026e-05	0.000126669	0.0488942	0	-1.67364	-0.742989	0.114452	0.181565	1	0	-3.77409	-1.91613	7.88997e-05	0.000474505	0.338322	31	0	#NUM!	126.575	30	0	#NUM!	134.61	83	0
796_00065	796_2	complement(50265..50546)		0	1.30713	0.386408	0.0789787	0.153727	1	0	1.29072	0.368181	0.0981832	0.162741	1	0	1.01271	0.0182269	0.928786	0.997841	1	0	1.46413	0.550043	0.164892	0.32753	1	0	-1.05596	-0.0785533	0.894955	0.9205	1	0	-1.54606	-0.628596	0.334821	0.468881	1	11	0	#NUM!	44.9136	6	0	#NUM!	26.922	26	0
yjcC	796_2	51109..52710		0	1.13083	0.177379	0.273114	0.400792	1	0	1.07169	0.0998823	0.538904	0.635889	1	0	1.05519	0.077497	0.628976	0.973951	1	0	1.29934	0.377777	0.0458916	0.130493	1	0	-2.01696	-1.01218	0.000170241	0.000602803	0.729995	0	-2.62071	-1.38996	8.36409e-07	7.44092e-06	0.00358652	79	0	#NUM!	322.561	98	0	#NUM!	439.727	399	0
soxS_1	796_2	complement(52698..53021)		0	1.16974	0.226192	0.23912	0.362281	1	0	1.2577	0.330791	0.0870591	0.146741	1	0	-1.0752	-0.1046	0.560602	0.972173	1	0	1.57275	0.653289	0.0179481	0.0637862	1	0	-1.12008	-0.163596	0.695369	0.771872	1	0	-1.7616	-0.816885	0.0699506	0.140097	1	17	0	#NUM!	69.4119	17	0	#NUM!	76.2791	55	0
soxR	796_2	53108..53566		0	-1.21152	-0.276813	0.0813537	0.157067	1	0	-1.10513	-0.144222	0.3663	0.469285	1	0	-1.09626	-0.132591	0.392138	0.936763	1	0	1.04581	0.0646206	0.79311	0.895433	1	0	-1.91114	-0.934436	0.0209344	0.0428072	1	0	-1.99869	-0.999056	0.022869	0.0576159	1	31	0	#NUM!	126.575	16	0	#NUM!	71.7921	107	0
yfcG_1	796_2	53859..54527		0	1.01433	0.0205307	0.88595	0.927586	1	0	1.00783	0.0112567	0.937962	0.957842	1	0	1.00645	0.00927401	0.946806	0.997841	1	0	1.24139	0.311951	0.139088	0.292695	1	0	-1.94837	-0.962268	0.00780461	0.0178201	1	0	-2.41868	-1.27422	0.00096144	0.0041643	1	46	0	#NUM!	187.821	30	0	#NUM!	134.61	122	0
ghxP	796_2	54875..56224		0	1.04817	0.0678795	0.720282	0.810435	1	0	-1.05491	-0.0771196	0.685738	0.764602	1	0	1.10573	0.144999	0.441381	0.94975	1	0	-1.17361	-0.23095	0.300315	0.493959	1	0	-1.7436	-0.802073	0.00363816	0.0091378	1	0	-1.48568	-0.571123	0.0543836	0.115216	1	47	0	#NUM!	191.904	90	0	#NUM!	403.831	294	0
nhaK	796_2	56374..58020		0	1.08691	0.120228	0.432181	0.564137	1	0	1.00615	0.00884547	0.954222	0.969424	1	0	1.08026	0.111383	0.461816	0.957225	1	0	-1.03767	-0.0533413	0.777998	0.8856	1	0	-1.44358	-0.529655	0.0263367	0.0522832	1	0	-1.39118	-0.476314	0.066208	0.134422	1	71	0	#NUM!	289.897	72	0	#NUM!	323.064	254	0
oxyR_1	796_2	complement(58115..59002)		0	-1.02001	-0.0285795	0.834595	0.890456	1	0	-1.12364	-0.168178	0.224799	0.318026	1	0	1.1016	0.139599	0.301245	0.883498	1	0	1.16101	0.215383	0.250142	0.434606	1	0	-1.43529	-0.521339	0.0497773	0.0896828	1	0	-1.66639	-0.736722	0.0106783	0.0312977	1	51	0	#NUM!	208.236	65	0	#NUM!	291.655	209	0
cidA_1	796_2	59106..59516		0	1.03587	0.0508465	0.753643	0.833322	1	0	-1.02397	-0.0341743	0.835122	0.883326	1	0	1.0607	0.0850208	0.589713	0.973951	1	0	-1.32075	-0.401356	0.140453	0.293643	1	0	-1.50402	-0.588824	0.104278	0.168479	1	0	-1.13876	-0.187468	0.651502	0.748966	1	19	0	#NUM!	77.5781	19	0	#NUM!	85.2531	108	0
yohK_1	796_2	59509..60198		0	-1.05876	-0.0823824	0.587159	0.702494	1	0	-1.15277	-0.205102	0.182139	0.26978	1	0	1.08879	0.12272	0.412212	0.943649	1	0	-1.21064	-0.275766	0.198754	0.371191	1	0	-2.41459	-1.27178	0.000163156	0.000580109	0.699611	0	-1.99448	-0.996013	0.00653597	0.0210565	1	41	0	#NUM!	167.405	40	0	#NUM!	179.48	167	0
actP_1	796_2	complement(60237..61886)		0	1.10322	0.141715	0.400251	0.533005	1	0	-1.00783	-0.0112515	0.947038	0.964426	1	0	1.11185	0.152967	0.360255	0.926914	1	0	-1.35469	-0.437964	0.0279011	0.0890841	1	0	-2.97476	-1.57278	1.45096e-08	1.01996e-07	6.22173e-05	0	-2.1959	-1.13481	0.000122645	0.000706858	0.525903	60	0	#NUM!	244.983	101	0	#NUM!	453.188	415	0
yjcH	796_2	complement(61883..62197)		0	1.01203	0.0172566	0.925294	0.953994	1	0	-1.0346	-0.0490736	0.79284	0.852054	1	0	1.04705	0.0663301	0.708691	0.980072	1	0	-1.73809	-0.7975	0.0206634	0.0708271	1	0	-2.68875	-1.42693	0.00820244	0.0185925	1	0	-1.54696	-0.629433	0.299998	0.43153	1	8	0	#NUM!	32.6644	13	0	#NUM!	58.3311	64	0
acs_1	796_2	complement(62437..64395)		0	1.09431	0.130021	0.412456	0.54423	1	0	-1.00929	-0.0133368	0.9333	0.955129	1	0	1.10447	0.143358	0.363172	0.928005	1	0	-1.41091	-0.496625	0.0101212	0.041412	1	0	-1.25672	-0.329668	0.125456	0.195549	1	0	1.12269	0.166958	0.483758	0.613351	1	65	0	#NUM!	265.399	83	0	#NUM!	372.422	429	0
nrfA	796_2	64827..66263		0	1.16636	0.22201	0.200469	0.316616	1	0	1.17353	0.230857	0.184644	0.272549	1	0	-1.00615	-0.00884775	0.958818	0.997841	1	0	-1.14061	-0.189809	0.392806	0.589542	1	0	-3.6249	-1.85794	8.29385e-07	4.63073e-06	0.0035564	0	-3.17803	-1.66813	2.66794e-05	0.000181561	0.114401	41	0	#NUM!	167.405	48	0	#NUM!	215.376	228	0
nrfB	796_2	66375..66941		0	1.20623	0.270508	0.110695	0.199353	1	0	1.16219	0.216843	0.204828	0.294832	1	0	1.0379	0.0536646	0.745033	0.980072	1	0	1.19831	0.261003	0.246889	0.432165	1	0	-2.08366	-1.05912	0.00386214	0.0096005	1	0	-2.49688	-1.32013	0.000698744	0.00315059	1	46	0	#NUM!	187.821	31	0	#NUM!	139.097	151	0
ydhX_1	796_2	66938..67609		0	1.17786	0.23617	0.157954	0.262319	1	0	1.22911	0.297617	0.0768466	0.132019	1	0	-1.04351	-0.0614479	0.704635	0.980072	1	0	-1.24299	-0.313816	0.169273	0.333414	1	0	-5.91126	-2.56347	4.56975e-07	2.64799e-06	0.00195951	0	-4.75567	-2.24965	2.14054e-05	0.000148521	0.0917861	32	0	#NUM!	130.658	38	0	#NUM!	170.506	164	0
796_00081	796_2	67606..68562		0	1.19278	0.254329	0.226559	0.34758	1	0	1.00892	0.0128177	0.951729	0.967982	1	0	1.18223	0.241511	0.246673	0.860784	1	0	-1.50661	-0.591308	0.0178544	0.0636408	1	0	-7.39389	-2.88633	7.22371e-10	5.78977e-09	3.09753e-06	0	-4.90763	-2.29503	2.3734e-06	2.00337e-05	0.0101771	44	0	#NUM!	179.654	61	0	#NUM!	273.707	267	0
ccmF_1	796_2	68555..70291		0	1.13757	0.18596	0.286227	0.415919	1	0	1.02482	0.0353693	0.840064	0.885495	1	0	1.11002	0.15059	0.384014	0.933762	1	0	-1.41672	-0.50255	0.0124427	0.0482051	1	0	-5.76141	-2.52642	4.03011e-14	4.41972e-13	1.72811e-10	0	-4.06674	-2.02387	6.10931e-09	7.00447e-08	2.61967e-05	82	0	#NUM!	334.811	93	0	#NUM!	417.292	405	0
ccmH_1	796_2	70284..70793		0	1.03749	0.0530935	0.768392	0.844736	1	0	-1.06291	-0.0880216	0.630687	0.719826	1	0	1.10276	0.141115	0.42284	0.94975	1	0	1.05514	0.0774324	0.766555	0.879917	1	0	-1.77363	-0.826709	0.0402983	0.0751846	1	0	-1.87143	-0.904141	0.0389185	0.0882112	1	28	0	#NUM!	114.326	19	0	#NUM!	85.2531	77	0
nrfG	796_2	70790..71410		0	1.08072	0.111997	0.53328	0.656345	1	0	1.1518	0.203888	0.259401	0.357197	1	0	-1.06577	-0.0918907	0.597292	0.973951	1	0	-1.04727	-0.0666309	0.826498	0.912938	1	0	-1.81856	-0.862797	0.0691554	0.119283	1	0	-1.73648	-0.796166	0.126717	0.221951	1	21	0	#NUM!	85.7442	9	0	#NUM!	40.3831	54	0
gltP	796_2	71755..73065		0	-1.36816	-0.452238	0.00771053	0.0238033	1	0	-1.44966	-0.535715	0.00168293	0.00507127	1	0	1.05957	0.0834775	0.623123	0.973951	1	0	-1.41943	-0.505309	0.0182632	0.0646679	1	0	-2.08281	-1.05853	0.000121898	0.000446371	0.522701	0	-1.46736	-0.553221	0.0657457	0.13361	1	46	0	#NUM!	187.821	57	0	#NUM!	255.759	363	0
796_00086	796_2	complement(73223..73891)		0	1.03958	0.0559991	0.747901	0.830184	1	0	-1.0913	-0.126042	0.475004	0.577326	1	0	1.13449	0.182041	0.289175	0.883498	1	0	-1.09683	-0.133337	0.574899	0.745891	1	0	-4.5174	-2.17549	8.59063e-06	4.03026e-05	0.0368366	0	-4.1186	-2.04215	6.46187e-05	0.000398402	0.277085	32	0	#NUM!	130.658	37	0	#NUM!	166.019	166	0
fdhF_1	796_2	complement(74089..75768)		0	-3.38011	-1.75707	0	0	0	0	-4.15816	-2.05595	0	0	0	0	1.23018	0.298874	0.146193	0.753456	1	0	-1.20718	-0.271635	0.217372	0.394787	1	0	2.9098	1.54092	6.56475e-13	6.67053e-12	2.81496e-09	0	3.51264	1.81255	1.44329e-15	3.12567e-14	6.18883e-12	107	0	#NUM!	436.887	122	0	#NUM!	547.415	796	0
fdhF_2	796_2	complement(75817..76236)		0	-3.2638	-1.70655	1.11022e-16	2.61573e-15	4.76064e-13	0	-3.73635	-1.90163	0	0	0	0	1.14479	0.195077	0.358133	0.925444	1	0	-1.38276	-0.467553	0.118175	0.260398	1	0	2.91337	1.54269	3.11652e-09	2.30408e-08	1.33637e-05	0	4.0285	2.01024	6.52916e-10	8.09163e-09	2.7997e-06	17	0	#NUM!	69.4119	26	0	#NUM!	116.662	143	0
796_00089	796_2	complement(76608..77516)		0	1.01491	0.0213531	0.889201	0.929937	1	0	-1.03467	-0.0491718	0.750532	0.818484	1	0	1.0501	0.070525	0.640181	0.974893	1	0	-1.07293	-0.101562	0.656163	0.804583	1	0	-2.14264	-1.09939	0.00224848	0.00599594	1	0	-1.99699	-0.997828	0.0105075	0.0308817	1	29	0	#NUM!	118.409	29	0	#NUM!	130.123	144	0
phnO	796_2	complement(77774..78208)		0	-1.03098	-0.044018	0.792712	0.862509	1	0	-1.14174	-0.191233	0.26185	0.359978	1	0	1.10743	0.147215	0.369671	0.931712	1	0	1.59881	0.677003	0.0233903	0.0770993	1	0	-2.56904	-1.36123	0.0423697	0.0783108	1	0	-4.10742	-2.03823	0.00344922	0.012397	1	13	0	#NUM!	53.0797	18	0	#NUM!	80.7661	41	0
796_00091	796_2	complement(78360..78803)		0	-1.03228	-0.0458347	0.812496	0.875152	1	0	-1.01353	-0.019393	0.920753	0.948381	1	0	-1.0185	-0.0264417	0.888304	0.991221	1	0	1.20187	0.265275	0.338518	0.533076	1	0	-1.75643	-0.812647	0.0678524	0.117461	1	0	-2.11099	-1.07792	0.0242196	0.0602051	1	21	0	#NUM!	85.7442	19	0	#NUM!	85.2531	81	0
796_00092	796_2	complement(78923..79258)		0	1.07208	0.100415	0.58169	0.697898	1	0	-1.06067	-0.0849758	0.648337	0.733881	1	0	1.13712	0.185391	0.291498	0.883498	1	0	-1.07613	-0.105849	0.776142	0.884694	1	0	-1.16754	-0.223475	0.653189	0.735718	1	0	-1.08495	-0.117627	0.837411	0.893906	1	9	0	#NUM!	36.7475	7	0	#NUM!	31.409	46	0
proP_1	796_2	79726..81228		0	1.14451	0.194726	0.224491	0.345925	1	0	1.12974	0.175992	0.27367	0.373132	1	0	1.01307	0.0187342	0.906225	0.995265	1	0	1.3515	0.434565	0.0148699	0.0547785	1	0	1.19951	0.262447	0.185828	0.273543	1	0	-1.12671	-0.172118	0.412032	0.544152	1	136	0	#NUM!	555.296	161	0	#NUM!	722.408	449	0
796_00094	796_2	81298..81387		0	-1.63379	-0.708226	0.383017	0.515821	1	0	-3.10404	-1.63415	0.0738394	0.127671	1	0	1.8999	0.92592	0.309353	0.888306	1	0	-25.832	-4.69109	0.474557	0.663756	1	0	-11.8088	-3.56179	0.563713	0.659176	1	0	2.18752	1.1293	0.89959	0.930485	1	0	0	#NUM!	0	0	0	#NUM!	0	2	0
basS	796_2	complement(81395..82474)		0	-1.85272	-0.889643	1.14697e-08	1.23573e-07	4.9182e-05	0	-1.80765	-0.854112	4.90487e-08	4.0839e-07	0.000210321	0	-1.02493	-0.0355306	0.820781	0.983958	1	0	-1.45139	-0.537438	0.0075282	0.0329397	1	0	-1.66183	-0.73277	0.00272188	0.00709077	1	0	-1.14499	-0.195332	0.471896	0.60223	1	47	0	#NUM!	191.904	68	0	#NUM!	305.116	317	0
basR	796_2	complement(82475..83143)		0	-1.93941	-0.955617	7.52098e-10	9.0336e-09	3.225e-06	0	-2.09061	-1.06392	1.1752e-11	1.47347e-10	5.03928e-08	0	1.07796	0.108308	0.491478	0.967633	1	0	-1.38179	-0.466536	0.0358179	0.108773	1	0	-1.05638	-0.0791242	0.74953	0.813667	1	0	1.30804	0.387411	0.177834	0.291384	1	45	0	#NUM!	183.737	34	0	#NUM!	152.558	243	0
eptA	796_2	complement(83140..84783)		0	-1.9453	-0.95999	7.2416e-08	7.00947e-07	0.00031052	0	-2.12413	-1.08687	1.22383e-09	1.24355e-08	5.24778e-06	0	1.09193	0.126883	0.478503	0.960419	1	0	-1.48506	-0.570524	0.0085619	0.0364944	1	0	-1.41647	-0.502298	0.0394947	0.0740504	1	0	1.04843	0.0682265	0.799505	0.866164	1	84	0	#NUM!	342.977	51	0	#NUM!	228.837	492	0
adiC	796_2	complement(84917..86254)		0	-1.00937	-0.0134509	0.93278	0.960327	1	0	-1.02391	-0.0340931	0.831451	0.881027	1	0	1.01441	0.0206422	0.896174	0.992276	1	0	-1.23591	-0.305571	0.112519	0.25077	1	0	-2.54004	-1.34485	5.39794e-07	3.0903e-06	0.00231464	0	-2.0552	-1.03928	0.000291674	0.00149605	1	73	0	#NUM!	298.063	71	0	#NUM!	318.577	367	0
gadX_1	796_2	complement(86394..87155)		0	1.03852	0.0545233	0.743537	0.826624	1	0	1.23021	0.2989	0.0731464	0.126875	1	0	-1.18458	-0.244377	0.131402	0.7197	1	0	1.36323	0.447032	0.221387	0.399371	1	0	1.1031	0.141566	0.778864	0.838296	1	0	-1.23582	-0.305466	0.587942	0.702255	1	12	0	#NUM!	48.9967	7	0	#NUM!	31.409	32	0
adiA	796_2	complement(87453..89723)		0	1.03074	0.0436828	0.798312	0.865527	1	0	-1.00587	-0.00844196	0.960717	0.974121	1	0	1.03679	0.0521248	0.759404	0.980072	1	0	-1.16832	-0.224438	0.241074	0.425227	1	0	-1.4156	-0.501415	0.0207565	0.0425652	1	0	-1.21165	-0.276977	0.230916	0.357436	1	114	0	#NUM!	465.468	123	0	#NUM!	551.902	607	0
melR	796_2	complement(89953..90885)		0	-1.01754	-0.0250916	0.876843	0.921093	1	0	1.07109	0.0990731	0.542058	0.638085	1	0	-1.08988	-0.124165	0.435196	0.94975	1	0	1.32025	0.400806	0.0921125	0.216642	1	0	1.20534	0.269441	0.360938	0.466176	1	0	-1.09533	-0.131365	0.688439	0.780134	1	25	0	#NUM!	102.076	27	0	#NUM!	121.149	110	0
melA	796_2	91157..92509		0	1.10045	0.138098	0.439925	0.571289	1	0	1.03084	0.0438179	0.807258	0.863527	1	0	1.06753	0.09428	0.595064	0.973951	1	0	-1.34552	-0.428162	0.0434811	0.125801	1	0	-1.30402	-0.382966	0.108781	0.174719	1	0	1.03182	0.045196	0.863114	0.911585	1	73	0	#NUM!	298.063	63	0	#NUM!	282.681	333	0
melB	796_2	92593..94023		0	1.28097	0.357242	0.020702	0.0532196	1	0	1.21831	0.284876	0.0664759	0.117063	1	0	1.05144	0.0723661	0.633879	0.974361	1	0	-1.14776	-0.19882	0.278528	0.468731	1	0	-2.74661	-1.45765	4.42085e-08	2.96197e-07	0.000189566	0	-2.39302	-1.25883	8.3983e-06	6.41924e-05	0.0360119	74	0	#NUM!	302.146	97	0	#NUM!	435.24	444	0
fumB	796_2	complement(94112..95758)		0	-1.42546	-0.511432	0.00138871	0.00566582	1	0	-1.50081	-0.585742	0.000269743	0.00100667	1	0	1.05286	0.0743102	0.64281	0.974893	1	0	-1.25605	-0.328892	0.0870842	0.207651	1	0	1.17014	0.226677	0.262807	0.363405	1	0	1.46975	0.555569	0.0136651	0.0381235	1	85	0	#NUM!	347.06	88	0	#NUM!	394.857	416	0
dcuB	796_2	complement(95854..97194)		0	-2.15693	-1.10898	8.91953e-13	1.52378e-11	3.8247e-09	0	-2.35182	-1.23378	2.9976e-15	5.2896e-14	1.28537e-11	0	1.09036	0.124801	0.426616	0.94975	1	0	-1.3976	-0.482952	0.015417	0.0565992	1	0	-1.00629	-0.00904556	0.966391	0.977332	1	0	1.38887	0.473907	0.0517148	0.11071	1	61	0	#NUM!	249.066	52	0	#NUM!	233.324	382	0
796_00106	796_2	complement(97341..97607)		0	-1.42834	-0.514341	0.141563	0.240215	1	0	-1.1711	-0.227861	0.514759	0.611946	1	0	-1.21966	-0.28648	0.408699	0.942205	1	0	-1.34229	-0.424695	0.707678	0.838482	1	0	-1.34335	-0.425836	0.775993	0.836255	1	0	-1.00079	-0.00114077	0.999484	0.999484	1	2	0	#NUM!	8.16611	0	0	#NUM!	0	3	0
dcuR	796_2	complement(97924..98643)		0	1.04591	0.0647601	0.672429	0.773438	1	0	1.11211	0.153294	0.319525	0.421837	1	0	-1.06329	-0.0885336	0.552521	0.972173	1	0	1.34621	0.428903	0.102459	0.233915	1	0	-1.13169	-0.178476	0.640123	0.724808	1	0	-1.52349	-0.607379	0.146603	0.249954	1	24	0	#NUM!	97.9933	19	0	#NUM!	85.2531	92	0
dcuS	796_2	complement(98640..100271)		0	-1.03986	-0.056387	0.717194	0.808021	1	0	-1.01007	-0.0144563	0.926263	0.951134	1	0	-1.02949	-0.0419305	0.78604	0.982803	1	0	1.01141	0.0163662	0.932526	0.971022	1	0	-1.25206	-0.3243	0.169117	0.251796	1	0	-1.26634	-0.340666	0.184633	0.300571	1	84	0	#NUM!	342.977	54	0	#NUM!	242.298	361	0
dmsA_1	796_2	100646..103075		0	1.29065	0.368096	0.0221301	0.0559845	1	0	1.04237	0.0598725	0.711212	0.785796	1	0	1.23818	0.308223	0.0537405	0.492312	1	0	-1.04397	-0.0620833	0.734516	0.858203	1	0	1.92094	0.941816	2.87278e-07	1.72046e-06	0.00123185	0	2.00541	1.0039	5.37094e-07	4.92106e-06	0.00230306	116	0	#NUM!	473.634	122	0	#NUM!	547.415	490	0
dmsB_1	796_2	103089..103715		0	1.21283	0.278373	0.0676501	0.13568	1	0	1.04792	0.0675304	0.662553	0.746264	1	0	1.15736	0.210842	0.15408	0.761016	1	0	-1.21782	-0.284299	0.196453	0.368339	1	0	1.42016	0.506053	0.0264082	0.0524008	1	0	1.7295	0.790352	0.00375659	0.0132578	1	34	0	#NUM!	138.824	33	0	#NUM!	148.071	155	0
dmsC_1	796_2	103708..104481		0	1.08152	0.113057	0.468832	0.597608	1	0	-1.03398	-0.0482083	0.761011	0.827597	1	0	1.11827	0.161266	0.28945	0.883498	1	0	-1.09054	-0.125045	0.566763	0.739169	1	0	1.77048	0.824141	0.000172208	0.000608261	0.738428	0	1.93078	0.949186	0.000296336	0.00151633	1	41	0	#NUM!	167.405	32	0	#NUM!	143.584	167	0
dmsD_1	796_2	104557..105150		0	1.09894	0.136111	0.403063	0.534756	1	0	1.05262	0.0739822	0.652909	0.738116	1	0	1.04401	0.0621292	0.69496	0.980072	1	0	-1.24552	-0.316746	0.188962	0.358603	1	0	-1.23598	-0.305651	0.302937	0.406698	1	0	1.00772	0.0110945	0.973973	0.982912	1	17	0	#NUM!	69.4119	36	0	#NUM!	161.532	138	0
796_00113	796_2	complement(105234..106634)		0	1.16043	0.214657	0.159983	0.264651	1	0	1.12063	0.16431	0.284544	0.384776	1	0	1.03551	0.0503469	0.738391	0.980072	1	0	1.02707	0.03854	0.831705	0.917194	1	0	-2.64502	-1.40328	2.48762e-07	1.49816e-06	0.00106669	0	-2.71663	-1.44182	4.87131e-07	4.51148e-06	0.00208882	109	0	#NUM!	445.053	78	0	#NUM!	349.987	399	0
796_00114	796_2	106983..107843		0	-1.04297	-0.0606942	0.675172	0.77532	1	0	-1.06958	-0.0970437	0.506792	0.604653	1	0	1.02552	0.0363496	0.798629	0.982803	1	0	1.31791	0.398251	0.0642773	0.167331	1	0	-1.32245	-0.403212	0.204641	0.296252	1	0	-1.74287	-0.801463	0.0199057	0.051825	1	40	0	#NUM!	163.322	38	0	#NUM!	170.506	130	0
796_00115	796_2	108501..108683		0	1.35867	0.442195	0.292663	0.422112	1	0	1.62197	0.697743	0.0969944	0.160934	1	0	-1.19379	-0.255548	0.520311	0.972173	1	0	2.78522	1.47779	0.12376	0.268565	1	0	-13.8303	-3.78976	0.537596	0.63522	1	0	-38.5204	-5.26755	0.392947	0.525891	1	0	0	#NUM!	0	2	0	#NUM!	8.97401	3	0
rcsB_1	796_2	complement(108676..108948)		0	1.17049	0.227111	0.662618	0.766057	1	0	2.09283	1.06546	0.0375111	0.0725846	1	0	-1.788	-0.838347	0.0842253	0.618133	1	0	-1.03118	-0.0442973	0.977995	0.99224	1	0	-10.0429	-3.3281	0.589117	0.681266	1	0	-9.7392	-3.2838	0.601678	0.712115	1	0	0	#NUM!	0	1	0	#NUM!	4.48701	2	0
gadX_2	796_2	complement(108960..109835)		0	-1.14672	-0.197513	0.487656	0.614117	1	0	1.24758	0.319127	0.260199	0.357985	1	0	-1.43062	-0.51664	0.0644129	0.544778	1	0	1.79906	0.847245	0.221695	0.399759	1	0	1.01964	0.0280532	0.979583	0.985328	1	0	-1.76442	-0.819192	0.487949	0.616842	1	2	0	#NUM!	8.16611	5	0	#NUM!	22.435	10	0
796_00118	796_2	110638..110931		0	-1.05801	-0.0813468	0.63806	0.745911	1	0	-1.02723	-0.0387539	0.824448	0.877011	1	0	-1.02996	-0.0425929	0.797149	0.982803	1	0	1.49617	0.581275	0.0487368	0.135499	1	0	-1.34403	-0.42657	0.385056	0.491552	1	0	-2.01091	-1.00785	0.0564336	0.118685	1	15	0	#NUM!	61.2458	19	0	#NUM!	85.2531	40	0
796_00119	796_2	110928..111419		0	1.17693	0.235034	0.185014	0.296175	1	0	1.07487	0.104167	0.5627	0.657945	1	0	1.09495	0.130867	0.44392	0.950539	1	0	1.30787	0.387223	0.115024	0.255027	1	0	-2.31692	-1.21221	0.00735935	0.0169297	1	0	-3.03023	-1.59943	0.000792176	0.00350552	1	25	0	#NUM!	102.076	26	0	#NUM!	116.662	109	0
796_00120	796_2	111615..112094		0	1.02867	0.0407755	0.837005	0.891475	1	0	-1.04399	-0.0621056	0.756686	0.823729	1	0	1.07392	0.102881	0.596972	0.973951	1	0	-1.01658	-0.0237237	0.936641	0.972709	1	0	-2.86675	-1.51942	0.00558168	0.01326	1	0	-2.82	-1.49569	0.0102914	0.0303296	1	20	0	#NUM!	81.6611	17	0	#NUM!	76.2791	84	0
796_00121	796_2	112728..112859		0	-1.00822	-0.0118056	0.987887	0.993447	1	0	-1.04416	-0.0623396	0.937173	0.957493	1	0	1.03565	0.0505339	0.94551	0.997841	1	0	38.2163	5.25611	0.0776547	0.19159	1	0	1.94106	0.956842	0.886914	0.913947	1	0	-19.6884	-4.29927	0.489425	0.617796	1	0	0	#NUM!	0	0	0	#NUM!	0	0	0
papB	796_2	112972..113262		0	1.05468	0.0767991	0.789178	0.859536	1	0	1.00987	0.0141721	0.961196	0.974375	1	0	1.04437	0.062627	0.821004	0.983958	1	0	1.62724	0.70243	0.223367	0.40193	1	0	-1.54459	-0.627228	0.556145	0.652819	1	0	-2.51343	-1.32966	0.239465	0.366724	1	7	0	#NUM!	28.5814	2	0	#NUM!	8.97401	8	0
796_00123	796_2	113297..113836		0	1.20795	0.272566	0.182394	0.293474	1	0	1.29229	0.369925	0.0716623	0.124762	1	0	-1.06981	-0.0973592	0.622137	0.973951	1	0	-2.01048	-1.00754	0.00319291	0.0164954	1	0	-1.44167	-0.527742	0.167999	0.250503	1	0	1.39455	0.479796	0.301186	0.432804	1	17	0	#NUM!	69.4119	8	0	#NUM!	35.8961	80	0
yraJ	796_2	113846..116284		0	1.14687	0.197696	0.347166	0.47959	1	0	1.0775	0.107693	0.609301	0.700451	1	0	1.06437	0.090003	0.667406	0.978979	1	0	-1.36711	-0.451127	0.0481042	0.134466	1	0	-1.91521	-0.937503	0.000277485	0.000930301	1	0	-1.40092	-0.486376	0.0732559	0.14495	1	128	0	#NUM!	522.631	126	0	#NUM!	565.363	568	0
faeE	796_2	116301..117098		0	1.02994	0.0425627	0.805955	0.870646	1	0	-1.09286	-0.128107	0.464471	0.566556	1	0	1.12558	0.17067	0.318892	0.893731	1	0	-1.8131	-0.858458	0.00049273	0.00351552	1	0	-2.44606	-1.29046	0.000109491	0.000404739	0.469498	0	-1.3491	-0.432001	0.24798	0.376134	1	28	0	#NUM!	114.326	35	0	#NUM!	157.045	190	0
796_00126	796_2	117134..117625		0	1.12087	0.164615	0.391592	0.524569	1	0	1.08401	0.116383	0.549251	0.645257	1	0	1.034	0.0482312	0.794895	0.982803	1	0	-1.23826	-0.30831	0.299113	0.49291	1	0	-2.554	-1.35276	0.00622519	0.0145867	1	0	-2.06258	-1.04445	0.0521493	0.111474	1	19	0	#NUM!	77.5781	16	0	#NUM!	71.7921	86	0
faeG	796_2	117848..118630		0	1.03493	0.0495383	0.811009	0.874209	1	0	1.087	0.120356	0.562492	0.657928	1	0	-1.05031	-0.0708174	0.729635	0.980072	1	0	1.03859	0.054622	0.853097	0.926084	1	0	-2.05669	-1.04033	0.0229041	0.046283	1	0	-2.13605	-1.09495	0.0257475	0.0632695	1	29	0	#NUM!	118.409	20	0	#NUM!	89.7401	144	0
796_00128	796_2	118864..119661		0	1.25356	0.326027	0.0709356	0.14082	1	0	1.28181	0.358187	0.0485781	0.0903701	1	0	-1.02254	-0.0321607	0.854163	0.989029	1	0	-1.1696	-0.22601	0.353647	0.548639	1	0	-2.71565	-1.4413	0.00026158	0.000882499	1	0	-2.32187	-1.21529	0.00413261	0.0143268	1	26	0	#NUM!	106.159	31	0	#NUM!	139.097	174	0
796_00129	796_2	119689..120453		0	1.07297	0.101616	0.59904	0.712139	1	0	1.01743	0.0249312	0.898157	0.932517	1	0	1.05459	0.0766844	0.686933	0.980072	1	0	1.09142	0.126208	0.587232	0.754359	1	0	-1.89015	-0.918503	0.00515215	0.0123276	1	0	-2.06295	-1.04471	0.00284079	0.0105284	1	51	0	#NUM!	208.236	45	0	#NUM!	201.915	158	0
796_00130	796_2	120762..120860		0	2.42793	1.27973	0.15157	0.253979	1	0	-1.35264	-0.435774	0.668741	0.751063	1	0	3.28411	1.7155	0.0481739	0.463352	1	0	-9.32426	-3.22099	0.625774	0.782993	1	0	-4.26233	-2.09164	0.73652	0.804164	1	0	2.1876	1.12935	0.899585	0.930485	1	0	0	#NUM!	0	0	0	#NUM!	0	0	0
796_00131	796_2	120887..121459		0	1.03883	0.054964	0.750053	0.830903	1	0	1.14816	0.199323	0.249678	0.346479	1	0	-1.10524	-0.144359	0.390397	0.936163	1	0	-1.01526	-0.0218434	0.922291	0.965677	1	0	-2.23062	-1.15744	0.000844034	0.00253269	1	0	-2.1971	-1.1356	0.00225385	0.00862903	1	38	0	#NUM!	155.156	39	0	#NUM!	174.993	159	0
796_00132	796_2	121532..121744		0	1.17912	0.237704	0.288028	0.417815	1	0	1.22533	0.293166	0.194042	0.283011	1	0	-1.03919	-0.0554613	0.787164	0.982803	1	0	1.33909	0.421249	0.287321	0.478954	1	0	-1.28164	-0.357987	0.570174	0.664557	1	0	-1.71622	-0.779236	0.257857	0.385796	1	10	0	#NUM!	40.8306	5	0	#NUM!	22.435	30	0
796_00133	796_2	122021..122167		0	1.08053	0.111745	0.865728	0.912915	1	0	-1.57916	-0.659157	0.35983	0.463488	1	0	1.70634	0.770902	0.246507	0.860784	1	0	-9.33771	-3.22307	0.624904	0.782362	1	0	-4.26843	-2.09371	0.735717	0.803833	1	0	2.18762	1.12936	0.899475	0.930485	1	0	0	#NUM!	0	0	0	#NUM!	0	0	0
796_00134	796_2	122193..123041		0	1.1112	0.152119	0.370704	0.503669	1	0	1.02074	0.0296222	0.862762	0.902763	1	0	1.08862	0.122497	0.46431	0.957225	1	0	-1.04875	-0.0686663	0.755143	0.873493	1	0	-1.954	-0.966432	0.0021711	0.00582947	1	0	-1.86318	-0.897766	0.00832955	0.0256037	1	37	0	#NUM!	151.073	62	0	#NUM!	278.194	183	0
phoC_1	796_2	complement(123173..123925)		0	1.00963	0.0138308	0.936044	0.962671	1	0	-1.05824	-0.0816663	0.638401	0.726503	1	0	1.06843	0.0954971	0.575032	0.972173	1	0	1.29773	0.375988	0.219626	0.397365	1	0	-1.41606	-0.501885	0.295761	0.399188	1	0	-1.83766	-0.877873	0.0916124	0.173802	1	10	0	#NUM!	40.8306	23	0	#NUM!	103.201	57	0
796_00137	796_2	complement(124826..125401)		0	1.08378	0.116066	0.391292	0.524332	1	0	-1.0198	-0.0282812	0.837124	0.88396	1	0	1.10523	0.144347	0.272311	0.865984	1	0	-1.09343	-0.128863	0.563439	0.736559	1	0	-1.28054	-0.356747	0.231126	0.327085	1	0	-1.17112	-0.227884	0.50023	0.624873	1	34	0	#NUM!	138.824	25	0	#NUM!	112.175	134	0
dsbD_1	796_2	complement(125438..127141)		0	1.02298	0.0327747	0.835014	0.89058	1	0	-1.01441	-0.0206341	0.896079	0.931147	1	0	1.03771	0.0534088	0.732635	0.980072	1	0	-1.29052	-0.367951	0.0457626	0.130212	1	0	-2.35933	-1.23837	2.41284e-07	1.45927e-06	0.00103462	0	-1.8282	-0.870424	0.000683642	0.00309552	1	102	0	#NUM!	416.472	96	0	#NUM!	430.753	444	0
cutA	796_2	complement(127117..127464)		0	1.22969	0.298294	0.16699	0.273303	1	0	1.12332	0.167769	0.442617	0.546958	1	0	1.09469	0.130525	0.5324	0.972173	1	0	-1.58846	-0.667625	0.0385856	0.114979	1	0	-3.57799	-1.83915	0.000873071	0.00261434	1	0	-2.25249	-1.17152	0.050526	0.108927	1	13	0	#NUM!	53.0797	18	0	#NUM!	80.7661	80	0
dcuA_1	796_2	complement(127585..128886)		0	1.21993	0.286793	0.10213	0.187632	1	0	-1.17356	-0.230889	0.191834	0.280458	1	0	1.43165	0.517682	0.00306618	0.0811591	1	0	1.31345	0.393357	0.0522724	0.142949	1	0	6.87154	2.78063	0	0	0	0	5.23169	2.38728	0	0	0	82	0	#NUM!	334.811	78	0	#NUM!	349.987	314	0
aspA	796_2	complement(129001..130437)		0	1.19552	0.257644	0.376367	0.509425	1	0	-3.22471	-1.68917	6.96494e-09	6.49254e-08	2.98657e-05	0	3.85522	1.94681	2.42737e-11	5.20428e-09	1.04086e-07	0	6.62576	2.72809	0	0	0	0	121.16	6.92077	0	0	0	0	18.2862	4.19268	0	0	0	790	0	#NUM!	3225.61	907	0	#NUM!	4069.72	995	0
796_00142	796_2	130778..131254		0	1.20451	0.268446	0.155149	0.258663	1	0	1.02965	0.0421501	0.826469	0.87829	1	0	1.16983	0.226296	0.21585	0.833867	1	0	1.19179	0.253133	0.520951	0.702024	1	0	2.18236	1.12589	0.00513625	0.0122972	1	0	1.83116	0.872754	0.0759177	0.148924	1	8	0	#NUM!	32.6644	8	0	#NUM!	35.8961	38	0
yjeH	796_2	complement(131313..132575)		0	-1.00731	-0.0105134	0.926812	0.955167	1	0	1.04435	0.0626006	0.586764	0.680012	1	0	-1.05198	-0.073114	0.51242	0.972173	1	0	-1.06645	-0.0928172	0.598515	0.763422	1	0	-1.37785	-0.462418	0.0534092	0.095345	1	0	-1.292	-0.369601	0.167742	0.278143	1	53	0	#NUM!	216.402	45	0	#NUM!	201.915	247	0
groS	796_2	132830..133123		0	-1.43815	-0.524211	0.0249549	0.0614044	1	0	-1.56115	-0.642609	0.00638007	0.0159893	1	0	1.08553	0.118398	0.613694	0.973951	1	0	1.69801	0.763842	0.00946087	0.0393103	1	0	17.5315	4.13188	0	0	0	0	10.3248	3.36804	0	0	0	28	0	#NUM!	114.326	30	0	#NUM!	134.61	74	0
groL	796_2	133167..134813		0	-1.58458	-0.664103	0.00581762	0.0187988	1	0	-1.84808	-0.886029	0.00023787	0.000902645	1	0	1.16629	0.221926	0.35721	0.924054	1	0	1.52826	0.611892	0.0133771	0.0505068	1	0	17.4668	4.12654	0	0	0	0	11.4292	3.51465	0	0	0	412	0	#NUM!	1682.22	242	0	#NUM!	1085.86	764	0
796_00146	796_2	135057..135410		0	-1.04342	-0.0613254	0.742842	0.826556	1	0	-1.15057	-0.202347	0.288205	0.388623	1	0	1.10269	0.141022	0.439734	0.94975	1	0	1.2995	0.377955	0.197798	0.36989	1	0	2.44527	1.29	1.37707e-05	6.15731e-05	0.0590486	0	1.88171	0.912041	0.0100469	0.0297727	1	17	0	#NUM!	69.4119	19	0	#NUM!	85.2531	51	0
796_00147	796_2	complement(135458..136315)		0	-1.00439	-0.00632191	0.97061	0.982603	1	0	1.12936	0.175507	0.307484	0.409851	1	0	-1.13432	-0.181829	0.280283	0.873442	1	0	1.05076	0.071432	0.82312	0.91179	1	0	-2.70848	-1.43748	0.0204858	0.0420504	1	0	-2.84596	-1.50891	0.0221929	0.0564625	1	14	0	#NUM!	57.1628	11	0	#NUM!	49.3571	72	0
epmB	796_2	complement(136597..137625)		0	1.02994	0.0425554	0.779138	0.852499	1	0	1.07635	0.10615	0.486239	0.586331	1	0	-1.04507	-0.063595	0.670004	0.978979	1	0	-1.27202	-0.347124	0.106695	0.240921	1	0	-1.9142	-0.93674	0.00175136	0.00480168	1	0	-1.50485	-0.589617	0.0743604	0.146332	1	33	0	#NUM!	134.741	44	0	#NUM!	197.428	190	0
efp	796_2	137666..138232		0	-1.78195	-0.833457	1.43957e-05	9.87658e-05	0.0617286	0	-2.06539	-1.04641	7.17239e-08	5.72722e-07	0.000307552	0	1.15906	0.212954	0.273419	0.865984	1	0	1.03134	0.0445237	0.858297	0.9293	1	0	1.03468	0.0491787	0.865754	0.905452	1	0	1.00323	0.00465497	0.988486	0.993118	1	28	0	#NUM!	114.326	33	0	#NUM!	148.071	142	0
rcsA_1	796_2	complement(138712..139356)		0	1.02743	0.0390364	0.808392	0.872266	1	0	1.13115	0.177786	0.27095	0.370246	1	0	-1.10095	-0.13875	0.379281	0.933762	1	0	-1.2602	-0.333653	0.201311	0.374661	1	0	-5.71093	-2.51372	3.82336e-05	0.000157489	0.163946	0	-4.53176	-2.18007	0.000627495	0.00287775	1	22	0	#NUM!	89.8272	21	0	#NUM!	94.2271	128	0
sugE	796_2	139555..139872		0	-1.01719	-0.0245934	0.885046	0.927439	1	0	-1.09644	-0.132826	0.443172	0.547486	1	0	1.07791	0.108232	0.511522	0.972173	1	0	-1.26414	-0.338154	0.282499	0.473001	1	0	-2.78771	-1.47908	0.00949591	0.0212963	1	0	-2.20523	-1.14093	0.0656768	0.133534	1	8	0	#NUM!	32.6644	19	0	#NUM!	85.2531	71	0
blc	796_2	complement(139889..140422)		0	1.10734	0.147102	0.273634	0.401417	1	0	-1.04529	-0.0638983	0.641357	0.7289	1	0	1.15749	0.211001	0.104959	0.666431	1	0	-1.12473	-0.169583	0.423068	0.61871	1	0	-2.94469	-1.55811	8.06268e-05	0.000310906	0.345728	0	-2.61812	-1.38853	0.00103659	0.00442277	1	30	0	#NUM!	122.492	34	0	#NUM!	152.558	165	0
frdD	796_2	complement(140533..140892)		0	-1.34164	-0.423996	0.0205982	0.0531562	1	0	-2.49555	-1.31936	2.44071e-12	3.32247e-11	1.04658e-08	0	1.86008	0.895362	1.71702e-06	0.000167331	0.00736258	0	1.32983	0.411243	0.0833	0.201461	1	0	6.26165	2.64654	0	0	0	0	4.70861	2.2353	0	0	0	42	0	#NUM!	171.488	36	0	#NUM!	161.532	131	0
frdC	796_2	complement(140903..141298)		0	-1.49618	-0.581288	0.0022177	0.00841552	1	0	-3.32621	-1.73388	0	0	0	0	2.22313	1.15259	3.11044e-09	5.12983e-07	1.33376e-05	0	1.20281	0.266404	0.277814	0.468115	1	0	8.09069	3.01626	0	0	0	0	6.72651	2.74986	0	0	0	39	0	#NUM!	159.239	25	0	#NUM!	112.175	152	0
frdB	796_2	complement(141309..142043)		0	-1.48562	-0.571063	0.00299918	0.0108345	1	0	-3.22869	-1.69095	0	0	0	0	2.1733	1.11989	8.0827e-09	1.15529e-06	3.46586e-05	0	1.29994	0.378445	0.0753191	0.187554	1	0	8.14346	3.02564	0	0	0	0	6.26449	2.6472	0	0	0	101	0	#NUM!	412.389	141	0	#NUM!	632.668	456	0
frdA	796_2	complement(142036..143826)		0	-1.64823	-0.720917	0.00115693	0.0048258	1	0	-3.50113	-1.80782	4.44089e-16	8.24353e-15	1.90425e-12	0	2.12418	1.0869	1.02529e-06	0.000107231	0.00439646	0	1.77142	0.824905	0.000274829	0.00215836	1	0	11.6207	3.53863	0	0	0	0	6.56013	2.71372	0	0	0	545	0	#NUM!	2225.27	437	0	#NUM!	1960.82	1388	0
epmA	796_2	144149..145126		0	-1.23157	-0.300501	0.0381915	0.0864905	1	0	-1.38175	-0.4665	0.00146221	0.00450751	1	0	1.12194	0.165999	0.251731	0.860862	1	0	-1.24888	-0.320637	0.157289	0.316646	1	0	1.13032	0.176725	0.478852	0.581421	1	0	1.41163	0.497362	0.0910235	0.172976	1	30	0	#NUM!	122.492	35	0	#NUM!	157.045	175	0
yjeM	796_2	145352..146854		0	-1.16092	-0.215269	0.111132	0.199793	1	0	-1.17115	-0.227932	0.0934883	0.155681	1	0	1.00882	0.0126623	0.924899	0.997841	1	0	-1.07316	-0.101865	0.630562	0.785318	1	0	-1.95892	-0.970055	0.0027533	0.00716828	1	0	-1.82537	-0.86819	0.0139831	0.0388087	1	34	0	#NUM!	138.824	32	0	#NUM!	143.584	181	0
mscM	796_2	complement(146916..150242)		0	-1.0233	-0.0332338	0.855941	0.905347	1	0	-1.03478	-0.0493304	0.787924	0.847408	1	0	1.01122	0.0160966	0.929739	0.997841	1	0	-1.24573	-0.316993	0.11069	0.247594	1	0	-2.28868	-1.19451	3.64517e-07	2.1507e-06	0.00156305	0	-1.83722	-0.877522	0.000358336	0.00178876	1	158	0	#NUM!	645.123	165	0	#NUM!	740.356	650	0
psd	796_2	complement(150261..151229)		0	-1.21101	-0.276214	0.0305287	0.0718086	1	0	-1.30816	-0.387538	0.00272437	0.00771606	1	0	1.08022	0.111323	0.380906	0.933762	1	0	1.22919	0.297704	0.0986051	0.227444	1	0	2.39145	1.25789	3.52962e-12	3.38591e-11	1.5135e-08	0	1.94556	0.960182	5.50734e-06	4.30939e-05	0.0236155	60	0	#NUM!	244.983	54	0	#NUM!	242.298	182	0
rsgA	796_2	complement(151321..152373)		0	-1.26371	-0.337664	0.0254873	0.0623087	1	0	-1.39749	-0.482842	0.0015063	0.00461358	1	0	1.10587	0.145178	0.336826	0.90723	1	0	1.21752	0.283948	0.118544	0.261078	1	0	1.52052	0.604565	0.00213796	0.00575131	1	0	1.24886	0.320617	0.136505	0.236212	1	85	0	#NUM!	347.06	105	0	#NUM!	471.136	342	0
orn	796_2	152480..153025		0	-1.01003	-0.0144006	0.9271	0.955167	1	0	-1.19695	-0.259365	0.106234	0.173272	1	0	1.18506	0.244965	0.114287	0.673162	1	0	-1.05129	-0.0721615	0.774162	0.884384	1	0	1.64087	0.714462	0.00621872	0.0145795	1	0	1.72503	0.786623	0.0124053	0.0351811	1	19	0	#NUM!	77.5781	29	0	#NUM!	130.123	117	0
artJ_1	796_2	complement(153087..153827)		0	1.02483	0.03538	0.83166	0.888549	1	0	1.02574	0.0366678	0.826838	0.878464	1	0	-1.00089	-0.00128771	0.993711	0.999808	1	0	3.20667	1.68108	8.62643e-13	2.8454e-11	3.69901e-09	0	2.00688	1.00495	0.00119791	0.00346603	1	0	-1.59784	-0.676122	0.035859	0.0827672	1	45	0	#NUM!	183.737	41	0	#NUM!	183.967	87	0
queG	796_2	complement(154912..156051)		0	-1.15791	-0.211519	0.173175	0.281705	1	0	-1.14519	-0.195584	0.209933	0.300557	1	0	-1.01111	-0.0159346	0.917808	0.997799	1	0	2.69114	1.42822	4.44089e-16	2.0258e-14	1.90425e-12	0	1.58775	0.66698	0.00156683	0.00436555	1	0	-1.69494	-0.761238	0.000480114	0.00229513	1	142	0	#NUM!	579.794	125	0	#NUM!	560.876	255	0
nnr	796_2	156053..157597		0	1.22845	0.296838	0.0816623	0.15745	1	0	1.22434	0.291999	0.0877611	0.147692	1	0	1.00336	0.00483887	0.977097	0.998084	1	0	1.58767	0.66691	0.000315903	0.00239751	1	0	1.39054	0.475648	0.0195958	0.0403781	1	0	-1.14176	-0.191262	0.370671	0.505927	1	147	0	#NUM!	600.209	139	0	#NUM!	623.694	394	0
tsaE	796_2	157569..158030		0	-1.11349	-0.155091	0.321039	0.452957	1	0	-1.05784	-0.0811188	0.606131	0.697742	1	0	-1.05261	-0.0739717	0.629362	0.973951	1	0	2.39679	1.26111	3.1218e-10	7.19693e-09	1.33863e-06	0	1.19434	0.256213	0.369434	0.474575	1	0	-2.00679	-1.00489	0.000777246	0.00344657	1	57	0	#NUM!	232.734	55	0	#NUM!	246.785	118	0
amiB	796_2	158047..159366		0	-1.12907	-0.175131	0.324983	0.457494	1	0	-1.15809	-0.211748	0.235775	0.330394	1	0	1.02571	0.0366175	0.836379	0.985983	1	0	1.56407	0.645304	0.00102406	0.00652476	1	0	1.37828	0.462868	0.033296	0.0638806	1	0	-1.1348	-0.182436	0.425105	0.554902	1	82	0	#NUM!	334.811	134	0	#NUM!	601.259	373	0
mutL	796_2	159376..161232		0	-1.44715	-0.533215	0.00116594	0.00485864	1	0	-1.57575	-0.656042	6.92899e-05	0.000299814	0.297115	0	1.08887	0.122827	0.455333	0.953974	1	0	1.2722	0.347321	0.0522323	0.14293	1	0	1.58143	0.66123	0.000427684	0.00136757	1	0	1.24307	0.313909	0.112906	0.203764	1	169	0	#NUM!	690.036	178	0	#NUM!	798.687	618	0
miaA	796_2	161225..162175		0	-1.23578	-0.305419	0.0770427	0.150368	1	0	-1.16971	-0.226153	0.19132	0.280088	1	0	-1.05648	-0.0792662	0.645534	0.974893	1	0	2.01336	1.0096	3.09835e-07	4.71125e-06	0.00132857	0	3.72745	1.89819	0	0	0	0	1.85136	0.888587	2.5597e-05	0.000175055	0.10976	137	0	#NUM!	559.379	93	0	#NUM!	417.292	270	0
hfq	796_2	162258..162566		0	-1.60382	-0.681514	0.00082681	0.00363254	1	0	-1.8326	-0.87389	2.05402e-05	0.000101354	0.0880765	0	1.14264	0.192377	0.347909	0.916804	1	0	1.83582	0.876428	0.000482695	0.00345542	1	0	5.18076	2.37316	0	0	0	0	2.82203	1.49674	1.52661e-08	1.69149e-07	6.54609e-05	63	0	#NUM!	257.232	29	0	#NUM!	130.123	138	0
hflX	796_2	162638..163918		0	-1.92727	-0.946559	9.44069e-07	7.78494e-06	0.00404817	0	-2.31944	-1.21377	3.59241e-10	3.89981e-09	1.54042e-06	0	1.20348	0.267215	0.167658	0.776455	1	0	1.02861	0.0406943	0.841983	0.921001	1	0	2.14499	1.10097	7.0651e-08	4.59714e-07	0.000302951	0	2.08533	1.06028	6.18375e-07	5.6297e-06	0.00265159	227	0	#NUM!	926.854	192	0	#NUM!	861.505	949	0
hflK_1	796_2	164133..165392		0	-2.26445	-1.17916	1.86344e-09	2.14797e-08	7.99045e-06	0	-3.43716	-1.78122	0	0	0	0	1.51788	0.602055	0.00228164	0.0647926	1	0	-1.40624	-0.491839	0.0199838	0.0691861	1	0	1.85509	0.891488	1.94315e-05	8.4936e-05	0.0833222	0	2.60869	1.38333	3.85072e-10	4.87077e-09	1.65119e-06	176	0	#NUM!	718.618	139	0	#NUM!	623.694	930	0
hflC	796_2	165395..166399		0	-1.99704	-0.99786	5.25967e-08	5.1705e-07	0.000225535	0	-2.87214	-1.52212	2.22045e-16	4.19439e-15	9.52127e-13	0	1.4382	0.524264	0.00465232	0.109328	1	0	-1.35583	-0.439176	0.0443243	0.127559	1	0	1.03697	0.0523701	0.820513	0.870235	1	0	1.40595	0.491546	0.0537441	0.114214	1	76	0	#NUM!	310.312	56	0	#NUM!	251.272	398	0
796_00177	796_2	166478..166675		0	-1.43377	-0.519816	0.0103016	0.0301319	1	0	-1.48963	-0.574952	0.00542143	0.0138789	1	0	1.03896	0.0551369	0.785237	0.982803	1	0	1.18373	0.243334	0.629031	0.784084	1	0	-86.8159	-6.43989	0.292554	0.396428	1	0	-102.766	-6.68322	0.275622	0.406094	1	4	0	#NUM!	16.3322	6	0	#NUM!	26.922	19	0
purA	796_2	166778..168076		0	-1.32943	-0.410808	0.0419848	0.0928474	1	0	-1.76413	-0.81896	5.33856e-05	0.000238207	0.228917	0	1.32698	0.408152	0.0437268	0.447984	1	0	1.12955	0.175745	0.429204	0.623358	1	0	3.74692	1.9057	0	0	0	0	3.31718	1.72996	5.34017e-14	9.74411e-13	2.28987e-10	161	0	#NUM!	657.372	81	0	#NUM!	363.448	498	0
nsrR	796_2	168296..168721		0	-1.34886	-0.431741	0.0230946	0.0578107	1	0	-1.43051	-0.516529	0.00708562	0.0174716	1	0	1.06053	0.0847879	0.655642	0.977875	1	0	1.72341	0.785268	0.00117231	0.00736	1	0	2.36485	1.24175	1.75371e-06	9.20432e-06	0.00751993	0	1.37219	0.456479	0.109571	0.199154	1	60	0	#NUM!	244.983	38	0	#NUM!	170.506	127	0
rnr	796_2	168759..171197		0	-1.37601	-0.460495	0.0258819	0.0629654	1	0	-1.96167	-0.972086	2.68138e-06	1.59249e-05	0.0114977	0	1.42562	0.511591	0.0134416	0.215065	1	0	1.5273	0.610987	0.00394984	0.0196256	1	0	2.67929	1.42185	2.51198e-11	2.24872e-10	1.07714e-07	0	1.75426	0.810867	0.000182284	0.000995711	0.781633	538	0	#NUM!	2196.68	401	0	#NUM!	1799.29	1298	0
rlmB_1	796_2	171288..172019		0	-1.40627	-0.491874	0.000275222	0.00137227	1	0	-1.85648	-0.892566	1.11624e-10	1.27299e-09	4.78642e-07	0	1.32014	0.400693	0.00349258	0.089144	1	0	1.2482	0.319854	0.121999	0.266089	1	0	1.25674	0.329686	0.189459	0.278124	1	0	1.00684	0.00983168	0.972257	0.982106	1	37	0	#NUM!	151.073	39	0	#NUM!	174.993	131	0
796_00182	796_2	172152..172556		0	1.08051	0.111708	0.695197	0.791768	1	0	1.48354	0.569046	0.0448518	0.084501	1	0	-1.37301	-0.457338	0.0939633	0.645697	1	0	1.99621	0.997262	0.215481	0.39285	1	0	-23.3287	-4.54403	0.458689	0.56357	1	0	-46.569	-5.5413	0.367784	0.50307	1	5	0	#NUM!	20.4153	0	0	#NUM!	0	3	0
796_00183	796_2	172571..173251		0	1.23512	0.304649	0.0913485	0.171799	1	0	1.16767	0.223638	0.219238	0.311909	1	0	1.05776	0.0810111	0.644761	0.974893	1	0	1.07262	0.101144	0.741669	0.863033	1	0	-1.66376	-0.734451	0.124702	0.194728	1	0	-1.78459	-0.835596	0.109654	0.199154	1	13	0	#NUM!	53.0797	19	0	#NUM!	85.2531	68	0
796_00184	796_2	173269..173505		0	1.22098	0.288043	0.142859	0.241553	1	0	1.08896	0.122947	0.54086	0.637812	1	0	1.12124	0.165096	0.368938	0.931632	1	0	-1.01794	-0.0256539	0.944061	0.976842	1	0	-1.44377	-0.529844	0.332026	0.437604	1	0	-1.41833	-0.50419	0.410262	0.542629	1	9	0	#NUM!	36.7475	10	0	#NUM!	44.8701	42	0
796_00185	796_2	173502..174161		0	1.16175	0.216303	0.288966	0.418469	1	0	1.17006	0.226583	0.269598	0.368517	1	0	-1.00715	-0.0102794	0.958851	0.997841	1	0	1.2554	0.32815	0.257604	0.444509	1	0	-2.43375	-1.28318	0.0141873	0.0303871	1	0	-3.05533	-1.61133	0.0034617	0.0124112	1	23	0	#NUM!	93.9103	21	0	#NUM!	94.2271	84	0
796_00186	796_2	174179..174577		0	1.21153	0.276831	0.241562	0.365239	1	0	1.28772	0.364824	0.124528	0.196893	1	0	-1.06289	-0.0879931	0.700707	0.980072	1	0	1.34022	0.422466	0.246701	0.432165	1	0	-1.30057	-0.37914	0.485482	0.586903	1	0	-1.74304	-0.801607	0.173503	0.285707	1	15	0	#NUM!	61.2458	14	0	#NUM!	62.8181	49	0
796_00187	796_2	174587..175225		0	1.14509	0.195462	0.326803	0.458851	1	0	1.04629	0.0652895	0.745517	0.814673	1	0	1.09442	0.130173	0.506206	0.969879	1	0	-1.33978	-0.422001	0.146241	0.301627	1	0	-1.66889	-0.738891	0.0532232	0.0950921	1	0	-1.24564	-0.31689	0.460166	0.590342	1	8	0	#NUM!	32.6644	32	0	#NUM!	143.584	117	0
yjfC	796_2	175228..176391		0	1.17935	0.237997	0.158382	0.262623	1	0	1.12621	0.171475	0.312278	0.414254	1	0	1.04719	0.066522	0.688981	0.980072	1	0	-1.44831	-0.534372	0.0127026	0.0488071	1	0	-3.02916	-1.59892	4.4898e-07	2.60518e-06	0.00192523	0	-2.09151	-1.06455	0.00180499	0.00712688	1	38	0	#NUM!	155.156	59	0	#NUM!	264.733	293	0
aidB	796_2	176476..178098		0	1.06177	0.0864703	0.606431	0.718534	1	0	1.12579	0.170937	0.30969	0.41164	1	0	-1.0603	-0.0844665	0.611283	0.973951	1	0	-1.12353	-0.168034	0.385652	0.581871	1	0	-1.93036	-0.948867	0.000108712	0.000403055	0.466157	0	-1.71812	-0.780833	0.00283657	0.0105218	1	115	0	#NUM!	469.551	87	0	#NUM!	390.37	359	0
796_00190	796_2	complement(178143..178418)		0	-1.52055	-0.604591	0.00184839	0.00723167	1	0	-1.23631	-0.306042	0.114562	0.1844	1	0	-1.22991	-0.298549	0.121219	0.69305	1	0	2.13807	1.09631	3.55628e-05	0.000353813	0.152493	0	2.42814	1.27985	2.1416e-05	9.25724e-05	0.0918318	0	1.13567	0.183542	0.575717	0.690925	1	20	0	#NUM!	81.6611	29	0	#NUM!	130.123	74	0
bsmA	796_2	complement(178549..178851)		0	-1.3155	-0.395608	0.0165772	0.0450177	1	0	-1.25528	-0.328013	0.0488895	0.0906443	1	0	-1.04797	-0.0675954	0.678324	0.980072	1	0	1.54648	0.62899	0.0214131	0.0725271	1	0	2.25782	1.17493	8.17675e-05	0.000314456	0.350619	0	1.45997	0.545939	0.113394	0.204469	1	25	0	#NUM!	102.076	15	0	#NUM!	67.3051	58	0
menH_1	796_2	179062..179811		0	1.07581	0.105424	0.46082	0.5906	1	0	1.01386	0.0198597	0.890954	0.927059	1	0	1.0611	0.0855642	0.537085	0.972173	1	0	-1.69592	-0.762066	0.00147282	0.00888715	1	0	-2.41348	-1.27111	0.000304567	0.00101161	1	0	-1.42311	-0.509047	0.200038	0.319346	1	19	0	#NUM!	77.5781	22	0	#NUM!	98.7142	142	0
ulaR	796_2	complement(179808..180563)		0	1.21062	0.275747	0.0925236	0.173629	1	0	1.12413	0.168813	0.307812	0.410161	1	0	1.07694	0.106934	0.503316	0.969276	1	0	1.07481	0.104083	0.647926	0.797676	1	0	-1.72147	-0.783642	0.0208841	0.0427451	1	0	-1.85026	-0.887725	0.0156456	0.0425147	1	19	0	#NUM!	77.5781	44	0	#NUM!	197.428	127	0
ulaG	796_2	complement(180668..181732)		0	1.06398	0.0894676	0.591151	0.705499	1	0	1.09052	0.125021	0.455096	0.558447	1	0	-1.02495	-0.0355529	0.82823	0.985956	1	0	1.4422	0.528275	0.0358869	0.108905	1	0	-1.55166	-0.633813	0.11683	0.184791	1	0	-2.23781	-1.16209	0.00696154	0.0221612	1	23	0	#NUM!	93.9103	39	0	#NUM!	174.993	97	0
ulaA_1	796_2	182095..183492		0	1.01137	0.0163129	0.910327	0.944125	1	0	-1.03789	-0.0536505	0.712541	0.787063	1	0	1.04969	0.0699633	0.626265	0.973951	1	0	1.03515	0.0498389	0.785992	0.889975	1	0	-2.70415	-1.43518	9.71075e-07	5.33842e-06	0.00416397	0	-2.7992	-1.48501	1.59062e-06	1.3696e-05	0.00682059	86	0	#NUM!	351.143	67	0	#NUM!	300.629	312	0
ulaB_1	796_2	183508..183813		0	1.11305	0.154516	0.420009	0.551777	1	0	-1.01649	-0.023601	0.903996	0.937445	1	0	1.13141	0.178117	0.333072	0.905965	1	0	-1.01995	-0.0285012	0.92778	0.967505	1	0	-1.93037	-0.948876	0.066089	0.114872	1	0	-1.89261	-0.920375	0.102667	0.188837	1	15	0	#NUM!	61.2458	8	0	#NUM!	35.8961	57	0
ulaC_1	796_2	183823..184287		0	1.03651	0.0517344	0.80639	0.870764	1	0	-1.03718	-0.0526694	0.805236	0.861705	1	0	1.07505	0.104404	0.613754	0.973951	1	0	-1.11586	-0.158159	0.607572	0.769196	1	0	-1.86229	-0.89708	0.0485486	0.087727	1	0	-1.66893	-0.738921	0.138718	0.239076	1	19	0	#NUM!	77.5781	18	0	#NUM!	80.7661	77	0
ulaD_1	796_2	184301..184951		0	1.02468	0.035174	0.854594	0.904591	1	0	-1.17877	-0.237284	0.222264	0.315219	1	0	1.20786	0.272458	0.152401	0.761016	1	0	-1.45748	-0.543477	0.0392107	0.116518	1	0	1.02532	0.0360756	0.898414	0.922951	1	0	1.49439	0.579552	0.079213	0.153987	1	22	0	#NUM!	89.8272	24	0	#NUM!	107.688	141	0
ulaE_1	796_2	184961..185815		0	1.0164	0.023462	0.895105	0.933949	1	0	-1.08243	-0.114277	0.52418	0.621725	1	0	1.10018	0.137738	0.434458	0.94975	1	0	-1.21477	-0.280686	0.205593	0.380321	1	0	-1.55268	-0.634759	0.0214684	0.0436909	1	0	-1.27816	-0.354072	0.242836	0.370167	1	56	0	#NUM!	228.651	47	0	#NUM!	210.889	192	0
ulaF	796_2	185815..186501		0	1.06557	0.0916318	0.537994	0.659794	1	0	1.03208	0.0455609	0.761488	0.827906	1	0	1.03245	0.0460709	0.751838	0.980072	1	0	-1.07636	-0.106158	0.620962	0.779246	1	0	-1.55782	-0.639527	0.0314994	0.0609519	1	0	-1.44731	-0.533369	0.104629	0.191485	1	24	0	#NUM!	97.9933	41	0	#NUM!	183.967	161	0
yagU	796_2	186589..187146		0	1.1417	0.191188	0.422064	0.553429	1	0	1.0379	0.0536704	0.822913	0.876466	1	0	1.10001	0.137518	0.558762	0.972173	1	0	-1.04941	-0.069575	0.849797	0.924164	1	0	-1.47085	-0.556647	0.270296	0.371722	1	0	-1.4016	-0.487072	0.38397	0.51743	1	15	0	#NUM!	61.2458	16	0	#NUM!	71.7921	90	0
796_00202	796_2	complement(187199..187474)		0	1.14707	0.197957	0.336739	0.468051	1	0	1.03839	0.0543519	0.795974	0.854994	1	0	1.10466	0.143605	0.463396	0.957225	1	0	1.29018	0.367574	0.456306	0.646609	1	0	-1.58309	-0.662743	0.44492	0.550269	1	0	-2.04247	-1.03032	0.272496	0.403058	1	4	0	#NUM!	16.3322	8	0	#NUM!	35.8961	18	0
rpsF	796_2	187861..188256		0	-3.2848	-1.71581	5.72496e-11	7.91892e-10	2.45486e-07	0	-4.44425	-2.15194	3.33067e-16	6.20953e-15	1.42819e-12	0	1.35297	0.436133	0.0987676	0.660389	1	0	-1.37032	-0.454515	0.12293	0.267472	1	0	3.54538	1.82594	4.98503e-11	4.40739e-10	2.13758e-07	0	4.85831	2.28045	5.92859e-14	1.06814e-12	2.54218e-10	42	0	#NUM!	171.488	28	0	#NUM!	125.636	287	0
priB	796_2	188263..188577		0	-3.58204	-1.84078	2.63314e-08	2.71416e-07	0.000112909	0	-4.52036	-2.17644	5.93315e-11	6.89468e-10	2.54414e-07	0	1.26195	0.335654	0.314996	0.889205	1	0	-1.38213	-0.466892	0.212559	0.389677	1	0	2.18142	1.12527	0.00190792	0.0051911	1	0	3.015	1.59216	5.88591e-05	0.000367912	0.252388	36	0	#NUM!	146.99	13	0	#NUM!	58.3311	179	0
rpsR	796_2	188582..188809		0	-2.48946	-1.31583	2.47476e-08	2.56944e-07	0.000106118	0	-3.70095	-1.8879	4.21885e-15	7.32406e-14	1.80904e-11	0	1.48665	0.572065	0.0182248	0.266716	1	0	-1.57951	-0.659479	0.0517186	0.141796	1	0	2.35666	1.23674	3.54492e-05	0.000147579	0.152006	0	3.72237	1.89622	3.6698e-07	3.48144e-06	0.00157361	16	0	#NUM!	65.3289	10	0	#NUM!	44.8701	87	0
rplI	796_2	188851..189300		0	-2.03384	-1.02421	5.44954e-08	5.33507e-07	0.000233676	0	-2.59147	-1.37377	7.74825e-13	1.11492e-11	3.32245e-09	0	1.27417	0.349561	0.0696252	0.566514	1	0	-1.12088	-0.164632	0.559064	0.732661	1	0	2.11408	1.08003	6.26708e-05	0.000247451	0.268732	0	2.36963	1.24466	0.000137392	0.00077785	0.589136	21	0	#NUM!	85.7442	19	0	#NUM!	85.2531	100	0
eamA_1	796_2	189448..190374		0	1.09881	0.135941	0.402198	0.534205	1	0	1.0183	0.0261599	0.873248	0.912177	1	0	1.07906	0.109781	0.489956	0.967399	1	0	-1.32802	-0.40928	0.076348	0.189128	1	0	-2.20558	-1.14116	0.000724949	0.0022078	1	0	-1.6608	-0.731879	0.048716	0.105666	1	21	0	#NUM!	85.7442	37	0	#NUM!	166.019	182	0
796_00208	796_2	complement(190424..191059)		0	1.1568	0.210143	0.185465	0.29665	1	0	1.09544	0.131513	0.413571	0.517779	1	0	1.05601	0.0786301	0.605737	0.973951	1	0	1.2346	0.304049	0.186503	0.356597	1	0	-1.40843	-0.49409	0.153529	0.232134	1	0	-1.73886	-0.798139	0.0339638	0.0789788	1	32	0	#NUM!	130.658	32	0	#NUM!	143.584	93	0
fklB	796_2	191279..191899		0	-1.75135	-0.808469	2.05082e-06	1.61061e-05	0.00879392	0	-1.81882	-0.863001	5.09953e-07	3.47092e-06	0.00218668	0	1.03852	0.0545324	0.751136	0.980072	1	0	1.04454	0.0628745	0.802185	0.900699	1	0	-1.08953	-0.123702	0.69621	0.772229	1	0	-1.13806	-0.186576	0.598361	0.711433	1	29	0	#NUM!	118.409	26	0	#NUM!	116.662	111	0
cycA	796_2	192195..193604		0	-1.43082	-0.516845	0.00250531	0.00926901	1	0	-1.49378	-0.578965	0.000747326	0.00249769	1	0	1.044	0.0621203	0.716736	0.980072	1	0	-1.41769	-0.503539	0.0178958	0.0636991	1	0	-1.90785	-0.931946	0.000424528	0.00135982	1	0	-1.34575	-0.428407	0.138223	0.238704	1	55	0	#NUM!	224.568	68	0	#NUM!	305.116	345	0
ytfE	796_2	complement(193716..194378)		0	1.03592	0.05091	0.781308	0.853785	1	0	1.1384	0.187006	0.309596	0.41164	1	0	-1.09893	-0.136096	0.44738	0.952255	1	0	-1.29599	-0.374052	0.133671	0.284539	1	0	-2.28096	-1.18964	0.00112248	0.00326984	1	0	-1.76001	-0.815588	0.0408808	0.0916346	1	24	0	#NUM!	97.9933	43	0	#NUM!	192.941	133	0
ytfF	796_2	complement(194481..195446)		0	-1.0254	-0.0361895	0.829193	0.887121	1	0	1.09192	0.126873	0.450577	0.553743	1	0	-1.11966	-0.163063	0.323541	0.898538	1	0	1.104	0.142743	0.479263	0.668112	1	0	-2.36303	-1.24064	4.97327e-05	0.00020005	0.213254	0	-2.60878	-1.38338	1.83102e-05	0.000128968	0.0785143	55	0	#NUM!	224.568	79	0	#NUM!	354.474	255	0
qorB	796_2	complement(195527..196375)		0	1.05425	0.0762182	0.677016	0.776613	1	0	1.07489	0.10419	0.571108	0.664742	1	0	-1.01958	-0.0279716	0.876508	0.991221	1	0	-1.58958	-0.668647	0.00590628	0.0270584	1	0	-1.68934	-0.756461	0.010472	0.0232664	1	0	-1.06276	-0.0878135	0.792224	0.861513	1	47	0	#NUM!	191.904	23	0	#NUM!	103.201	206	0
hxlR	796_2	196463..196849		0	1.01519	0.0217535	0.904097	0.939595	1	0	1.13017	0.176543	0.330028	0.433434	1	0	-1.11326	-0.154789	0.37248	0.932172	1	0	1.15028	0.201986	0.448317	0.639941	1	0	-1.51196	-0.596415	0.139092	0.212934	1	0	-1.73917	-0.798401	0.0692255	0.139108	1	24	0	#NUM!	97.9933	21	0	#NUM!	94.2271	86	0
cpdB	796_2	complement(196907..198850)		0	-1.07706	-0.107104	0.493381	0.619326	1	0	-1.28328	-0.359836	0.0221195	0.0466314	1	0	1.19146	0.252731	0.105541	0.666431	1	0	1.05708	0.0800853	0.665069	0.811327	1	0	5.15711	2.36656	0	0	0	0	4.87864	2.28648	0	0	0	107	0	#NUM!	436.887	93	0	#NUM!	417.292	421	0
cysQ	796_2	199118..199858		0	1.01431	0.0205035	0.919588	0.950167	1	0	1.05225	0.0734765	0.718461	0.791502	1	0	-1.0374	-0.052973	0.792132	0.982803	1	0	3.05703	1.61213	2.52798e-13	8.88522e-12	1.084e-09	0	5.66328	2.50164	0	0	0	0	1.85255	0.889509	0.000104756	0.000615336	0.449195	70	0	#NUM!	285.814	144	0	#NUM!	646.129	198	0
796_00217	796_2	complement(199848..200405)		0	1.02209	0.031528	0.863963	0.911896	1	0	-1.11728	-0.159993	0.390601	0.494508	1	0	1.14197	0.191521	0.291882	0.883498	1	0	1.78626	0.83694	0.00419531	0.0206302	1	0	3.58185	1.8407	2.50094e-10	2.08234e-09	1.0724e-06	0	2.00523	1.00376	0.00274159	0.0102048	1	14	0	#NUM!	57.1628	23	0	#NUM!	103.201	71	0
796_00218	796_2	200732..200938		0	1.69542	0.761643	0.000441705	0.00209749	1	0	1.7242	0.785923	0.000323586	0.00118189	1	0	-1.01697	-0.0242799	0.901745	0.993991	1	0	3.75452	1.90863	0.000598376	0.00413845	1	0	4.4648	2.15859	0.000738957	0.00224408	1	0	1.18918	0.249968	0.709094	0.796385	1	4	0	#NUM!	16.3322	4	0	#NUM!	17.948	6	0
corC_1	796_2	complement(201022..202365)		0	-1.1849	-0.244768	0.102723	0.188398	1	0	-1.23727	-0.307159	0.0418584	0.0796966	1	0	1.0442	0.0623912	0.676293	0.980072	1	0	1.16178	0.216339	0.317266	0.510282	1	0	-1.38237	-0.467148	0.122647	0.192149	1	0	-1.60602	-0.683487	0.0378853	0.0863649	1	48	0	#NUM!	195.987	26	0	#NUM!	116.662	186	0
msrA	796_2	complement(202548..203186)		0	1.07653	0.106384	0.384872	0.517994	1	0	1.16206	0.21668	0.0784408	0.134488	1	0	-1.07945	-0.110296	0.34581	0.916804	1	0	1.36362	0.447439	0.0239985	0.078855	1	0	-2.05392	-1.03838	0.00537992	0.0128061	1	0	-2.80076	-1.48582	0.00016844	0.000933165	0.72227	46	0	#NUM!	187.821	24	0	#NUM!	107.688	122	0
tamA	796_2	203399..205132		0	-1.04133	-0.0584252	0.690742	0.78774	1	0	-1.14441	-0.194602	0.187845	0.276417	1	0	1.09899	0.136177	0.351251	0.919844	1	0	-1.43561	-0.52166	0.00505204	0.0239372	1	0	-1.84286	-0.881944	0.000145635	0.00052566	0.624485	0	-1.28368	-0.360284	0.158834	0.265735	1	79	0	#NUM!	322.561	60	0	#NUM!	269.22	412	0
tamB	796_2	205129..208908		0	-1.25148	-0.323636	0.0843743	0.161517	1	0	-1.30692	-0.386176	0.0397678	0.0762632	1	0	1.0443	0.0625398	0.738662	0.980072	1	0	-1.40624	-0.491838	0.0134207	0.0505692	1	0	-2.32414	-1.2167	5.13208e-08	3.41119e-07	0.000220063	0	-1.65274	-0.724859	0.00180322	0.00712646	1	181	0	#NUM!	739.033	238	0	#NUM!	1067.91	1063	0
ytfP	796_2	208911..209255		0	-1.52772	-0.611375	0.00143835	0.00580759	1	0	-1.38838	-0.473402	0.0140587	0.0315292	1	0	-1.10036	-0.137973	0.47104	0.958024	1	0	-1.00411	-0.00591282	0.983549	0.994449	1	0	-1.42617	-0.512143	0.201244	0.292421	1	0	-1.42033	-0.506231	0.25434	0.382267	1	21	0	#NUM!	85.7442	20	0	#NUM!	89.7401	77	0
sauU_1	796_2	complement(209310..210518)		0	-1.07214	-0.100493	0.564464	0.683156	1	0	-1.01781	-0.0254697	0.88425	0.922072	1	0	-1.05338	-0.0750233	0.664549	0.978979	1	0	-1.06212	-0.0869409	0.712017	0.840105	1	0	-5.0386	-2.33302	1.97795e-06	1.02805e-05	0.00848143	0	-4.74392	-2.24608	1.05564e-05	7.92708e-05	0.045266	42	0	#NUM!	171.488	39	0	#NUM!	174.993	197	0
796_00225	796_2	complement(210515..211675)		0	1.05306	0.0745875	0.605727	0.717898	1	0	1.08492	0.117584	0.418631	0.522588	1	0	-1.03025	-0.0429969	0.760952	0.980072	1	0	1.26224	0.335982	0.247969	0.432817	1	0	-2.27019	-1.18281	0.0384494	0.0724708	1	0	-2.86551	-1.51879	0.0121654	0.0347769	1	17	0	#NUM!	69.4119	13	0	#NUM!	58.3311	62	0
ppa	796_2	complement(212088..212618)		0	-1.46587	-0.551753	0.00350287	0.0122415	1	0	-1.83749	-0.87774	4.45821e-06	2.52201e-05	0.0191168	0	1.25352	0.325987	0.0870991	0.625267	1	0	2.06681	1.04741	2.98701e-05	0.000303514	0.128083	0	5.54026	2.46995	0	0	0	0	2.68058	1.42254	9.16736e-08	9.27114e-07	0.000393096	39	0	#NUM!	159.239	32	0	#NUM!	143.584	84	0
fbp	796_2	complement(212845..213843)		0	1.87088	0.903713	4.61875e-06	3.4807e-05	0.0198052	0	1.55661	0.638403	0.00124118	0.00389273	1	0	1.20189	0.26531	0.175318	0.779367	1	0	2.60335	1.38037	8.60807e-11	2.18411e-09	3.69114e-07	0	9.12831	3.19035	0	0	0	0	3.50637	1.80998	0	0	0	168	0	#NUM!	685.953	132	0	#NUM!	592.285	301	0
mpl	796_2	214018..215391		0	-1.34641	-0.429117	0.00784432	0.0241468	1	0	-1.4849	-0.57037	0.000441337	0.00156531	1	0	1.10286	0.141253	0.382114	0.933762	1	0	1.25696	0.329943	0.0710779	0.179604	1	0	1.73183	0.792299	3.60891e-05	0.000150097	0.15475	0	1.37779	0.462356	0.0248551	0.0614286	1	133	0	#NUM!	543.046	88	0	#NUM!	394.857	370	0
796_00229	796_2	complement(215498..216049)		0	-1.30987	-0.389426	0.01678	0.0453961	1	0	-1.52921	-0.612788	0.000223509	0.000855719	0.958405	0	1.16745	0.223362	0.171915	0.77822	1	0	1.23963	0.309915	0.179777	0.348341	1	0	2.38434	1.25359	6.88996e-08	4.48999e-07	0.000295441	0	1.92342	0.943674	0.000528077	0.00248835	1	27	0	#NUM!	110.242	31	0	#NUM!	139.097	99	0
pmbA	796_2	216145..217497		0	-1.11378	-0.155462	0.212328	0.331077	1	0	-1.23614	-0.305843	0.0149586	0.0332172	1	0	1.10986	0.150381	0.225662	0.844361	1	0	-1.03863	-0.0546837	0.738573	0.861535	1	0	1.51682	0.601051	0.000477491	0.00151329	1	0	1.57542	0.655735	0.000844792	0.00370396	1	84	0	#NUM!	342.977	73	0	#NUM!	327.552	354	0
cybC	796_2	217596..217982		0	1.0191	0.0272949	0.902731	0.939086	1	0	1.12583	0.170993	0.445823	0.54902	1	0	-1.10473	-0.143698	0.504884	0.969879	1	0	1.30027	0.37881	0.488155	0.676756	1	0	2.2509	1.1705	0.0395683	0.074156	1	0	1.7311	0.791693	0.25193	0.380378	1	5	0	#NUM!	20.4153	2	0	#NUM!	8.97401	18	0
796_00232	796_2	218269..218598		0	-1.01903	-0.0271916	0.889382	0.929937	1	0	1.02486	0.0354267	0.857449	0.898959	1	0	-1.04436	-0.0626183	0.737306	0.980072	1	0	1.28605	0.36295	0.354909	0.55	1	0	-1.33459	-0.416397	0.507439	0.60662	1	0	-1.71635	-0.779347	0.256872	0.384859	1	8	0	#NUM!	32.6644	7	0	#NUM!	31.409	29	0
796_00233	796_2	218609..218971		0	1.26216	0.335894	0.0699719	0.139256	1	0	1.09697	0.133526	0.481941	0.582952	1	0	1.15059	0.202368	0.242987	0.855303	1	0	-1.11564	-0.157872	0.668086	0.81265	1	0	-1.20899	-0.273797	0.579485	0.672849	1	0	-1.08367	-0.115924	0.839105	0.894823	1	11	0	#NUM!	44.9136	9	0	#NUM!	40.3831	36	0
796_00234	796_2	218971..219273		0	-1.0173	-0.0247493	0.90407	0.939595	1	0	-1.14885	-0.200189	0.339575	0.443275	1	0	1.12931	0.17544	0.381627	0.933762	1	0	1.45041	0.536457	0.103154	0.234904	1	0	1.08568	0.118601	0.794087	0.850836	1	0	-1.33594	-0.417856	0.404428	0.536778	1	18	0	#NUM!	73.495	15	0	#NUM!	67.3051	40	0
796_00235	796_2	219296..220072		0	1.02332	0.0332635	0.852843	0.903358	1	0	1.0611	0.0855628	0.635331	0.724355	1	0	-1.03692	-0.0522993	0.765628	0.980297	1	0	-1.09062	-0.125152	0.59814	0.763422	1	0	-4.27549	-2.09609	8.47162e-06	3.98315e-05	0.0363263	0	-3.92023	-1.97094	6.36466e-05	0.000393251	0.272916	34	0	#NUM!	138.824	40	0	#NUM!	179.48	125	0
796_00236	796_2	220084..220728		0	1.23867	0.308789	0.05614	0.117371	1	0	1.14163	0.1911	0.243605	0.340103	1	0	1.085	0.117689	0.448465	0.952255	1	0	-1.60885	-0.686029	0.00580979	0.0267587	1	0	-2.6928	-1.42911	0.00019126	0.000666226	0.820124	0	-1.67374	-0.743076	0.0803861	0.156183	1	23	0	#NUM!	93.9103	21	0	#NUM!	94.2271	153	0
796_00237	796_2	220787..221920		0	1.10698	0.146631	0.331273	0.463609	1	0	-1.0044	-0.00633552	0.966815	0.977069	1	0	1.11185	0.152966	0.304063	0.883498	1	0	-1.54411	-0.626776	0.00174594	0.0102696	1	0	-3.06046	-1.61375	8.1093e-08	5.23685e-07	0.000347727	0	-1.98202	-0.986975	0.00249096	0.00941292	1	49	0	#NUM!	200.07	44	0	#NUM!	197.428	300	0
dgaE_1	796_2	221904..223022		0	1.08292	0.11492	0.450601	0.581281	1	0	1.01017	0.0146001	0.924219	0.949917	1	0	1.07201	0.10032	0.504379	0.969879	1	0	-1.74364	-0.802102	0.000186668	0.00151025	0.800431	0	-2.44422	-1.28938	1.02744e-05	4.73725e-05	0.0440565	0	-1.40179	-0.487275	0.134957	0.234194	1	34	0	#NUM!	138.824	45	0	#NUM!	201.915	262	0
dgaF_1	796_2	223019..223759		0	-1.02537	-0.0361403	0.821902	0.882182	1	0	-1.04273	-0.0603668	0.7093	0.784493	1	0	1.01693	0.0242265	0.878023	0.991221	1	0	-2.12163	-1.08517	2.80307e-05	0.000288932	0.120196	0	-3.4312	-1.77871	6.69945e-06	3.20617e-05	0.0287272	0	-1.61724	-0.693537	0.115871	0.207455	1	13	0	#NUM!	53.0797	29	0	#NUM!	130.123	167	0
licR	796_2	223776..225689		0	1.00778	0.0111841	0.939095	0.963443	1	0	1.07017	0.0978427	0.504907	0.603887	1	0	-1.06191	-0.0866587	0.550444	0.972173	1	0	-1.14719	-0.198102	0.298097	0.491631	1	0	-3.06542	-1.61608	1.15946e-07	7.35468e-07	0.000497176	0	-2.67211	-1.41798	1.17992e-05	8.69329e-05	0.050595	79	0	#NUM!	322.561	50	0	#NUM!	224.35	306	0
relB	796_2	225767..226009		0	1.01672	0.0239215	0.910745	0.944215	1	0	1.05933	0.0831458	0.699247	0.776378	1	0	-1.04191	-0.0592243	0.772075	0.980325	1	0	1.73886	0.798143	0.0584457	0.155386	1	0	1.42049	0.506391	0.376443	0.482104	1	0	-1.22413	-0.291752	0.644588	0.743961	1	11	0	#NUM!	44.9136	7	0	#NUM!	31.409	26	0
relE_1	796_2	225999..226283		0	-1.14552	-0.195996	0.312928	0.444611	1	0	-1.02689	-0.0382767	0.844363	0.887666	1	0	-1.11552	-0.15772	0.402442	0.938246	1	0	1.19547	0.257583	0.488636	0.67706	1	0	-1.23859	-0.308702	0.577529	0.671304	1	0	-1.48071	-0.566285	0.356293	0.491565	1	11	0	#NUM!	44.9136	9	0	#NUM!	40.3831	37	0
nrdG	796_2	complement(226287..226751)		0	-1.16322	-0.21812	0.141907	0.240453	1	0	-1.27444	-0.34986	0.0204254	0.0435093	1	0	1.09561	0.13174	0.370572	0.931972	1	0	1.22038	0.287325	0.201242	0.374661	1	0	1.1623	0.216981	0.439513	0.544691	1	0	-1.04997	-0.070345	0.823785	0.884121	1	30	0	#NUM!	122.492	30	0	#NUM!	134.61	123	0
nrdD	796_2	complement(226968..229106)		0	-2.22403	-1.15317	1.49165e-07	1.37552e-06	0.000639618	0	-2.39451	-1.25973	1.00776e-08	9.29305e-08	4.32127e-05	0	1.07665	0.106556	0.628314	0.973951	1	0	1.64657	0.719466	0.00157114	0.00938308	1	0	4.72295	2.23969	0	0	0	0	2.86835	1.52022	4.66348e-11	6.5564e-10	1.9997e-07	294	0	#NUM!	1200.42	225	0	#NUM!	1009.58	764	0
treC	796_2	complement(229515..231167)		0	-5.28051	-2.40068	0	0	0	0	-5.85834	-2.55049	0	0	0	0	1.10943	0.149816	0.468583	0.958024	1	0	-2.74898	-1.45889	3.49723e-10	7.97665e-09	1.49961e-06	0	-3.15004	-1.65537	2.87695e-10	2.38614e-09	1.23363e-06	0	-1.1459	-0.196476	0.487835	0.616842	1	68	0	#NUM!	277.648	74	0	#NUM!	332.039	1139	0
treB	796_2	complement(231217..232635)		0	-3.68735	-1.88258	0	0	0	0	-4.62794	-2.21037	0	0	0	0	1.25509	0.327787	0.0720927	0.575668	1	0	-2.45678	-1.29677	1.75495e-09	3.67083e-08	7.52521e-06	0	-2.37604	-1.24856	2.55856e-07	1.53873e-06	0.00109711	0	1.03398	0.0482066	0.856969	0.906881	1	82	0	#NUM!	334.811	56	0	#NUM!	251.272	844	0
treR	796_2	complement(232773..233720)		0	1.20839	0.273086	0.0748428	0.146944	1	0	1.23573	0.305362	0.0475642	0.0887149	1	0	-1.02262	-0.0322762	0.829032	0.985956	1	0	-1.1021	-0.140254	0.511709	0.695911	1	0	-3.94887	-1.98144	1.9531e-06	1.01761e-05	0.0083749	0	-3.58305	-1.84119	2.608e-05	0.000177792	0.111831	38	0	#NUM!	155.156	43	0	#NUM!	192.941	176	0
mgtA	796_2	234111..236819		0	-1.20233	-0.265838	0.101679	0.187045	1	0	-1.2529	-0.325268	0.0458379	0.0860941	1	0	1.04205	0.0594302	0.714067	0.980072	1	0	-1.31886	-0.399291	0.0290679	0.0919198	1	0	-2.53018	-1.33924	5.327e-09	3.87813e-08	2.28422e-05	0	-1.91846	-0.939948	0.000107675	0.000629889	0.461708	116	0	#NUM!	473.634	136	0	#NUM!	610.233	663	0
796_00249	796_2	complement(236935..237381)		0	-1.11583	-0.158123	0.471547	0.599464	1	0	-1.23308	-0.302271	0.173926	0.260676	1	0	1.10508	0.144148	0.508429	0.971112	1	0	1.0644	0.0900389	0.787497	0.890606	1	0	-1.15724	-0.210685	0.631403	0.717397	1	0	-1.23176	-0.300724	0.539328	0.657186	1	26	0	#NUM!	106.159	5	0	#NUM!	22.435	76	0
ridA	796_2	complement(237456..237842)		0	-1.19333	-0.254995	0.135813	0.232793	1	0	-1.35158	-0.434643	0.0125527	0.0285549	1	0	1.13261	0.179648	0.29091	0.883498	1	0	1.27326	0.348523	0.190477	0.360602	1	0	3.13442	1.6482	5.33097e-11	4.70354e-10	2.28592e-07	0	2.46174	1.29968	1.94454e-05	0.000135801	0.083382	20	0	#NUM!	81.6611	24	0	#NUM!	107.688	66	0
pyrI	796_2	complement(237919..238380)		0	1.06343	0.0887265	0.589513	0.703936	1	0	1.0682	0.0951849	0.566392	0.660329	1	0	-1.00449	-0.00645847	0.967606	0.997841	1	0	-1.31233	-0.392133	0.166169	0.328909	1	0	-2.25933	-1.17589	0.0088338	0.019882	1	0	-1.72161	-0.78376	0.114455	0.20552	1	15	0	#NUM!	61.2458	20	0	#NUM!	89.7401	100	0
pyrB	796_2	complement(238393..239328)		0	1.19442	0.256308	0.0830336	0.159591	1	0	1.28036	0.356552	0.0163493	0.0358781	1	0	-1.07195	-0.100243	0.484997	0.964041	1	0	1.2948	0.372732	0.0621095	0.16319	1	0	-1.28532	-0.36213	0.195613	0.285789	1	0	-1.66424	-0.734862	0.0151518	0.0413827	1	51	0	#NUM!	208.236	49	0	#NUM!	219.863	186	0
796_00253	796_2	complement(239364..239465)		0	1.31856	0.398965	0.629385	0.738644	1	0	1.52699	0.610693	0.459491	0.561827	1	0	-1.15807	-0.211728	0.770824	0.980325	1	0	-1.12697	-0.172454	0.980588	0.99224	1	0	1.94112	0.956888	0.886889	0.913947	1	0	2.18759	1.12934	0.89955	0.930485	1	0	0	#NUM!	0	0	0	#NUM!	0	0	0
argR_1	796_2	complement(239555..240043)		0	1.10201	0.140134	0.496862	0.622421	1	0	1.07967	0.110591	0.595801	0.688624	1	0	1.02069	0.0295423	0.882077	0.991221	1	0	-1.3205	-0.401084	0.441021	0.633746	1	0	2.61301	1.38571	0.00110377	0.0032241	1	0	3.45048	1.7868	0.00280632	0.0104277	1	5	0	#NUM!	20.4153	4	0	#NUM!	17.948	24	0
796_00255	796_2	complement(240230..241633)		0	1.35857	0.442093	0.00497781	0.0165208	1	0	1.01202	0.0172326	0.913631	0.943784	1	0	1.34244	0.42486	0.00641699	0.133573	1	0	-1.29917	-0.377586	0.0587674	0.15613	1	0	1.34168	0.424039	0.0386359	0.0727264	1	0	1.74306	0.801624	0.00063005	0.00288638	1	66	0	#NUM!	269.482	60	0	#NUM!	269.22	309	0
argF	796_2	complement(241689..242693)		0	1.58057	0.660442	0.000974862	0.00420107	1	0	-1.26716	-0.341604	0.0919873	0.153898	1	0	2.00284	1.00205	5.34365e-07	5.87527e-05	0.00229136	0	-1.61648	-0.692856	0.00724333	0.0318558	1	0	3.79599	1.92448	0	0	0	0	6.13614	2.61733	0	0	0	26	0	#NUM!	106.159	37	0	#NUM!	166.019	216	0
arcC1	796_2	complement(242805..243737)		0	2.49636	1.31982	9.69935e-12	1.46447e-10	4.15908e-08	0	1.13512	0.182847	0.352423	0.456333	1	0	2.1992	1.13698	2.69876e-09	4.82179e-07	1.15723e-05	0	-1.29239	-0.370045	0.136436	0.28846	1	0	7.80752	2.96487	0	0	0	0	10.0904	3.33491	0	0	0	31	0	#NUM!	126.575	48	0	#NUM!	215.376	179	0
arcA_1	796_2	complement(243748..244968)		0	2.40239	1.26447	1.59282e-09	1.86104e-08	6.83e-06	0	1.036	0.0510278	0.809274	0.864732	1	0	2.3189	1.21344	5.67187e-09	8.68606e-07	2.4321e-05	0	-1.01083	-0.0155334	0.95193	0.980921	1	0	8.78979	3.13583	0	0	0	0	8.88494	3.15136	0	0	0	44	0	#NUM!	179.654	50	0	#NUM!	224.35	197	0
tabA_1	796_2	245644..246096		0	1.16824	0.224335	0.224115	0.345561	1	0	1.06319	0.0884025	0.637639	0.726021	1	0	1.0988	0.135932	0.441898	0.94975	1	0	-1.20458	-0.268534	0.454238	0.645532	1	0	-1.58685	-0.666164	0.198944	0.289864	1	0	-1.31734	-0.39763	0.498544	0.623253	1	12	0	#NUM!	48.9967	9	0	#NUM!	40.3831	43	0
argI	796_2	complement(246169..247173)		0	1.18966	0.250547	0.1152	0.205566	1	0	1.2827	0.359183	0.0244146	0.0506728	1	0	-1.07821	-0.108636	0.484483	0.964041	1	0	-1.06022	-0.0843612	0.678217	0.818663	1	0	-3.09615	-1.63048	1.78864e-06	9.3647e-06	0.00766969	0	-2.9203	-1.54612	1.8398e-05	0.000129329	0.0788908	68	0	#NUM!	277.648	43	0	#NUM!	192.941	233	0
rraB	796_2	247339..247755		0	-1.45468	-0.540701	0.00310335	0.0111078	1	0	-1.48481	-0.570283	0.00203217	0.00598896	1	0	1.02072	0.0295817	0.871743	0.991221	1	0	1.84045	0.880056	0.000321572	0.00242764	1	0	1.84169	0.881029	0.00219796	0.00588685	1	0	1.00068	0.000973607	0.997527	0.99916	1	30	0	#NUM!	122.492	46	0	#NUM!	206.402	103	0
796_00262	796_2	247815..248579		0	-1.2752	-0.350726	0.0116418	0.0333691	1	0	-1.37079	-0.455013	0.0012416	0.00389273	1	0	1.07496	0.104286	0.451903	0.952685	1	0	1.17488	0.232518	0.24717	0.432422	1	0	-1.69668	-0.762717	0.0147348	0.0312942	1	0	-1.99341	-0.995236	0.00315416	0.0114911	1	43	0	#NUM!	175.571	38	0	#NUM!	170.506	145	0
796_00263	796_2	complement(248824..249312)		0	1.04238	0.059881	0.760145	0.838472	1	0	1.17088	0.227594	0.247243	0.343767	1	0	-1.12328	-0.167713	0.380751	0.933762	1	0	1.65247	0.724622	0.129994	0.27815	1	0	-1.09204	-0.127028	0.86923	0.907759	1	0	-1.80456	-0.85165	0.306896	0.437927	1	4	0	#NUM!	16.3322	5	0	#NUM!	22.435	19	0
796_00264	796_2	complement(249419..249922)		0	1.08718	0.120584	0.498628	0.624267	1	0	1.12821	0.174041	0.332882	0.436575	1	0	-1.03775	-0.0534567	0.752797	0.980072	1	0	2.12065	1.0845	0.00272338	0.0146514	1	0	-6.26481	-2.64727	0.0629286	0.109869	1	0	-13.2854	-3.73177	0.00951396	0.0284688	1	10	0	#NUM!	40.8306	9	0	#NUM!	40.3831	30	0
yjgN	796_2	250117..251304		0	1.10944	0.149838	0.32564	0.457968	1	0	1.32677	0.407917	0.00748945	0.0182574	1	0	-1.19589	-0.258079	0.0809342	0.60251	1	0	1.14013	0.189194	0.459593	0.649677	1	0	-2.52497	-1.33627	0.00591724	0.0139336	1	0	-2.87879	-1.52546	0.00305212	0.0112051	1	27	0	#NUM!	110.242	21	0	#NUM!	94.2271	108	0
valS	796_2	complement(251446..254301)		0	-1.76983	-0.823611	6.08561e-06	4.49141e-05	0.0260951	0	-1.87888	-0.909871	6.12687e-07	4.11143e-06	0.0026272	0	1.06161	0.08626	0.636407	0.974893	1	0	-1.57649	-0.656715	0.000884643	0.00579137	1	0	-1.22255	-0.289897	0.159275	0.239639	1	0	1.28951	0.366818	0.092986	0.175727	1	159	0	#NUM!	649.206	146	0	#NUM!	655.103	981	0
holC	796_2	complement(254301..254783)		0	-1.23025	-0.298956	0.0880441	0.167124	1	0	-1.39204	-0.477205	0.00741377	0.0180909	1	0	1.13151	0.178249	0.308101	0.887565	1	0	-1.56225	-0.643629	0.0233923	0.0770993	1	0	-1.02467	-0.0351582	0.90894	0.931088	1	0	1.52464	0.608471	0.102239	0.188458	1	13	0	#NUM!	53.0797	23	0	#NUM!	103.201	115	0
pepA	796_2	complement(254881..256392)		0	-1.22541	-0.293266	0.0494467	0.105802	1	0	-1.43455	-0.5206	0.000532308	0.00185121	1	0	1.17067	0.227334	0.127999	0.710957	1	0	-1.01236	-0.0177209	0.921054	0.965407	1	0	1.96276	0.972884	5.77111e-08	3.80718e-07	0.000247465	0	1.98702	0.990604	7.05722e-07	6.35743e-06	0.00302614	106	0	#NUM!	432.804	90	0	#NUM!	403.831	400	0
lptF	796_2	256787..257887		0	-1.36701	-0.451019	0.00262587	0.00964019	1	0	-1.30867	-0.3881	0.00990387	0.0232573	1	0	-1.04458	-0.0629189	0.674208	0.979797	1	0	1.05024	0.0707218	0.69667	0.831905	1	0	1.40097	0.486427	0.0124523	0.0271317	1	0	1.33395	0.415705	0.0531751	0.11328	1	94	0	#NUM!	383.807	68	0	#NUM!	305.116	352	0
lptG	796_2	257887..258969		0	-1.21579	-0.281899	0.105189	0.192263	1	0	-1.26558	-0.339795	0.0517263	0.0947065	1	0	1.04095	0.0578958	0.738897	0.980072	1	0	1.03022	0.0429593	0.826457	0.912938	1	0	-1.08294	-0.114953	0.600904	0.690798	1	0	-1.11567	-0.157912	0.501103	0.625723	1	79	0	#NUM!	322.561	128	0	#NUM!	574.337	410	0
gntR_1	796_2	complement(259186..260184)		0	1.10149	0.139459	0.342669	0.474601	1	0	1.13686	0.185049	0.210447	0.300944	1	0	-1.0321	-0.0455894	0.751243	0.980072	1	0	-1.44836	-0.534416	0.0133565	0.0505068	1	0	-2.88754	-1.52984	7.91459e-06	3.74176e-05	0.0339377	0	-1.99367	-0.995424	0.00761611	0.0237858	1	40	0	#NUM!	163.322	33	0	#NUM!	148.071	214	0
idnT	796_2	complement(260248..261567)		0	1.15968	0.213728	0.160773	0.26505	1	0	1.00939	0.0134879	0.930098	0.953217	1	0	1.14889	0.20024	0.183102	0.789881	1	0	1.01997	0.0285313	0.884985	0.942849	1	0	-2.36958	-1.24463	5.06104e-05	0.00020301	0.217017	0	-2.41691	-1.27316	9.82239e-05	0.00057855	0.421184	68	0	#NUM!	277.648	48	0	#NUM!	215.376	256	0
gno	796_2	complement(261629..262393)		0	1.12263	0.166884	0.272449	0.400364	1	0	1.0106	0.0152124	0.92132	0.948381	1	0	1.11086	0.151672	0.307461	0.887534	1	0	-1.17766	-0.23592	0.267259	0.454573	1	0	-2.55453	-1.35306	8.14741e-05	0.000313609	0.349361	0	-2.16916	-1.11714	0.00257837	0.0096646	1	34	0	#NUM!	138.824	42	0	#NUM!	188.454	182	0
idnD	796_2	complement(262418..263449)		0	1.13659	0.184715	0.226235	0.347207	1	0	1.14406	0.194158	0.206468	0.296484	1	0	-1.00657	-0.00944338	0.949401	0.997841	1	0	1.16916	0.225468	0.33002	0.523333	1	0	-2.39173	-1.25805	0.00264938	0.00691452	1	0	-2.79631	-1.48352	0.000829209	0.00363935	1	35	0	#NUM!	142.907	33	0	#NUM!	148.071	95	0
gntK_1	796_2	263666..264196		0	1.17712	0.235261	0.264756	0.391744	1	0	1.26091	0.334468	0.114438	0.184338	1	0	-1.07118	-0.0992073	0.628101	0.973951	1	0	1.21285	0.278397	0.459683	0.649677	1	0	-3.48258	-1.80016	0.0365913	0.0693343	1	0	-4.22384	-2.07856	0.0206313	0.0531744	1	10	0	#NUM!	40.8306	13	0	#NUM!	58.3311	52	0
ahr	796_2	complement(264224..265243)		0	1.42592	0.511896	0.00262252	0.00963614	1	0	1.33819	0.420284	0.0141018	0.0315927	1	0	1.06556	0.0916125	0.581145	0.972173	1	0	-1.01971	-0.0281532	0.8968	0.950205	1	0	-1.42507	-0.511034	0.0678117	0.117461	1	0	-1.39753	-0.482881	0.114231	0.20552	1	49	0	#NUM!	200.07	49	0	#NUM!	219.863	185	0
ccdA	796_2	266361..266600		0	-1.07762	-0.107843	0.591071	0.705499	1	0	-1.14297	-0.192784	0.343786	0.44712	1	0	1.06064	0.084941	0.666128	0.978979	1	0	1.39001	0.475098	0.184888	0.355038	1	0	1.29678	0.374936	0.415095	0.520417	1	0	-1.07189	-0.100162	0.846668	0.898865	1	10	0	#NUM!	40.8306	14	0	#NUM!	62.8181	47	0
ccdB	796_2	266603..266911		0	-1.19649	-0.258806	0.187568	0.299327	1	0	-1.16529	-0.220687	0.265571	0.364172	1	0	-1.02677	-0.0381193	0.843447	0.98766	1	0	1.52608	0.609828	0.0849393	0.204388	1	0	-1.35084	-0.433859	0.461385	0.565641	1	0	-2.06149	-1.04369	0.098639	0.183498	1	7	0	#NUM!	28.5814	10	0	#NUM!	44.8701	41	0
recD2	796_2	267996..271511		0	-1.07054	-0.0983334	0.560525	0.678964	1	0	-1.06963	-0.0971113	0.566064	0.660126	1	0	-1.00085	-0.00122209	0.994214	0.999808	1	0	-1.0602	-0.0843327	0.64625	0.796299	1	0	-2.2446	-1.16646	1.69914e-07	1.04833e-06	0.00072859	0	-2.11716	-1.08213	3.30239e-06	2.72686e-05	0.0141606	182	0	#NUM!	743.116	160	0	#NUM!	717.921	948	0
dcm_1	796_2	271804..273228		0	-1.15007	-0.201726	0.257466	0.382807	1	0	-1.1547	-0.207512	0.245766	0.342453	1	0	1.00402	0.00578584	0.973992	0.998084	1	0	-1.08156	-0.113114	0.606246	0.768426	1	0	-1.03689	-0.0522575	0.833603	0.880416	1	0	1.04308	0.0608562	0.824122	0.884121	1	62	0	#NUM!	253.149	60	0	#NUM!	269.22	341	0
ecoRIIR	796_2	complement(273271..274482)		0	1.0536	0.0753287	0.614096	0.725683	1	0	1.11629	0.158712	0.290103	0.390569	1	0	-1.0595	-0.0833836	0.569661	0.972173	1	0	-1.10047	-0.138119	0.478246	0.667334	1	0	-2.32711	-1.21854	3.39797e-05	0.000141874	0.145705	0	-2.11465	-1.08042	0.000624527	0.00287028	1	56	0	#NUM!	228.651	52	0	#NUM!	233.324	305	0
796_00283	796_2	complement(275291..275398)		0	2.67112	1.41745	0.508336	0.6342	1	0	6.94292	2.79554	0.169733	0.255374	1	0	-2.59925	-1.3781	0.25367	0.86124	1	0	-1.12697	-0.172452	0.980602	0.99224	1	0	1.94115	0.956911	0.886978	0.913947	1	0	2.18762	1.12936	0.899596	0.930485	1	0	0	#NUM!	0	0	0	#NUM!	0	0	0
796_00284	796_2	complement(275340..276056)		0	-1.40137	-0.486835	0.0344127	0.079377	1	0	-1.61725	-0.693545	0.00280868	0.00790783	1	0	1.15405	0.206709	0.370983	0.932033	1	0	2.58	1.36737	8.45032e-05	0.000754895	0.36235	0	13.6766	3.77364	0	0	0	0	5.301	2.40626	1.53277e-12	2.41637e-11	6.57253e-09	13	0	#NUM!	53.0797	12	0	#NUM!	53.8441	36	0
ubiG_1	796_2	complement(276616..278241)		0	-1.13179	-0.178613	0.215865	0.335616	1	0	-1.11306	-0.154538	0.286262	0.386977	1	0	-1.01683	-0.0240751	0.866716	0.991221	1	0	-1.11653	-0.159028	0.353232	0.54859	1	0	1.98432	0.988645	5.08619e-09	3.71543e-08	2.18096e-05	0	2.21556	1.14767	1.53381e-09	1.84229e-08	6.57698e-06	99	0	#NUM!	404.222	100	0	#NUM!	448.701	453	0
796_00286	796_2	complement(278252..278509)		0	-1.03866	-0.0547243	0.775919	0.849845	1	0	-1.03457	-0.0490311	0.801211	0.859113	1	0	-1.00395	-0.00569313	0.975243	0.998084	1	0	1.46992	0.555736	0.0939159	0.219581	1	0	2.08344	1.05896	0.00404815	0.00999911	1	0	1.41738	0.503228	0.242422	0.369799	1	11	0	#NUM!	44.9136	18	0	#NUM!	80.7661	39	0
796_00287	796_2	complement(278752..278943)		0	1.21915	0.285876	0.519444	0.643799	1	0	2.08508	1.0601	0.0147497	0.0328553	1	0	-1.71027	-0.774227	0.0536566	0.492312	1	0	1.30516	0.384228	0.533982	0.710932	1	0	-72.2179	-6.17429	0.313659	0.418059	1	0	-94.256	-6.55851	0.285495	0.416962	1	5	0	#NUM!	20.4153	2	0	#NUM!	8.97401	20	0
796_00288	796_2	278997..279605		0	1.13073	0.177259	0.358224	0.490286	1	0	1.19742	0.259932	0.18011	0.267792	1	0	-1.05898	-0.0826735	0.6592	0.978979	1	0	1.71945	0.781948	0.00318933	0.0164954	1	0	-1.0611	-0.0855611	0.822478	0.871888	1	0	-1.82451	-0.867509	0.0330672	0.0774098	1	31	0	#NUM!	126.575	28	0	#NUM!	125.636	77	0
796_00289	796_2	279957..280868		0	-1.0076	-0.0109281	0.964855	0.980402	1	0	1.44751	0.533575	0.0309271	0.0618917	1	0	-1.45852	-0.544503	0.0254583	0.325237	1	0	1.54306	0.625794	0.257886	0.444817	1	0	3.46373	1.79233	0.000721258	0.00219968	1	0	2.24471	1.16653	0.0697026	0.139796	1	8	0	#NUM!	32.6644	1	0	#NUM!	4.48701	15	0
796_00290	796_2	281167..281535		0	-1.00332	-0.00478613	0.978144	0.987226	1	0	-1.15737	-0.210852	0.237824	0.333156	1	0	1.15354	0.206066	0.227248	0.8444	1	0	-1.04013	-0.0567683	0.856388	0.928368	1	0	-1.22852	-0.296922	0.486684	0.588148	1	0	-1.18112	-0.240153	0.620667	0.724394	1	15	0	#NUM!	61.2458	15	0	#NUM!	67.3051	65	0
clcD_1	796_2	complement(281532..282206)		0	-1.00331	-0.00476142	0.976003	0.985657	1	0	1.04016	0.0568122	0.721323	0.792679	1	0	-1.0436	-0.0615737	0.690732	0.980072	1	0	1.12049	0.164127	0.458451	0.649006	1	0	-1.12406	-0.168721	0.558042	0.653973	1	0	-1.2595	-0.332847	0.296678	0.428997	1	37	0	#NUM!	151.073	44	0	#NUM!	197.428	148	0
lldR_1	796_2	282604..283329		0	-1.09802	-0.134909	0.412487	0.54423	1	0	-1.06829	-0.0953013	0.564851	0.659429	1	0	-1.02783	-0.0396074	0.807661	0.983015	1	0	1.36935	0.45349	0.0274664	0.0879581	1	0	-1.28133	-0.357645	0.200446	0.291657	1	0	-1.75459	-0.811135	0.00665589	0.0214099	1	55	0	#NUM!	224.568	48	0	#NUM!	215.376	180	0
trpS2	796_2	complement(283330..284343)		0	1.04758	0.0670553	0.722331	0.812102	1	0	1.00318	0.00457658	0.980755	0.986999	1	0	1.04426	0.0624787	0.738097	0.980072	1	0	1.10161	0.139609	0.534168	0.710932	1	0	-1.3868	-0.471758	0.0947227	0.15598	1	0	-1.52771	-0.611367	0.0436432	0.0965646	1	61	0	#NUM!	249.066	63	0	#NUM!	282.681	183	0
796_00294	796_2	285145..285591		0	1.2491	0.320887	0.0606525	0.125098	1	0	1.10757	0.147399	0.396288	0.499496	1	0	1.12778	0.173488	0.291855	0.883498	1	0	1.23839	0.308462	0.384232	0.580202	1	0	-1.485	-0.570458	0.326649	0.431906	1	0	-1.839	-0.878921	0.165403	0.274885	1	8	0	#NUM!	32.6644	14	0	#NUM!	62.8181	47	0
racX	796_2	285830..286564		0	1.31132	0.391019	0.00997243	0.0293492	1	0	1.18301	0.242468	0.114785	0.184482	1	0	1.10846	0.148552	0.309124	0.888306	1	0	1.19984	0.262843	0.229599	0.410047	1	0	4.65216	2.2179	0	0	0	0	3.87731	1.95506	1.11022e-16	2.55948e-15	4.76064e-13	38	0	#NUM!	155.156	36	0	#NUM!	161.532	125	0
yjiE	796_2	complement(286570..287478)		0	1.31002	0.389594	0.0164208	0.0447062	1	0	1.11442	0.156292	0.341479	0.4452	1	0	1.17552	0.233303	0.141332	0.744512	1	0	-1.02132	-0.0304284	0.885021	0.942849	1	0	1.96241	0.972629	3.66461e-06	1.83787e-05	0.0157138	0	2.00424	1.00306	3.94622e-05	0.000256385	0.169214	50	0	#NUM!	204.153	50	0	#NUM!	224.35	191	0
iadA	796_2	complement(287597..288769)		0	1.54006	0.622988	0.00249158	0.00924368	1	0	1.21946	0.286244	0.167646	0.252487	1	0	1.2629	0.336745	0.0973706	0.657852	1	0	1.04033	0.0570403	0.809199	0.905492	1	0	10.5681	3.40164	0	0	0	0	10.1584	3.3446	0	0	0	60	0	#NUM!	244.983	73	0	#NUM!	327.552	222	0
yjiG	796_2	complement(288782..289243)		0	1.47962	0.565231	0.00746068	0.0231319	1	0	1.23734	0.307247	0.150463	0.23125	1	0	1.19581	0.257984	0.209162	0.821326	1	0	1.43665	0.522709	0.0445406	0.128095	1	0	11.0635	3.46774	0	0	0	0	7.70093	2.94503	0	0	0	34	0	#NUM!	138.824	39	0	#NUM!	174.993	89	0
796_00299	796_2	complement(289240..289911)		0	1.5771	0.657276	0.00180931	0.00709172	1	0	1.18693	0.247233	0.246239	0.342704	1	0	1.32873	0.410043	0.046771	0.461044	1	0	1.11483	0.156821	0.578776	0.749108	1	0	13.2729	3.73041	0	0	0	0	11.9058	3.57359	0	0	0	22	0	#NUM!	89.8272	29	0	#NUM!	130.123	92	0
796_00300	796_2	complement(290783..291967)		0	1.02517	0.0358646	0.831771	0.888549	1	0	1.07988	0.110874	0.513098	0.610309	1	0	-1.05337	-0.0750091	0.651874	0.976672	1	0	1.19333	0.254998	0.245912	0.431355	1	0	-2.04095	-1.02924	0.00265693	0.00692999	1	0	-2.43554	-1.28424	0.000410925	0.00200918	1	51	0	#NUM!	208.236	40	0	#NUM!	179.48	133	0
796_00301	796_2	complement(292187..293458)		0	1.03166	0.0449614	0.726926	0.815557	1	0	1.00378	0.00544743	0.966543	0.977069	1	0	1.02777	0.039514	0.754373	0.980072	1	0	-1.10855	-0.148674	0.41568	0.611889	1	0	-2.26211	-1.17767	4.05872e-05	0.000165909	0.174038	0	-2.0406	-1.029	0.000916978	0.00398379	1	48	0	#NUM!	195.987	52	0	#NUM!	233.324	257	0
mdtM	796_2	complement(293545..294786)		0	1.1867	0.246959	0.119846	0.212005	1	0	1.1923	0.253742	0.111826	0.181052	1	0	-1.00471	-0.00678284	0.965263	0.997841	1	0	-1.26645	-0.340794	0.102176	0.233545	1	0	-1.73507	-0.79499	0.00346549	0.00875663	1	0	-1.37002	-0.454196	0.129903	0.226433	1	50	0	#NUM!	204.153	51	0	#NUM!	228.837	244	0
796_00303	796_2	295265..296218		0	1.06695	0.0934871	0.522531	0.646162	1	0	1.12575	0.170885	0.244657	0.341082	1	0	-1.05511	-0.0773983	0.588877	0.973951	1	0	1.21695	0.283275	0.164987	0.32753	1	0	-1.49463	-0.579785	0.0517891	0.0930339	1	0	-1.81889	-0.86306	0.00731336	0.0230756	1	60	0	#NUM!	244.983	40	0	#NUM!	179.48	190	0
gabD1	796_2	296399..297769		0	1.85302	0.889877	2.89191e-08	2.94549e-07	0.000124005	0	1.51985	0.603931	0.000180856	0.000708227	0.775509	0	1.21921	0.285947	0.0693586	0.565418	1	0	1.00203	0.0029234	0.987726	0.995625	1	0	1.31403	0.393996	0.0530792	0.0949931	1	0	1.31137	0.391073	0.0806634	0.156509	1	85	0	#NUM!	347.06	83	0	#NUM!	372.422	319	0
796_00305	796_2	297974..298138		0	1.4626	0.548533	0.0412805	0.0915477	1	0	1.21492	0.280866	0.309078	0.411211	1	0	1.20386	0.267667	0.277568	0.870039	1	0	1.12124	0.1651	0.741044	0.86254	1	0	-1.1005	-0.138155	0.843458	0.8882	1	0	-1.23392	-0.303254	0.701228	0.790241	1	8	0	#NUM!	32.6644	3	0	#NUM!	13.461	24	0
nucS	796_2	complement(298215..299135)		0	1.05401	0.0758907	0.598102	0.711615	1	0	-1.07391	-0.102876	0.480335	0.581337	1	0	1.13192	0.178767	0.207417	0.816718	1	0	-1.13689	-0.185089	0.460778	0.650795	1	0	-2.26541	-1.17977	0.0045852	0.0111459	1	0	-1.99264	-0.994682	0.0282626	0.0682377	1	20	0	#NUM!	81.6611	27	0	#NUM!	121.149	132	0
rhtC_1	796_2	complement(299546..300187)		0	1.06774	0.0945579	0.576208	0.693454	1	0	1.12188	0.165917	0.329397	0.432737	1	0	-1.05071	-0.0713593	0.665313	0.978979	1	0	-1.22398	-0.291579	0.213601	0.390585	1	0	-1.44955	-0.535606	0.0745783	0.127053	1	0	-1.18429	-0.244027	0.468914	0.59923	1	31	0	#NUM!	126.575	27	0	#NUM!	121.149	156	0
rhaS_1	796_2	complement(300235..301050)		0	1.16873	0.224947	0.186882	0.298343	1	0	1.02603	0.0370764	0.829336	0.87959	1	0	1.13908	0.18787	0.263293	0.864973	1	0	-1.25039	-0.322381	0.136056	0.287961	1	0	-1.42176	-0.507678	0.0535206	0.0955041	1	0	-1.13705	-0.185297	0.525321	0.64533	1	48	0	#NUM!	195.987	61	0	#NUM!	273.707	218	0
yjiA	796_2	complement(301087..302043)		0	1.02394	0.0341375	0.805486	0.870445	1	0	-1.07504	-0.104392	0.455551	0.558753	1	0	1.10078	0.138529	0.312184	0.888306	1	0	1.11734	0.160073	0.361077	0.556342	1	0	-1.21485	-0.280783	0.206829	0.298541	1	0	-1.35741	-0.440856	0.0688467	0.138533	1	87	0	#NUM!	355.226	71	0	#NUM!	318.577	274	0
796_00310	796_2	complement(302054..302257)		0	-1.05899	-0.0826868	0.674823	0.775181	1	0	-1.2061	-0.270351	0.181556	0.269253	1	0	1.13892	0.187665	0.327546	0.901087	1	0	-1.49446	-0.579625	0.147745	0.303645	1	0	-1.0945	-0.130276	0.776949	0.837045	1	0	1.36542	0.449349	0.425578	0.55535	1	11	0	#NUM!	44.9136	4	0	#NUM!	17.948	43	0
yjiY	796_2	complement(302352..304502)		0	-1.28513	-0.361911	0.0399409	0.0891549	1	0	-1.28244	-0.358886	0.0420814	0.0800554	1	0	-1.0021	-0.00302534	0.986286	0.998734	1	0	-1.36782	-0.451883	0.0220957	0.0742527	1	0	-1.77488	-0.827723	0.000256684	0.000869401	1	0	-1.29759	-0.37584	0.119567	0.212123	1	119	0	#NUM!	485.884	121	0	#NUM!	542.928	622	0
tsr_1	796_2	304869..306530		0	-2.22877	-1.15625	2.19374e-05	0.000144275	0.0940676	0	-2.92039	-1.54616	1.45861e-08	1.31398e-07	6.25454e-05	0	1.31031	0.389911	0.153252	0.761016	1	0	-1.06746	-0.094188	0.73997	0.862226	1	0	4.76562	2.25266	5.55112e-16	6.8204e-15	2.38032e-12	0	5.08713	2.34685	2.22045e-16	5.0112e-15	9.52127e-13	198	0	#NUM!	808.445	104	0	#NUM!	466.649	775	0
dgaR_1	796_2	306853..309618		0	-1.05112	-0.0719221	0.657071	0.76211	1	0	-1.13399	-0.181404	0.264137	0.362323	1	0	1.07884	0.109482	0.498138	0.968475	1	0	-1.02633	-0.0375012	0.835968	0.919607	1	0	1.02901	0.0412501	0.8334	0.880416	1	0	1.0561	0.0787513	0.706591	0.794614	1	137	0	#NUM!	559.379	153	0	#NUM!	686.512	609	0
manX_1	796_2	309720..310142		0	1.22227	0.289564	0.236481	0.35933	1	0	1.37258	0.45689	0.0625877	0.111544	1	0	-1.12297	-0.167325	0.473644	0.958465	1	0	1.77154	0.825002	0.167025	0.3302	1	0	-47.8193	-5.57952	0.36222	0.467269	1	0	-84.7137	-6.40452	0.296579	0.428997	1	2	0	#NUM!	8.16611	4	0	#NUM!	17.948	8	0
sorB	796_2	310157..310618		0	1.42223	0.508157	0.0119742	0.0341618	1	0	1.43285	0.518892	0.0109335	0.0252738	1	0	-1.00747	-0.0107346	0.955118	0.997841	1	0	-1.03123	-0.0443604	0.939266	0.97402	1	0	2.09726	1.06851	0.055762	0.0989274	1	0	2.16275	1.11287	0.123171	0.216902	1	4	0	#NUM!	16.3322	2	0	#NUM!	8.97401	18	0
agaC_1	796_2	310644..311423		0	1.32945	0.410832	0.00318592	0.0113465	1	0	1.10084	0.138609	0.329062	0.43243	1	0	1.20767	0.272222	0.0421235	0.438412	1	0	1.04958	0.0698183	0.772995	0.884366	1	0	-1.1252	-0.170176	0.600684	0.69073	1	0	-1.18099	-0.239995	0.513722	0.636107	1	22	0	#NUM!	89.8272	25	0	#NUM!	112.175	93	0
manZ_1	796_2	311401..312249		0	1.40099	0.486448	0.00566654	0.0184077	1	0	1.0322	0.0457245	0.797589	0.85635	1	0	1.35729	0.440724	0.010853	0.188412	1	0	-1.02443	-0.0348205	0.880796	0.941643	1	0	-3.12191	-1.64243	4.67164e-05	0.000188981	0.20032	0	-3.04746	-1.60761	0.000160385	0.000891997	0.687729	32	0	#NUM!	130.658	45	0	#NUM!	201.915	191	0
glmS_1	796_2	312262..313323		0	1.48052	0.566107	2.10791e-05	0.000139272	0.0903873	0	1.15352	0.206039	0.127127	0.200339	1	0	1.28349	0.360068	0.00546313	0.11952	1	0	-1.09501	-0.130941	0.499699	0.687206	1	0	-2.06147	-1.04368	0.000447346	0.00142513	1	0	-1.88261	-0.912736	0.00475543	0.0160775	1	44	0	#NUM!	179.654	42	0	#NUM!	188.454	220	0
frlB_1	796_2	313341..314351		0	1.53039	0.613896	1.19432e-07	1.12062e-06	0.000512125	0	1.03527	0.0500066	0.674503	0.755556	1	0	1.47825	0.563889	5.22138e-07	5.87527e-05	0.00223893	0	-1.13249	-0.179494	0.378493	0.573897	1	0	-3.55148	-1.82842	1.24122e-05	5.60247e-05	0.0532235	0	-3.136	-1.64893	0.000204173	0.00109574	0.875494	34	0	#NUM!	138.824	35	0	#NUM!	157.045	166	0
mdoB	796_2	complement(314485..316776)		0	-1.14582	-0.196378	0.261161	0.387494	1	0	-1.18738	-0.247779	0.157465	0.239862	1	0	1.03627	0.0514007	0.768189	0.980325	1	0	-1.18907	-0.24983	0.202821	0.376491	1	0	-2.65516	-1.4088	2.97552e-08	2.03819e-07	0.00012759	0	-2.23298	-1.15897	1.46024e-05	0.000104883	0.0626149	111	0	#NUM!	453.219	145	0	#NUM!	650.616	516	0
796_00321	796_2	complement(317059..317550)		0	-1.04991	-0.0702591	0.625829	0.735382	1	0	-1.04034	-0.0570556	0.695197	0.772881	1	0	-1.00919	-0.0132035	0.924762	0.997841	1	0	1.38202	0.466776	0.0265961	0.0858118	1	0	1.31795	0.398299	0.128573	0.199753	1	0	-1.04861	-0.0684772	0.815466	0.877736	1	32	0	#NUM!	130.658	39	0	#NUM!	174.993	92	0
dnaC	796_2	complement(317608..318345)		0	-1.18135	-0.240434	0.0927261	0.173856	1	0	-1.3078	-0.387138	0.00755138	0.018377	1	0	1.10704	0.146704	0.302643	0.883498	1	0	1.53226	0.615661	0.00119202	0.00746187	1	0	1.7978	0.846232	7.93148e-05	0.000306398	0.340102	0	1.1733	0.230571	0.332449	0.466125	1	54	0	#NUM!	220.485	53	0	#NUM!	237.811	152	0
dnaT_1	796_2	complement(318348..318887)		0	-1.07202	-0.100338	0.535216	0.657972	1	0	-1.19361	-0.255337	0.120889	0.192209	1	0	1.11342	0.154999	0.330691	0.903186	1	0	1.05344	0.0751139	0.756	0.873781	1	0	1.81412	0.85927	0.000608584	0.00188288	1	0	1.72208	0.784156	0.00851388	0.026021	1	31	0	#NUM!	126.575	26	0	#NUM!	116.662	105	0
796_00324	796_2	complement(318980..319453)		0	1.18796	0.248484	0.147786	0.248773	1	0	1.01188	0.0170341	0.922196	0.948381	1	0	1.17401	0.23145	0.166804	0.776455	1	0	-1.40762	-0.493258	0.0562807	0.150832	1	0	-2.35777	-1.23742	0.00150775	0.0042284	1	0	-1.675	-0.744162	0.0839688	0.161389	1	23	0	#NUM!	93.9103	23	0	#NUM!	103.201	141	0
yjjP	796_2	complement(319444..320388)		0	-1.00695	-0.00999408	0.945022	0.967618	1	0	-1.02146	-0.0306322	0.833762	0.882541	1	0	1.01441	0.0206382	0.885132	0.991221	1	0	-1.04701	-0.0662719	0.757558	0.874168	1	0	-1.67862	-0.747278	0.0155423	0.0328465	1	0	-1.60326	-0.681006	0.0444904	0.0980541	1	44	0	#NUM!	179.654	37	0	#NUM!	166.019	188	0
yjjQ	796_2	320932..321657		0	1.0513	0.0721808	0.70635	0.799374	1	0	1.14653	0.197273	0.304847	0.407223	1	0	-1.09058	-0.125093	0.505048	0.969879	1	0	1.57297	0.653487	0.0863787	0.206843	1	0	-1.31265	-0.392483	0.536015	0.63405	1	0	-2.06475	-1.04597	0.123864	0.217944	1	9	0	#NUM!	36.7475	6	0	#NUM!	26.922	36	0
bglJ	796_2	321618..322292		0	1.24472	0.315822	0.0514987	0.109227	1	0	1.22013	0.287035	0.0791371	0.135357	1	0	1.02015	0.0287871	0.854636	0.989029	1	0	-1.11924	-0.162514	0.546689	0.721072	1	0	-3.08913	-1.6272	0.00142981	0.0040389	1	0	-2.76004	-1.46469	0.00717082	0.022743	1	19	0	#NUM!	77.5781	18	0	#NUM!	80.7661	125	0
proS_1	796_2	complement(322343..322801)		0	1.09222	0.127266	0.480788	0.608147	1	0	-1.03884	-0.0549695	0.76445	0.830179	1	0	1.13464	0.182235	0.30079	0.883498	1	0	-1.036	-0.0510265	0.850002	0.924164	1	0	-1.20919	-0.274035	0.435954	0.541376	1	0	-1.16717	-0.223009	0.573487	0.689175	1	24	0	#NUM!	97.9933	19	0	#NUM!	85.2531	87	0
fhuF	796_2	complement(322952..323740)		0	1.02613	0.0372072	0.827173	0.885913	1	0	-1.05464	-0.0767459	0.65531	0.739466	1	0	1.08219	0.113953	0.498382	0.968475	1	0	-1.2283	-0.296659	0.189847	0.359728	1	0	-2.17213	-1.11911	0.000560512	0.00174798	1	0	-1.76841	-0.822455	0.0197667	0.0515884	1	49	0	#NUM!	200.07	30	0	#NUM!	134.61	191	0
ycdT	796_2	complement(323861..324787)		0	1.06229	0.087171	0.564888	0.683362	1	0	1.09772	0.134506	0.37696	0.480359	1	0	-1.03335	-0.0473353	0.750038	0.980072	1	0	1.1728	0.229957	0.301835	0.495508	1	0	-2.13493	-1.09419	0.00368673	0.00923404	1	0	-2.50384	-1.32414	0.000966432	0.00417748	1	41	0	#NUM!	167.405	30	0	#NUM!	134.61	147	0
796_00331	796_2	325176..325412		0	-1.04495	-0.0634333	0.804343	0.869429	1	0	1.18934	0.250165	0.327058	0.43006	1	0	-1.2428	-0.313598	0.199286	0.807173	1	0	2.07013	1.04972	0.0432417	0.125539	1	0	1.23559	0.305203	0.699457	0.774405	1	0	-1.67542	-0.74452	0.37996	0.514458	1	5	0	#NUM!	20.4153	3	0	#NUM!	13.461	10	0
796_00332	796_3	complement(27..194)		0	-1.11226	-0.153496	0.610316	0.72198	1	0	-1.59458	-0.673176	0.0336482	0.0663373	1	0	1.43364	0.51968	0.087199	0.625267	1	0	1.37886	0.463475	0.312383	0.50528	1	0	-1.57965	-0.659602	0.395831	0.502018	1	0	-2.17811	-1.12308	0.177551	0.291032	1	5	0	#NUM!	20.4153	10	0	#NUM!	44.8701	12	0
ftsN	796_3	351..566		0	-1.1725	-0.229586	0.212554	0.33131	1	0	-1.16062	-0.214896	0.249299	0.346288	1	0	-1.01023	-0.0146906	0.934408	0.997841	1	0	1.23222	0.301256	0.284236	0.475167	1	0	-1.28694	-0.363947	0.39025	0.496556	1	0	-1.58579	-0.665202	0.152879	0.257885	1	16	0	#NUM!	65.3289	23	0	#NUM!	103.201	66	0
hslV	796_3	658..1188		0	-1.18418	-0.243893	0.185476	0.29665	1	0	-1.23453	-0.303967	0.101255	0.166544	1	0	1.04252	0.0600744	0.743215	0.980072	1	0	1.7122	0.775848	0.000309244	0.0023637	1	0	2.86152	1.51678	6.47971e-12	6.10659e-11	2.7785e-08	0	1.67126	0.740935	0.00194381	0.00759115	1	65	0	#NUM!	265.399	63	0	#NUM!	282.681	167	0
hslU	796_3	1198..2529		0	-1.2267	-0.294778	0.0924362	0.17354	1	0	-1.35178	-0.43486	0.0134915	0.0304321	1	0	1.10197	0.140082	0.423698	0.94975	1	0	1.27155	0.346583	0.0821758	0.199869	1	0	3.07605	1.62108	1.11022e-16	1.40019e-15	4.76064e-13	0	2.41914	1.27449	2.08108e-09	2.4651e-08	8.92367e-06	110	0	#NUM!	449.136	99	0	#NUM!	444.214	320	0
menA	796_3	2596..3525		0	-1.1509	-0.202769	0.0723432	0.142887	1	0	-1.17751	-0.23574	0.0385801	0.0744181	1	0	1.02312	0.0329714	0.767583	0.980325	1	0	1.21829	0.28486	0.0663355	0.171354	1	0	-1.06023	-0.0843761	0.676102	0.756468	1	0	-1.29167	-0.369236	0.0967767	0.181293	1	81	0	#NUM!	330.727	79	0	#NUM!	354.474	270	0
rraA	796_3	3618..4103		0	1.10535	0.144497	0.338005	0.469658	1	0	-1.02971	-0.0422363	0.782461	0.843649	1	0	1.13818	0.186734	0.206081	0.815567	1	0	2.33605	1.22407	2.75771e-09	5.52574e-08	1.18251e-05	0	2.68925	1.4272	8.19456e-10	6.53128e-09	3.51383e-06	0	1.15119	0.203132	0.419337	0.551036	1	56	0	#NUM!	228.651	34	0	#NUM!	152.558	102	0
zapB	796_3	complement(4325..4564)		0	-1.1078	-0.147702	0.38076	0.513589	1	0	-1.16679	-0.222546	0.194209	0.283062	1	0	1.05325	0.0748435	0.648692	0.975654	1	0	1.17857	0.237041	0.585763	0.753403	1	0	1.67129	0.740962	0.130118	0.201497	1	0	1.41806	0.503922	0.391491	0.52427	1	8	0	#NUM!	32.6644	4	0	#NUM!	17.948	23	0
glpF	796_3	4963..5808		0	-3.26392	-1.70661	1.85542e-09	2.14449e-08	7.95605e-06	0	-3.71438	-1.89312	3.16034e-11	3.76431e-10	1.35515e-07	0	1.13801	0.186515	0.515063	0.972173	1	0	1.46817	0.554018	0.0882658	0.209885	1	0	5.35458	2.42077	6.99441e-15	8.06237e-14	2.9992e-11	0	3.64712	1.86676	2.54865e-08	2.739e-07	0.000109286	40	0	#NUM!	163.322	36	0	#NUM!	161.532	152	0
glpK_1	796_3	5829..7337		0	-4.18527	-2.06532	0	0	0	0	-4.99297	-2.3199	0	0	0	0	1.19299	0.254579	0.29306	0.883498	1	0	1.10306	0.141513	0.5752	0.746055	1	0	4.12891	2.04576	1.11022e-16	1.40019e-15	4.76064e-13	0	3.74314	1.90425	1.17684e-13	2.10261e-12	5.04627e-10	188	0	#NUM!	767.614	170	0	#NUM!	762.791	742	0
glpX	796_3	7449..8459		0	-1.89133	-0.919399	4.17451e-06	3.1682e-05	0.0179003	0	-2.06214	-1.04414	1.98584e-07	1.46562e-06	0.000851528	0	1.09031	0.124742	0.534926	0.972173	1	0	1.18696	0.247272	0.264575	0.452351	1	0	1.12243	0.166627	0.493463	0.59454	1	0	-1.05749	-0.080645	0.754456	0.833251	1	74	0	#NUM!	302.146	104	0	#NUM!	466.649	306	0
fpr	796_3	8556..9302		0	-1.02993	-0.0425522	0.808229	0.872266	1	0	-1.11843	-0.16147	0.361813	0.465373	1	0	1.08592	0.118918	0.492822	0.968475	1	0	1.08578	0.118735	0.592776	0.75898	1	0	1.37922	0.463854	0.0577683	0.101938	1	0	1.27026	0.345119	0.208216	0.329336	1	47	0	#NUM!	191.904	47	0	#NUM!	210.889	164	0
796_00343	796_3	complement(9412..9840)		0	1.00791	0.0113652	0.950018	0.970385	1	0	-1.09011	-0.12447	0.499504	0.598624	1	0	1.09873	0.135835	0.442687	0.950071	1	0	1.06747	0.0942008	0.708251	0.838482	1	0	-2.20781	-1.14261	0.00702303	0.0162519	1	0	-2.35678	-1.23681	0.00644188	0.0207846	1	30	0	#NUM!	122.492	24	0	#NUM!	107.688	90	0
796_00344	796_3	9941..10537		0	-1.0171	-0.0244576	0.849223	0.900685	1	0	-1.01253	-0.0179586	0.890266	0.926568	1	0	-1.00451	-0.00649901	0.95809	0.997841	1	0	1.07559	0.105133	0.598926	0.763422	1	0	-1.72194	-0.784037	0.0143964	0.0308042	1	0	-1.85211	-0.88917	0.0109156	0.0318844	1	40	0	#NUM!	163.322	35	0	#NUM!	157.045	139	0
tpiA	796_3	10650..11417		0	-1.64046	-0.714099	4.712e-05	0.00029198	0.202051	0	-2.39643	-1.26089	1.09213e-12	1.55067e-11	4.68304e-09	0	1.46083	0.54679	0.00201067	0.0598733	1	0	1.60421	0.68186	0.000568287	0.0039623	1	0	5.04789	2.33568	0	0	0	0	3.14666	1.65382	6.66134e-16	1.47999e-14	2.85638e-12	105	0	#NUM!	428.721	118	0	#NUM!	529.467	317	0
lsrE	796_3	complement(11509..12273)		0	1.43229	0.518322	0.0206051	0.0531562	1	0	1.0312	0.0443181	0.844284	0.887666	1	0	1.38896	0.474004	0.0327958	0.3797	1	0	1.07443	0.103565	0.701448	0.835271	1	0	6.11722	2.61288	0	0	0	0	5.69348	2.50931	0	0	0	45	0	#NUM!	183.737	51	0	#NUM!	228.837	182	0
lsrG	796_3	complement(12283..12612)		0	1.3784	0.462995	0.0669277	0.134735	1	0	1.12882	0.174813	0.494505	0.594035	1	0	1.2211	0.288182	0.243018	0.855303	1	0	-1.11686	-0.159452	0.747992	0.867821	1	0	10.5476	3.39885	0	0	0	0	11.7803	3.5583	7.45071e-13	1.2043e-11	3.19486e-09	7	0	#NUM!	28.5814	6	0	#NUM!	26.922	31	0
lsrF	796_3	complement(12656..13531)		0	1.76449	0.819255	0.00677555	0.0213472	1	0	1.0839	0.116226	0.702284	0.778741	1	0	1.62792	0.703029	0.0195484	0.275344	1	0	1.00606	0.00872336	0.98222	0.993339	1	0	18.4234	4.20347	0	0	0	0	18.3124	4.19475	0	0	0	12	0	#NUM!	48.9967	11	0	#NUM!	49.3571	78	0
lsrB	796_3	complement(13560..14582)		0	1.49309	0.578298	0.00687454	0.0215798	1	0	-1.00187	-0.00269436	0.990032	0.994206	1	0	1.49588	0.580992	0.00625943	0.131571	1	0	1.04049	0.0572647	0.82461	0.912212	1	0	10.9646	3.45478	0	0	0	0	10.5379	3.39752	0	0	0	50	0	#NUM!	204.153	44	0	#NUM!	197.428	201	0
lsrD	796_3	complement(14611..15609)		0	1.18873	0.249427	0.173782	0.282478	1	0	1.09505	0.130994	0.477517	0.578906	1	0	1.08556	0.118433	0.513383	0.972173	1	0	-1.03781	-0.0535473	0.816547	0.90897	1	0	3.19361	1.67519	5.66214e-15	6.59762e-14	2.42792e-11	0	3.31437	1.72874	3.56548e-12	5.42155e-11	1.52888e-08	59	0	#NUM!	240.9	41	0	#NUM!	183.967	265	0
lsrC	796_3	complement(15609..16652)		0	1.08423	0.116673	0.482437	0.608796	1	0	1.0331	0.0469747	0.778921	0.841206	1	0	1.0495	0.0696987	0.670026	0.978979	1	0	-1.12887	-0.17488	0.420506	0.615823	1	0	2.75396	1.46151	3.14637e-13	3.27467e-12	1.34916e-09	0	3.10886	1.63639	6.90037e-12	1.02739e-10	2.95888e-08	43	0	#NUM!	175.571	48	0	#NUM!	215.376	197	0
lsrA	796_3	complement(16646..18181)		0	1.14832	0.199523	0.207678	0.325365	1	0	1.09165	0.126512	0.426772	0.530896	1	0	1.05191	0.0730111	0.640701	0.974893	1	0	-1.03461	-0.049088	0.812126	0.907644	1	0	1.75789	0.813846	0.000108753	0.000403055	0.466335	0	1.81873	0.862934	0.000341191	0.00171931	1	62	0	#NUM!	253.149	62	0	#NUM!	278.194	238	0
lsrR	796_3	18437..19396		0	-1.01082	-0.015524	0.939454	0.963497	1	0	-1.04563	-0.0643677	0.753973	0.821401	1	0	1.03444	0.0488437	0.809703	0.983015	1	0	1.29946	0.377907	0.182741	0.352177	1	0	3.26749	1.70818	3.11411e-10	2.57786e-09	1.33533e-06	0	2.51451	1.33027	2.37459e-05	0.000163966	0.101823	36	0	#NUM!	146.99	21	0	#NUM!	94.2271	126	0
lsrK	796_3	19483..21075		0	1.41977	0.505659	0.0384079	0.0868634	1	0	1.05071	0.0713691	0.770995	0.835066	1	0	1.35125	0.43429	0.0740785	0.580997	1	0	-1.07225	-0.100644	0.705062	0.837017	1	0	5.59778	2.48485	0	0	0	0	6.00223	2.5855	0	0	0	83	0	#NUM!	338.894	97	0	#NUM!	435.24	337	0
796_00355	796_3	21089..21439		0	1.05884	0.0824814	0.67909	0.778177	1	0	1.0077	0.0110716	0.956265	0.970524	1	0	1.05074	0.0714098	0.712306	0.980072	1	0	1.30756	0.38688	0.174483	0.340858	1	0	4.31667	2.10992	1.11022e-16	1.40019e-15	4.76064e-13	0	3.30131	1.72304	2.6487e-08	2.83941e-07	0.000113576	22	0	#NUM!	89.8272	16	0	#NUM!	71.7921	71	0
796_00356	796_3	complement(21676..21840)		0	-1.00377	-0.00542311	0.984574	0.991268	1	0	1.00677	0.00973059	0.972623	0.981782	1	0	-1.01056	-0.0151537	0.955221	0.997841	1	0	-1.61106	-0.688008	0.179857	0.348341	1	0	1.28994	0.3673	0.463646	0.567546	1	0	2.07816	1.05531	0.102476	0.188753	1	6	0	#NUM!	24.4983	2	0	#NUM!	8.97401	31	0
mngR_1	796_3	complement(21938..22660)		0	-1.10739	-0.14716	0.243253	0.367278	1	0	-1.19104	-0.25222	0.0489158	0.0906443	1	0	1.07554	0.10506	0.397315	0.937558	1	0	-1.51629	-0.600545	0.00584985	0.0268855	1	0	-1.40202	-0.487506	0.0703033	0.120874	1	0	1.0815	0.11304	0.721212	0.806614	1	25	0	#NUM!	102.076	27	0	#NUM!	121.149	189	0
796_00358	796_3	complement(22723..23763)		0	-1.04034	-0.0570598	0.731412	0.818876	1	0	-1.12823	-0.174066	0.298869	0.40085	1	0	1.08448	0.117007	0.478022	0.960419	1	0	-1.49436	-0.57953	0.0059127	0.0270584	1	0	-2.01044	-1.00751	0.000181603	0.000637043	0.778714	0	-1.34535	-0.427983	0.149185	0.253248	1	52	0	#NUM!	212.319	64	0	#NUM!	287.168	302	0
scrK	796_3	complement(23773..24732)		0	1.05416	0.0760881	0.741009	0.826384	1	0	1.03538	0.0501573	0.828104	0.879237	1	0	1.01814	0.0259308	0.909665	0.995265	1	0	-1.38302	-0.467823	0.0784132	0.193017	1	0	-1.70583	-0.770475	0.0132287	0.0285767	1	0	-1.23341	-0.302652	0.368057	0.503262	1	68	0	#NUM!	277.648	47	0	#NUM!	210.889	252	0
yicJ_1	796_3	complement(24743..26077)		0	1.21758	0.284021	0.0705227	0.140065	1	0	1.1512	0.203137	0.198961	0.288224	1	0	1.05767	0.0808846	0.599536	0.973951	1	0	1.40791	0.493553	0.0193897	0.0679423	1	0	-1.23995	-0.310278	0.293324	0.39715	1	0	-1.74573	-0.803831	0.0112497	0.0326599	1	36	0	#NUM!	146.99	45	0	#NUM!	201.915	159	0
cdh	796_3	complement(26340..27095)		0	-1.03592	-0.0509099	0.729944	0.817781	1	0	-1.02831	-0.0402696	0.786597	0.846619	1	0	-1.0074	-0.0106403	0.941254	0.997841	1	0	-1.40801	-0.493656	0.052659	0.14364	1	0	-1.58789	-0.667112	0.0485194	0.087727	1	0	-1.12776	-0.173456	0.654986	0.751399	1	20	0	#NUM!	81.6611	20	0	#NUM!	89.7401	116	0
sbp	796_3	complement(27196..28185)		0	1.05737	0.0804835	0.574823	0.692371	1	0	1.00004	5.69294e-05	0.999686	0.999686	1	0	1.05733	0.0804266	0.569203	0.972173	1	0	1.22546	0.293326	0.106376	0.240454	1	0	-1.579	-0.659015	0.0107455	0.0238	1	0	-1.93501	-0.952341	0.000571652	0.0026702	1	63	0	#NUM!	257.232	66	0	#NUM!	296.142	240	0
pfkA	796_3	complement(28389..29351)		0	-1.04818	-0.0678929	0.654027	0.759607	1	0	-1.02684	-0.0382092	0.801688	0.859195	1	0	-1.02079	-0.0296837	0.843258	0.98766	1	0	2.05364	1.03818	5.9731e-09	1.13834e-07	2.56127e-05	0	2.52008	1.33347	3.65941e-12	3.50257e-11	1.56915e-08	0	1.22713	0.295285	0.148723	0.252865	1	133	0	#NUM!	543.046	85	0	#NUM!	381.396	242	0
fieF	796_3	complement(29536..30438)		0	-1.08614	-0.119214	0.468279	0.597132	1	0	1.00076	0.00109433	0.994703	0.997728	1	0	-1.08697	-0.120308	0.459691	0.956407	1	0	2.29327	1.19741	2.83049e-10	6.59627e-09	1.21371e-06	0	1.66895	0.738945	0.00093363	0.00277244	1	0	-1.37408	-0.458461	0.0498155	0.107611	1	79	0	#NUM!	322.561	98	0	#NUM!	439.727	220	0
cpxP	796_3	complement(30586..31086)		0	-1.26456	-0.338636	0.112777	0.202168	1	0	1.0574	0.0805231	0.705658	0.781271	1	0	-1.33715	-0.419159	0.047585	0.463352	1	0	3.41124	1.77029	2.93177e-12	8.97958e-11	1.25714e-08	0	2.11115	1.07803	0.000425296	0.00136095	1	0	-1.61582	-0.692266	0.0274922	0.0667534	1	61	0	#NUM!	249.066	44	0	#NUM!	197.428	84	0
cpxR	796_3	31237..31935		0	-1.03382	-0.0479891	0.760256	0.838472	1	0	-1.06617	-0.0924411	0.559774	0.655643	1	0	1.03129	0.044452	0.774636	0.981108	1	0	-1.04646	-0.0655119	0.769576	0.882102	1	0	1.8163	0.861003	0.000136277	0.000493545	0.584357	0	1.90068	0.926515	0.000508048	0.00240719	1	40	0	#NUM!	163.322	30	0	#NUM!	134.61	155	0
cpxA	796_3	31932..33305		0	-1.1621	-0.216731	0.186226	0.297629	1	0	-1.14951	-0.201023	0.221693	0.314767	1	0	-1.01095	-0.0157078	0.923395	0.997841	1	0	-1.33136	-0.412897	0.0313335	0.097573	1	0	-1.02825	-0.0401968	0.844914	0.889078	1	0	1.29477	0.372701	0.0991976	0.184378	1	76	0	#NUM!	310.312	99	0	#NUM!	444.214	434	0
796_00368	796_3	complement(33356..33751)		0	1.14439	0.194575	0.313485	0.445255	1	0	1.0516	0.0725831	0.710537	0.785455	1	0	1.08824	0.121992	0.515189	0.972173	1	0	-1.12799	-0.17376	0.506588	0.690919	1	0	-1.46173	-0.547677	0.113597	0.18061	1	0	-1.29587	-0.373917	0.331849	0.465479	1	22	0	#NUM!	89.8272	30	0	#NUM!	134.61	108	0
796_00369	796_3	complement(33763..34452)		0	1.01521	0.0217747	0.899279	0.936732	1	0	-1.03777	-0.0534815	0.757963	0.82491	1	0	1.05355	0.0752562	0.657034	0.978709	1	0	-1.5509	-0.633105	0.00695335	0.0309615	1	0	1.00307	0.00442825	0.985814	0.990433	1	0	1.55567	0.637533	0.029439	0.0705896	1	28	0	#NUM!	114.326	42	0	#NUM!	188.454	181	0
sodA	796_3	complement(34522..35142)		0	1.21322	0.278844	0.0287974	0.0686781	1	0	1.03182	0.0451923	0.729105	0.800001	1	0	1.17581	0.233652	0.0551953	0.496958	1	0	1.26206	0.335784	0.122448	0.266797	1	0	1.40638	0.491983	0.0611136	0.107136	1	0	1.11435	0.1562	0.605165	0.714102	1	31	0	#NUM!	126.575	27	0	#NUM!	121.149	95	0
796_00371	796_3	35471..36454		0	1.20262	0.266178	0.100549	0.185602	1	0	1.0343	0.0486591	0.766289	0.831275	1	0	1.16273	0.217519	0.172842	0.778307	1	0	1.07881	0.109441	0.588091	0.754558	1	0	-1.98035	-0.985752	0.000821547	0.00247214	1	0	-2.13642	-1.09519	0.000495513	0.00236347	1	56	0	#NUM!	228.651	72	0	#NUM!	323.064	227	0
siaQ	796_3	36473..36988		0	1.12219	0.166313	0.347502	0.479745	1	0	1.14896	0.200334	0.261456	0.359565	1	0	-1.02386	-0.0340211	0.842234	0.98766	1	0	-1.08104	-0.11242	0.636316	0.789503	1	0	-4.2495	-2.08729	1.85742e-05	8.16046e-05	0.0796461	0	-3.93094	-1.97487	0.000110295	0.000643465	0.472947	28	0	#NUM!	114.326	35	0	#NUM!	157.045	142	0
dctM	796_3	36981..38288		0	1.069	0.0962617	0.541851	0.662898	1	0	1.06308	0.0882524	0.57789	0.671907	1	0	1.00557	0.00800934	0.958992	0.997841	1	0	1.13888	0.187612	0.344284	0.538514	1	0	-1.74801	-0.80571	0.00408659	0.0100825	1	0	-1.99076	-0.993323	0.000922555	0.00400396	1	71	0	#NUM!	289.897	50	0	#NUM!	224.35	271	0
kdgM_1	796_3	complement(38446..39117)		0	1.1044	0.143261	0.466559	0.595596	1	0	1.26171	0.335375	0.0889557	0.149292	1	0	-1.14244	-0.192114	0.316521	0.890579	1	0	2.28864	1.19449	0.00169382	0.0100043	1	0	1.45321	0.539246	0.325604	0.43079	1	0	-1.57488	-0.655243	0.263337	0.391943	1	13	0	#NUM!	53.0797	5	0	#NUM!	22.435	28	0
796_00375	796_3	complement(39465..39578)		0	1.72401	0.78577	0.320912	0.452952	1	0	2.08789	1.06205	0.179167	0.266666	1	0	-1.21107	-0.276278	0.692885	0.980072	1	0	-1.12698	-0.172462	0.980601	0.99224	1	0	1.94091	0.956732	0.887006	0.913947	1	0	2.18737	1.12919	0.899614	0.930485	1	0	0	#NUM!	0	0	0	#NUM!	0	0	0
rhaT	796_3	39748..40782		0	1.20269	0.266264	0.122205	0.215037	1	0	1.12757	0.17322	0.318184	0.420366	1	0	1.06662	0.0930443	0.58217	0.972631	1	0	1.02042	0.0291684	0.898833	0.951418	1	0	-1.94468	-0.95953	0.00471875	0.0114252	1	0	-1.98439	-0.988698	0.00682061	0.0218307	1	46	0	#NUM!	187.821	29	0	#NUM!	130.123	160	0
rhaR	796_3	complement(40779..41627)		0	1.07061	0.0984338	0.582419	0.698381	1	0	1.12269	0.166957	0.353169	0.456691	1	0	-1.04864	-0.0685233	0.69659	0.980072	1	0	-1.17668	-0.234716	0.334932	0.529178	1	0	-1.56875	-0.649612	0.0417966	0.0775657	1	0	-1.3332	-0.414895	0.240204	0.367199	1	26	0	#NUM!	106.159	42	0	#NUM!	188.454	196	0
rhaS_2	796_3	complement(41780..42616)		0	1.32825	0.409525	0.00878962	0.026449	1	0	1.35232	0.435439	0.00562521	0.0143236	1	0	-1.01812	-0.0259139	0.863551	0.991221	1	0	-1.06601	-0.0922233	0.672703	0.813812	1	0	-2.48206	-1.31154	0.00026301	0.000886626	1	0	-2.32836	-1.21932	0.00156528	0.00629636	1	45	0	#NUM!	183.737	28	0	#NUM!	125.636	191	0
rhaB	796_3	42904..44373		0	1.20812	0.272765	0.125403	0.218591	1	0	1.15627	0.209475	0.241351	0.337435	1	0	1.04485	0.06329	0.718848	0.980072	1	0	-1.15357	-0.206105	0.32081	0.514448	1	0	-2.31207	-1.20919	1.39002e-05	6.20468e-05	0.0596042	0	-2.00428	-1.00308	0.000709747	0.00319352	1	66	0	#NUM!	269.482	86	0	#NUM!	385.883	300	0
rhaA	796_3	44370..45629		0	1.11085	0.151663	0.335119	0.466555	1	0	-1.01016	-0.0145782	0.926755	0.951155	1	0	1.12213	0.166241	0.285345	0.881528	1	0	-1.19475	-0.256708	0.175153	0.341855	1	0	-2.35216	-1.23399	2.50736e-06	1.28916e-05	0.0107516	0	-1.96875	-0.97728	0.000502432	0.00238586	1	65	0	#NUM!	265.399	80	0	#NUM!	358.961	365	0
rhaD	796_3	45772..46599		0	1.03402	0.0482695	0.803482	0.868936	1	0	1.14726	0.198191	0.308164	0.410502	1	0	-1.10951	-0.149922	0.431934	0.94975	1	0	-1.39936	-0.484769	0.0474272	0.133444	1	0	-2.11022	-1.07739	0.000861479	0.00258143	1	0	-1.50799	-0.592625	0.093918	0.176875	1	42	0	#NUM!	171.488	45	0	#NUM!	201.915	220	0
adhB_1	796_3	46726..47874		0	1.10009	0.137618	0.516951	0.641709	1	0	-1.01206	-0.0172915	0.935387	0.956352	1	0	1.11335	0.15491	0.463036	0.957225	1	0	2.8088	1.48995	1.72229e-11	4.76463e-10	7.38518e-08	0	5.64001	2.4957	0	0	0	0	2.00798	1.00574	9.42484e-06	7.14024e-05	0.0404137	125	0	#NUM!	510.382	189	0	#NUM!	848.044	307	0
rhaM	796_3	47871..48185		0	1.08118	0.112611	0.675331	0.77532	1	0	1.06911	0.0964133	0.722082	0.792941	1	0	1.01129	0.0161976	0.950797	0.997841	1	0	1.3911	0.476231	0.13445	0.285124	1	0	2.72079	1.44403	6.22088e-06	3.01414e-05	0.0266751	0	1.95585	0.967797	0.00675533	0.0216818	1	20	0	#NUM!	81.6611	15	0	#NUM!	67.3051	70	0
sutR_1	796_3	complement(48274..48822)		0	-1.17055	-0.227182	0.224059	0.345561	1	0	-1.19547	-0.257575	0.172181	0.258604	1	0	1.02129	0.0303924	0.869489	0.991221	1	0	1.14762	0.19864	0.417663	0.613545	1	0	1.11351	0.155117	0.597248	0.688256	1	0	-1.03063	-0.0435231	0.894037	0.930485	1	23	0	#NUM!	93.9103	39	0	#NUM!	174.993	107	0
ygaZ	796_3	48923..49582		0	-1.14141	-0.190819	0.263897	0.391013	1	0	-1.21749	-0.283906	0.100916	0.166229	1	0	1.06665	0.0930864	0.581515	0.972173	1	0	-1.13745	-0.1858	0.444589	0.637365	1	0	-3.3131	-1.72818	0.00011809	0.000434279	0.506369	0	-2.91274	-1.54238	0.00122427	0.00510666	1	29	0	#NUM!	118.409	28	0	#NUM!	125.636	140	0
796_00386	796_3	49582..49905		0	1.09744	0.134148	0.49092	0.617045	1	0	1.01528	0.021884	0.911931	0.942312	1	0	1.08092	0.112264	0.549824	0.972173	1	0	2.04875	1.03474	0.000944203	0.00611592	1	0	-1.28921	-0.366492	0.507993	0.6071	1	0	-2.64127	-1.40123	0.0158308	0.0428281	1	22	0	#NUM!	89.8272	9	0	#NUM!	40.3831	34	0
796_00387	796_3	complement(50261..51361)		0	-1.01648	-0.0235885	0.89518	0.933949	1	0	1.08618	0.119265	0.506422	0.604393	1	0	-1.10409	-0.142854	0.418671	0.94975	1	0	2.10093	1.07103	0.00089956	0.0058711	1	0	1.02044	0.0291891	0.954413	0.9675	1	0	-2.05885	-1.04184	0.0538579	0.114385	1	22	0	#NUM!	89.8272	13	0	#NUM!	58.3311	40	0
fdhD	796_3	complement(51554..52390)		0	-1.07486	-0.104154	0.55875	0.677196	1	0	1.05955	0.083446	0.640121	0.72788	1	0	-1.13887	-0.1876	0.285842	0.882425	1	0	1.33232	0.413942	0.0761313	0.1887	1	0	-1.73246	-0.792824	0.0254608	0.0508343	1	0	-2.3082	-1.20677	0.00134896	0.00550888	1	28	0	#NUM!	114.326	40	0	#NUM!	179.48	175	0
fdoG_1	796_3	52585..53172		0	-2.02691	-1.01928	1.09932e-05	7.75308e-05	0.0471387	0	-2.79101	-1.48079	2.03018e-10	2.26114e-09	8.7054e-07	0	1.37698	0.461507	0.0476994	0.463352	1	0	2.24812	1.16872	1.24733e-06	1.68194e-05	0.00534856	0	8.55543	3.09684	0	0	0	0	3.80559	1.92812	1.77636e-15	3.80851e-14	7.61702e-12	332	0	#NUM!	1355.57	188	0	#NUM!	843.557	481	0
fdoG_2	796_3	53221..55635		0	-2.17492	-1.12096	2.18509e-06	1.70049e-05	0.00936969	0	-3.14785	-1.65437	2.98206e-12	4.02528e-11	1.27871e-08	0	1.44734	0.533409	0.024499	0.320279	1	0	1.24295	0.313773	0.191704	0.362285	1	0	4.9869	2.31814	0	0	0	0	4.01214	2.00437	1.11022e-16	2.55948e-15	4.76064e-13	660	0	#NUM!	2694.82	494	0	#NUM!	2216.58	1948	0
fdoH	796_3	55648..56550		0	-2.10363	-1.07288	1.02767e-07	9.74926e-07	0.000440667	0	-3.21249	-1.68369	1.11022e-16	2.16393e-15	4.76064e-13	0	1.52712	0.61081	0.00264594	0.0731988	1	0	-1.41831	-0.504176	0.0214804	0.0726403	1	0	2.58086	1.36785	1.12079e-10	9.5535e-10	4.80596e-07	0	3.66047	1.87203	1.11022e-16	2.55948e-15	4.76064e-13	118	0	#NUM!	481.801	119	0	#NUM!	533.954	716	0
fdoI	796_3	56547..57182		0	-2.12704	-1.08885	8.85651e-10	1.05785e-08	3.79767e-06	0	-3.07611	-1.6211	0	0	0	0	1.44619	0.532257	0.0032769	0.0853156	1	0	-1.38074	-0.465438	0.0416383	0.121874	1	0	1.54436	0.627007	0.00552017	0.0131211	1	0	2.13235	1.09244	2.91454e-05	0.000197122	0.124976	48	0	#NUM!	195.987	40	0	#NUM!	179.48	264	0
fdhE	796_3	57179..58108		0	-1.57978	-0.659723	6.43392e-05	0.000381586	0.275886	0	-1.81793	-0.862298	2.1826e-07	1.59438e-06	0.000935901	0	1.15075	0.202575	0.222607	0.83942	1	0	1.01532	0.0219372	0.91124	0.959106	1	0	1.30911	0.388581	0.066223	0.115059	1	0	1.28935	0.366644	0.1144	0.20552	1	84	0	#NUM!	342.977	87	0	#NUM!	390.37	306	0
higA-2_1	796_3	complement(58155..58445)		0	1.04153	0.0587081	0.762396	0.840184	1	0	1.07378	0.1027	0.599998	0.692542	1	0	-1.03096	-0.0439923	0.814043	0.983958	1	0	1.29171	0.369283	0.316986	0.510032	1	0	1.14645	0.197178	0.686549	0.765451	1	0	-1.1267	-0.172104	0.754892	0.833251	1	17	0	#NUM!	69.4119	5	0	#NUM!	22.435	42	0
higB-2	796_3	complement(58446..58757)		0	1.1299	0.176201	0.445992	0.577593	1	0	1.11328	0.154818	0.506433	0.604393	1	0	1.01493	0.0213826	0.924459	0.997841	1	0	-1.59841	-0.676635	0.271184	0.460095	1	0	-1.90928	-0.933028	0.286254	0.389793	1	0	-1.19449	-0.256393	0.800164	0.86644	1	2	0	#NUM!	8.16611	5	0	#NUM!	22.435	19	0
nlhH	796_3	58975..59904		0	-1.00419	-0.00603543	0.958246	0.975788	1	0	1.03466	0.0491554	0.672004	0.754136	1	0	-1.039	-0.0551909	0.62319	0.973951	1	0	1.16725	0.223116	0.225179	0.404172	1	0	-1.68307	-0.751096	0.0108825	0.024066	1	0	-1.96457	-0.974212	0.00227147	0.00868727	1	46	0	#NUM!	187.821	45	0	#NUM!	201.915	165	0
higB	796_3	59990..60301		0	1.08749	0.120996	0.570623	0.688279	1	0	1.26171	0.335382	0.116463	0.186549	1	0	-1.16021	-0.214385	0.29045	0.883498	1	0	1.96419	0.973937	0.0231659	0.0768256	1	0	-1.24553	-0.316764	0.68003	0.760001	1	0	-2.44647	-1.2907	0.111274	0.201242	1	5	0	#NUM!	20.4153	8	0	#NUM!	35.8961	25	0
higA	796_3	60298..60744		0	-1.18277	-0.242166	0.184788	0.296058	1	0	-1.08874	-0.122664	0.503739	0.60306	1	0	-1.08636	-0.119503	0.506743	0.970051	1	0	1.56919	0.650016	0.0397225	0.11755	1	0	-1.24232	-0.313039	0.532941	0.631111	1	0	-1.94943	-0.963055	0.0739982	0.145753	1	15	0	#NUM!	61.2458	17	0	#NUM!	76.2791	61	0
796_00399	796_3	complement(60759..61700)		0	-1.42907	-0.515078	0.000732321	0.00325849	1	0	-1.56911	-0.649944	2.3637e-05	0.000114896	0.101355	0	1.09799	0.134866	0.378138	0.933762	1	0	-1.05723	-0.080284	0.672313	0.813812	1	0	1.09383	0.12939	0.540959	0.638138	1	0	1.15643	0.209674	0.372461	0.507342	1	66	0	#NUM!	269.482	77	0	#NUM!	345.5	309	0
dtd	796_3	complement(61745..62182)		0	-1.3529	-0.436058	0.0132826	0.0372261	1	0	-1.6534	-0.725434	5.84896e-05	0.000258827	0.250803	0	1.22211	0.289376	0.103793	0.666431	1	0	-1.12595	-0.171142	0.494805	0.682007	1	0	1.0008	0.00114995	0.996891	0.998288	1	0	1.12685	0.172292	0.611507	0.717216	1	22	0	#NUM!	89.8272	29	0	#NUM!	130.123	118	0
796_00401	796_3	complement(62179..62958)		0	1.00914	0.01313	0.938066	0.963443	1	0	-1.00789	-0.0113387	0.946784	0.964426	1	0	1.01711	0.0244687	0.883677	0.991221	1	0	1.0226	0.0322438	0.877473	0.940181	1	0	-1.24878	-0.320517	0.212278	0.304941	1	0	-1.277	-0.352761	0.207787	0.328901	1	57	0	#NUM!	232.734	53	0	#NUM!	237.811	270	0
yihX	796_3	complement(63045..63644)		0	-1.0194	-0.0277158	0.865163	0.912625	1	0	-1.0828	-0.114771	0.486922	0.586989	1	0	1.0622	0.0870547	0.587448	0.973951	1	0	-1.00057	-0.000827453	0.997422	0.999286	1	0	-1.05241	-0.0737022	0.819099	0.86938	1	0	-1.05181	-0.0728747	0.842117	0.896697	1	25	0	#NUM!	102.076	23	0	#NUM!	103.201	117	0
glpR_1	796_3	complement(63835..64638)		0	-1.10762	-0.147458	0.290894	0.420317	1	0	-1.079	-0.109692	0.435419	0.539773	1	0	-1.02652	-0.0377659	0.7834	0.982803	1	0	1.12674	0.172158	0.372217	0.56779	1	0	-1.25487	-0.327544	0.208245	0.300254	1	0	-1.41392	-0.499701	0.0804855	0.156234	1	42	0	#NUM!	171.488	58	0	#NUM!	260.246	195	0
yihV	796_3	complement(64672..65568)		0	1.02269	0.0323749	0.85417	0.904366	1	0	-1.05454	-0.0766196	0.666281	0.749038	1	0	1.07848	0.108994	0.531023	0.972173	1	0	-1.00958	-0.0137569	0.950473	0.980426	1	0	-2.2479	-1.16858	0.000423404	0.00135793	1	0	-2.22657	-1.15482	0.00110484	0.00468137	1	60	0	#NUM!	244.983	39	0	#NUM!	174.993	180	0
yihU	796_3	65733..66629		0	1.00699	0.0100519	0.943765	0.967224	1	0	-1.06868	-0.0958313	0.505727	0.603887	1	0	1.07615	0.105883	0.450655	0.952255	1	0	-1.46595	-0.551835	0.0128728	0.0491965	1	0	-2.3385	-1.22558	0.000195908	0.000679105	0.840053	0	-1.59521	-0.673745	0.0649404	0.132413	1	28	0	#NUM!	114.326	36	0	#NUM!	161.532	194	0
yihT	796_3	66652..67530		0	1.04797	0.0675976	0.660889	0.764883	1	0	1.03535	0.0501196	0.747014	0.81527	1	0	1.01219	0.0174781	0.907701	0.995265	1	0	-1.29551	-0.373524	0.0883905	0.209983	1	0	-4.04874	-2.01747	1.19598e-06	6.41589e-06	0.00512834	0	-3.1252	-1.64395	0.000190516	0.00103148	0.816934	35	0	#NUM!	142.907	42	0	#NUM!	188.454	200	0
yihS	796_3	67546..68787		0	1.04379	0.0618338	0.718554	0.808916	1	0	-1.02772	-0.0394491	0.81901	0.872959	1	0	1.07273	0.101283	0.552199	0.972173	1	0	-1.15102	-0.202914	0.310685	0.503898	1	0	-3.32095	-1.73159	6.39791e-09	4.60306e-08	2.74342e-05	0	-2.88522	-1.52868	1.08417e-06	9.50702e-06	0.00464893	68	0	#NUM!	277.648	104	0	#NUM!	466.649	401	0
796_00408	796_3	68806..69648		0	1.02314	0.0330002	0.839889	0.894103	1	0	1.09423	0.129913	0.428386	0.53244	1	0	-1.06948	-0.096913	0.545241	0.972173	1	0	-1.33901	-0.421171	0.0530503	0.1444	1	0	-2.84476	-1.50831	7.79389e-06	3.69284e-05	0.0334202	0	-2.12452	-1.08714	0.00283337	0.010519	1	48	0	#NUM!	195.987	38	0	#NUM!	170.506	227	0
yihQ	796_3	69692..71728		0	1.13256	0.179586	0.326255	0.458231	1	0	1.08056	0.111781	0.542251	0.638085	1	0	1.04812	0.0678051	0.70933	0.980072	1	0	-1.39701	-0.48234	0.0171631	0.0617411	1	0	-2.0668	-1.0474	9.50351e-06	4.41506e-05	0.040751	0	-1.47945	-0.565061	0.0243554	0.0604376	1	122	0	#NUM!	498.133	113	0	#NUM!	507.032	557	0
yihP_1	796_3	71774..73156		0	1.08712	0.120506	0.470715	0.59894	1	0	1.08506	0.117777	0.482636	0.583463	1	0	1.00189	0.00272881	0.98682	0.998734	1	0	-1.39176	-0.476911	0.0177667	0.0634317	1	0	-1.83286	-0.874098	0.000401267	0.00129177	1	0	-1.31694	-0.397187	0.140568	0.241682	1	73	0	#NUM!	298.063	74	0	#NUM!	332.039	348	0
yihP_2	796_3	73202..74623		0	1.08299	0.115026	0.43613	0.568254	1	0	1.07092	0.0988525	0.505391	0.603887	1	0	1.01127	0.0161731	0.911731	0.995798	1	0	1.00876	0.0125847	0.947793	0.979074	1	0	-2.02021	-1.0145	0.000300277	0.00099813	1	0	-2.03791	-1.02709	0.000642974	0.00292994	1	72	0	#NUM!	293.98	51	0	#NUM!	228.837	314	0
ompL	796_3	74691..75383		0	-1.03077	-0.0437211	0.848606	0.900253	1	0	1.4993	0.584291	0.0101729	0.0238108	1	0	-1.54543	-0.628012	0.0046658	0.109328	1	0	1.88814	0.916969	0.0596016	0.158027	1	0	1.47512	0.560833	0.399268	0.505182	1	0	-1.27999	-0.356136	0.624876	0.727721	1	8	0	#NUM!	32.6644	5	0	#NUM!	22.435	19	0
796_00413	796_3	75540..76388		0	1.0209	0.029847	0.828331	0.886847	1	0	1.02834	0.0403105	0.771295	0.83518	1	0	-1.00728	-0.0104636	0.938112	0.997841	1	0	-1.18986	-0.250787	0.23964	0.423045	1	0	-2.6511	-1.40659	9.55943e-05	0.000360201	0.409908	0	-2.22808	-1.1558	0.00300501	0.011051	1	38	0	#NUM!	155.156	36	0	#NUM!	161.532	191	0
796_00414	796_3	76440..77426		0	1.17602	0.233916	0.157605	0.262043	1	0	1.16843	0.224575	0.17741	0.264511	1	0	1.0065	0.00934069	0.954063	0.997841	1	0	-1.03209	-0.0455662	0.83426	0.919144	1	0	-1.83461	-0.875473	0.00466409	0.0112992	1	0	-1.77757	-0.829907	0.0132603	0.0371392	1	38	0	#NUM!	155.156	54	0	#NUM!	242.298	225	0
796_00415	796_3	77419..78294		0	-1.02263	-0.0322798	0.870936	0.91691	1	0	1.19951	0.262446	0.186553	0.274705	1	0	-1.22665	-0.294726	0.13158	0.7197	1	0	1.23288	0.302037	0.288056	0.47931	1	0	-5.98644	-2.5817	0.000549297	0.0017155	1	0	-7.38059	-2.88374	0.000166221	0.000922065	0.712756	31	0	#NUM!	126.575	22	0	#NUM!	98.7142	106	0
hemN_1	796_3	78296..79537		0	1.05562	0.0780843	0.6353	0.743535	1	0	1.1462	0.196861	0.233089	0.327735	1	0	-1.08581	-0.118777	0.464339	0.957225	1	0	1.08462	0.117196	0.590114	0.756154	1	0	-2.16568	-1.11482	0.000924421	0.00275081	1	0	-2.34895	-1.23202	0.000587429	0.00273199	1	52	0	#NUM!	212.319	39	0	#NUM!	174.993	232	0
796_00417	796_3	79534..80412		0	1.19087	0.252012	0.103758	0.190054	1	0	1.13013	0.176487	0.258426	0.356312	1	0	1.05374	0.0755251	0.618026	0.973951	1	0	-1.46071	-0.546668	0.0152409	0.056001	1	0	-3.29408	-1.71988	4.33599e-06	2.14697e-05	0.0185927	0	-2.25513	-1.17321	0.00373653	0.0131979	1	31	0	#NUM!	126.575	39	0	#NUM!	174.993	237	0
ybhA_1	796_3	80397..81131		0	-1.05005	-0.0704533	0.560962	0.679301	1	0	-1.11499	-0.15703	0.20177	0.290918	1	0	1.06185	0.086577	0.464592	0.957225	1	0	1.02565	0.0365405	0.85892	0.929574	1	0	-3.31543	-1.72919	6.97138e-05	0.000273498	0.298933	0	-3.40047	-1.76573	0.000118052	0.000684066	0.506209	27	0	#NUM!	110.242	37	0	#NUM!	166.019	149	0
typA	796_3	complement(81186..83009)		0	-1.98562	-0.989589	3.10595e-08	3.14853e-07	0.000133183	0	-2.27788	-1.18769	3.50008e-11	4.15743e-10	1.50083e-07	0	1.14719	0.198102	0.269671	0.865984	1	0	-1.69192	-0.758665	0.000166789	0.00137273	0.715192	0	1.14617	0.196827	0.331739	0.437422	1	0	1.93924	0.955492	1.49274e-05	0.000106859	0.0640085	128	0	#NUM!	522.631	104	0	#NUM!	466.649	778	0
glnA	796_3	83385..84794		0	-1.45101	-0.537053	0.0370629	0.08449	1	0	-1.88834	-0.917118	0.000378641	0.001362	1	0	1.3014	0.380065	0.140537	0.74306	1	0	2.43275	1.28259	9.95958e-07	1.38209e-05	0.00427067	0	2.36219	1.24012	3.42917e-06	1.72585e-05	0.0147043	0	-1.02987	-0.042462	0.874761	0.920485	1	606	0	#NUM!	2474.33	238	0	#NUM!	1067.91	867	0
glnL	796_3	85069..86118		0	-1.29612	-0.374202	0.0185593	0.0490946	1	0	-1.39486	-0.480123	0.00271716	0.00770072	1	0	1.07618	0.105922	0.505081	0.969879	1	0	-1.05041	-0.0709552	0.704478	0.836787	1	0	-1.71304	-0.776562	0.0011647	0.00338134	1	0	-1.63083	-0.705607	0.00596652	0.0194855	1	106	0	#NUM!	432.804	79	0	#NUM!	354.474	320	0
glnG	796_3	86127..87536		0	-1.31075	-0.390389	0.0191185	0.0501714	1	0	-1.40678	-0.492398	0.00328522	0.00902282	1	0	1.07327	0.102008	0.540439	0.972173	1	0	-1.20183	-0.265238	0.173831	0.339893	1	0	-1.38826	-0.473278	0.0364624	0.0691785	1	0	-1.15512	-0.208041	0.396494	0.529152	1	101	0	#NUM!	412.389	81	0	#NUM!	363.448	366	0
796_00423	796_3	87649..87759		0	1.10355	0.142155	0.845842	0.898877	1	0	-1.04279	-0.0604426	0.935896	0.956645	1	0	1.15077	0.202598	0.76975	0.980325	1	0	2.46471	1.30142	0.324072	0.517936	1	0	-7.96178	-2.99309	0.627898	0.71455	1	0	-19.6235	-4.29451	0.489654	0.617847	1	0	0	#NUM!	0	0	0	#NUM!	0	2	0
hemN_2	796_3	complement(87849..89222)		0	-1.08902	-0.123025	0.436807	0.568618	1	0	-1.21855	-0.285167	0.0730158	0.126758	1	0	1.11895	0.162143	0.304095	0.883498	1	0	1.01777	0.025407	0.892934	0.948217	1	0	1.50757	0.592226	0.00277635	0.00721515	1	0	1.48125	0.566819	0.00935501	0.028052	1	80	0	#NUM!	326.644	88	0	#NUM!	394.857	381	0
yihI	796_3	complement(89411..89926)		0	-1.27804	-0.353935	0.0208275	0.05351	1	0	-1.21884	-0.285509	0.0641185	0.113706	1	0	-1.04857	-0.068426	0.651854	0.976672	1	0	1.11449	0.15639	0.477386	0.666569	1	0	-1.08436	-0.11684	0.681867	0.761219	1	0	-1.20851	-0.27323	0.389173	0.521981	1	29	0	#NUM!	118.409	38	0	#NUM!	170.506	150	0
796_00426	796_3	complement(90045..90242)		0	1.42638	0.512363	0.110376	0.199114	1	0	-1.16434	-0.219515	0.49806	0.597561	1	0	1.6608	0.731878	0.0220934	0.301708	1	0	12.4623	3.6395	0	0	0	0	14.0486	3.81235	0	0	0	0	1.12728	0.17285	0.616208	0.720408	1	111	0	#NUM!	453.219	69	0	#NUM!	309.603	31	0
engB	796_3	90509..91141		0	-1.21551	-0.281557	0.0621584	0.127407	1	0	-1.39355	-0.478764	0.0018161	0.00543387	1	0	1.14648	0.197207	0.190605	0.798313	1	0	1.68913	0.756276	0.000855832	0.00564586	1	0	1.96406	0.973839	0.000192672	0.000670599	0.826178	0	1.16277	0.217563	0.455779	0.586197	1	39	0	#NUM!	159.239	38	0	#NUM!	170.506	92	0
polA	796_3	complement(91476..94262)		0	-1.31792	-0.39826	0.0162273	0.044261	1	0	-1.43913	-0.525197	0.00156572	0.00477513	1	0	1.09197	0.126937	0.443761	0.950539	1	0	-1.37733	-0.461875	0.012456	0.0482051	1	0	-1.15618	-0.209364	0.286875	0.390391	1	0	1.19128	0.252511	0.230753	0.357338	1	128	0	#NUM!	522.631	166	0	#NUM!	744.843	844	0
yihG	796_3	94650..95558		0	-1.02915	-0.0414491	0.845667	0.898877	1	0	1.05457	0.0766512	0.719495	0.791978	1	0	-1.0853	-0.1181	0.575771	0.972173	1	0	1.185	0.244891	0.451125	0.64288	1	0	-4.43677	-2.14951	0.00433808	0.0106356	1	0	-5.25759	-2.3944	0.0021312	0.00823295	1	20	0	#NUM!	81.6611	12	0	#NUM!	53.8441	83	0
dsbA	796_3	complement(95571..96194)		0	-1.32364	-0.404516	0.0522161	0.110406	1	0	-1.38964	-0.474713	0.0233931	0.0489793	1	0	1.04986	0.0701967	0.736189	0.980072	1	0	1.34462	0.427194	0.104081	0.236512	1	0	1.45754	0.543536	0.0658804	0.114603	1	0	1.08398	0.116342	0.718803	0.80455	1	62	0	#NUM!	253.149	22	0	#NUM!	98.7142	147	0
rdoA	796_3	complement(96211..97197)		0	-1.38772	-0.472721	0.0077254	0.023832	1	0	-1.32869	-0.410004	0.0211955	0.0448822	1	0	-1.04443	-0.0627171	0.723582	0.980072	1	0	2.05203	1.03705	4.38045e-07	6.47703e-06	0.00187834	0	1.59767	0.675972	0.00413819	0.0101922	1	0	-1.28438	-0.361077	0.144236	0.246801	1	97	0	#NUM!	396.056	81	0	#NUM!	363.448	215	0
796_00432	796_3	complement(97274..97543)		0	-1.02147	-0.0306398	0.920093	0.95046	1	0	-1.12924	-0.175356	0.570845	0.664617	1	0	1.10551	0.144716	0.630925	0.973951	1	0	1.58265	0.662341	0.180866	0.349505	1	0	-1.76215	-0.817335	0.362334	0.467275	1	0	-2.78886	-1.47968	0.117723	0.20972	1	4	0	#NUM!	16.3322	7	0	#NUM!	31.409	23	0
mobA	796_3	97613..98197		0	1.0409	0.0578364	0.697228	0.793448	1	0	-1.07613	-0.105859	0.483751	0.584152	1	0	1.12015	0.163695	0.259392	0.863821	1	0	-1.11881	-0.16197	0.50408	0.689124	1	0	-1.67858	-0.747244	0.0361613	0.0687017	1	0	-1.50032	-0.585274	0.139951	0.240912	1	15	0	#NUM!	61.2458	29	0	#NUM!	130.123	119	0
mobB	796_3	98179..98709		0	1.03565	0.0505323	0.745161	0.82757	1	0	1.01917	0.0273886	0.861452	0.901833	1	0	1.01617	0.0231437	0.878791	0.991221	1	0	1.03418	0.0484862	0.828753	0.914721	1	0	-1.84436	-0.883122	0.0106652	0.0236711	1	0	-1.9074	-0.931609	0.0129809	0.0365477	1	26	0	#NUM!	106.159	32	0	#NUM!	143.584	128	0
ftsK	796_4	57..1574		0	-2.26049	-1.17663	1.82176e-09	2.11127e-08	7.81169e-06	0	-2.40962	-1.26881	1.02847e-10	1.17916e-09	4.41007e-07	0	1.06598	0.0921742	0.639524	0.974893	1	0	-1.86858	-0.901942	9.21371e-05	0.000809598	0.395084	0	-1.33027	-0.411722	0.0909576	0.150822	1	0	1.40466	0.490219	0.0688297	0.138533	1	58	0	#NUM!	236.817	65	0	#NUM!	291.655	559	0
lolA	796_4	1717..2328		0	-1.49966	-0.584633	0.000294816	0.00146147	1	0	-1.77438	-0.827312	4.10039e-07	2.82739e-06	0.00175825	0	1.18319	0.242679	0.135949	0.728685	1	0	-2.58802	-1.37185	1.92905e-06	2.54516e-05	0.00827176	0	1.61474	0.691303	0.00298283	0.00768653	1	0	4.17898	2.06315	2.10991e-10	2.74993e-09	9.04728e-07	21	0	#NUM!	85.7442	7	0	#NUM!	31.409	187	0
rarA	796_4	2338..3681		0	-1.43317	-0.519212	0.00148655	0.00596848	1	0	-1.42538	-0.511346	0.00182417	0.0054423	1	0	-1.00547	-0.00786621	0.961626	0.997841	1	0	1.04947	0.0696613	0.718922	0.844237	1	0	-1.05428	-0.0762537	0.731812	0.802001	1	0	-1.10643	-0.145915	0.54445	0.66191	1	79	0	#NUM!	322.561	81	0	#NUM!	363.448	372	0
serS	796_4	3940..5232		0	-1.61501	-0.691546	0.00337181	0.0118414	1	0	-1.96537	-0.974802	3.76882e-05	0.000173958	0.161607	0	1.21694	0.283256	0.230938	0.846279	1	0	1.57775	0.657864	0.0103874	0.042219	1	0	2.8151	1.49319	8.76341e-09	6.21116e-08	3.75775e-05	0	1.78426	0.835324	0.00208448	0.00806701	1	80	0	#NUM!	326.644	73	0	#NUM!	327.552	287	0
dmsA_2	796_4	5470..7914		0	1.28844	0.36563	0.0557429	0.116769	1	0	1.09853	0.135571	0.47923	0.580163	1	0	1.17288	0.230059	0.226783	0.8444	1	0	1.71714	0.78001	0.000187785	0.00151358	0.805223	0	3.65881	1.87138	0	0	0	0	2.13076	1.09137	6.04461e-07	5.51474e-06	0.00259193	137	0	#NUM!	559.379	119	0	#NUM!	533.954	375	0
dmsB_2	796_4	7925..8542		0	1.19314	0.254763	0.0644249	0.130926	1	0	1.01087	0.0156036	0.911625	0.942312	1	0	1.1803	0.23916	0.072245	0.575681	1	0	-1.21698	-0.283302	0.234864	0.417364	1	0	2.17762	1.12275	2.31857e-07	1.41021e-06	0.000994201	0	2.65011	1.40605	5.35895e-07	4.9206e-06	0.00229792	25	0	#NUM!	102.076	20	0	#NUM!	89.7401	107	0
dmsC_2	796_4	8544..9407		0	1.35832	0.441818	0.0204099	0.0527532	1	0	1.13262	0.179662	0.349882	0.454221	1	0	1.19927	0.262156	0.162113	0.767751	1	0	-1.33553	-0.417417	0.0943013	0.220362	1	0	1.00272	0.00391434	0.988548	0.992482	1	0	1.33916	0.421332	0.176074	0.289163	1	26	0	#NUM!	106.159	36	0	#NUM!	161.532	143	0
ycaD	796_4	9757..10905		0	1.48724	0.572637	1.05996e-05	7.48784e-05	0.0454512	0	1.62317	0.698813	8.68416e-08	6.80762e-07	0.000372377	0	-1.0914	-0.126176	0.300754	0.883498	1	0	-1.29928	-0.377717	0.111264	0.248641	1	0	-4.59521	-2.20013	2.9363e-05	0.000123682	0.125908	0	-3.53673	-1.82241	0.00105902	0.00449611	1	29	0	#NUM!	118.409	22	0	#NUM!	98.7142	117	0
ycaM	796_4	11123..12544		0	1.31247	0.392288	0.0222474	0.0560837	1	0	1.40809	0.493741	0.00412465	0.0109657	1	0	-1.07285	-0.101453	0.544813	0.972173	1	0	-1.28441	-0.361108	0.149364	0.305714	1	0	-4.88217	-2.28752	7.82177e-06	3.70196e-05	0.0335397	0	-3.80109	-1.92641	0.000341216	0.00171931	1	35	0	#NUM!	142.907	24	0	#NUM!	107.688	190	0
pflA	796_4	complement(12836..13633)		0	1.27954	0.355622	0.0310117	0.0727055	1	0	1.2621	0.335829	0.0431198	0.0817408	1	0	1.01381	0.0197931	0.901529	0.993991	1	0	1.02621	0.0373269	0.881178	0.941643	1	0	1.05452	0.0765898	0.800412	0.855475	1	0	1.02759	0.0392629	0.909222	0.937875	1	25	0	#NUM!	102.076	18	0	#NUM!	80.7661	103	0
796_00445	796_4	complement(13752..13919)		0	1.19434	0.256219	0.526421	0.649955	1	0	1.54159	0.624421	0.119773	0.191066	1	0	-1.29074	-0.368202	0.315657	0.889315	1	0	-1.10994	-0.150479	0.894625	0.948604	1	0	3.4412	1.78291	0.0449463	0.0822774	1	0	3.81952	1.93339	0.129424	0.225965	1	0	0	#NUM!	0	2	0	#NUM!	8.97401	2	0
sopD2	796_4	14209..15168		0	1.37783	0.462401	0.0294784	0.0699908	1	0	1.59707	0.675426	0.00149575	0.00459111	1	0	-1.15912	-0.213025	0.300657	0.883498	1	0	1.32442	0.405365	0.504449	0.689124	1	0	2.54645	1.34849	0.0268183	0.0530918	1	0	1.92268	0.943121	0.208621	0.329613	1	4	0	#NUM!	16.3322	3	0	#NUM!	13.461	19	0
pflB	796_4	complement(15240..17522)		0	-3.72746	-1.89819	3.88467e-13	6.8706e-12	1.66575e-09	0	-8.80789	-3.1388	0	0	0	0	2.36297	1.2406	2.22149e-06	0.000207082	0.00952575	0	-10.1338	-3.34111	0	0	0	0	5.0515	2.33671	0	0	0	0	51.191	5.67782	0	0	0	91	0	#NUM!	371.558	75	0	#NUM!	336.526	3781	0
focA	796_4	complement(17582..18439)		0	-2.08442	-1.05965	1.3702e-07	1.27174e-06	0.000587543	0	-2.06148	-1.04368	2.35696e-07	1.7159e-06	0.00101067	0	-1.01113	-0.0159697	0.937165	0.997841	1	0	-2.13724	-1.09575	0.000458445	0.00330388	1	0	2.54851	1.34966	9.1005e-08	5.85051e-07	0.000390229	0	5.44678	2.4454	4.06009e-13	6.74793e-12	1.74096e-09	19	0	#NUM!	77.5781	6	0	#NUM!	26.922	185	0
ycaO	796_4	complement(18844..20679)		0	1.39685	0.482174	0.00568045	0.0184389	1	0	1.43596	0.522019	0.00283216	0.00796348	1	0	-1.028	-0.0398451	0.816061	0.983958	1	0	-1.22013	-0.287035	0.206813	0.381607	1	0	-2.19688	-1.13546	0.000380724	0.00123025	1	0	-1.80053	-0.848423	0.0142085	0.0393326	1	60	0	#NUM!	244.983	38	0	#NUM!	170.506	204	0
796_00450	796_4	20741..21433		0	1.51739	0.601592	0.00152676	0.00611845	1	0	1.63667	0.710766	0.0001931	0.000752055	0.828013	0	-1.07861	-0.109174	0.541568	0.972173	1	0	1.34472	0.427309	0.152853	0.310853	1	0	-1.82255	-0.86596	0.0967576	0.158357	1	0	-2.45083	-1.29327	0.0198749	0.0517862	1	23	0	#NUM!	93.9103	18	0	#NUM!	80.7661	52	0
serC	796_4	21619..22707		0	1.01049	0.0150602	0.934899	0.962277	1	0	-1.22769	-0.295951	0.11159	0.18077	1	0	1.24058	0.311011	0.0904786	0.633942	1	0	-1.04794	-0.0675596	0.781606	0.887495	1	0	2.1349	1.09417	4.52454e-06	2.23516e-05	0.0194012	0	2.23725	1.16173	2.67176e-05	0.000181561	0.114565	48	0	#NUM!	195.987	32	0	#NUM!	143.584	170	0
aroA	796_4	22778..24061		0	-1.05976	-0.08374	0.554309	0.672765	1	0	-1.16184	-0.216406	0.129958	0.204124	1	0	1.09632	0.132666	0.345111	0.916804	1	0	-1.67731	-0.746153	0.000931855	0.00605424	1	0	1.00482	0.00693453	0.976529	0.984565	1	0	1.6854	0.753087	0.00855769	0.0261177	1	32	0	#NUM!	130.658	24	0	#NUM!	107.688	217	0
loiP_1	796_4	24205..24966		0	1.1064	0.145874	0.424183	0.555219	1	0	1.2159	0.282022	0.123828	0.196221	1	0	-1.09897	-0.136148	0.440413	0.94975	1	0	-2.32455	-1.21695	0.00651478	0.0293439	1	0	-1.30494	-0.383979	0.406671	0.512734	1	0	1.78135	0.83297	0.165589	0.274998	1	8	0	#NUM!	32.6644	0	0	#NUM!	0	53	0
cmk	796_4	25139..25822		0	-1.4857	-0.571145	0.00103811	0.00443367	1	0	-1.47814	-0.563778	0.00128393	0.00400984	1	0	-1.00512	-0.00736679	0.966309	0.997841	1	0	-1.22191	-0.289133	0.279911	0.470504	1	0	3.15524	1.65775	7.51399e-13	7.58117e-12	3.222e-09	0	3.8554	1.94688	2.89744e-11	4.15526e-10	1.24242e-07	28	0	#NUM!	114.326	19	0	#NUM!	85.2531	119	0
rpsA	796_4	25936..27609		0	-5.91393	-2.56412	0	0	0	0	-8.32309	-3.05712	0	0	0	0	1.40737	0.493003	0.0986301	0.660389	1	0	-2.52172	-1.33441	9.33263e-06	0.00010698	0.0400183	0	1.45732	0.543314	0.0700542	0.120494	1	0	3.67494	1.87772	5.43819e-10	6.81841e-09	2.3319e-06	692	0	#NUM!	2825.47	301	0	#NUM!	1350.59	6748	0
ihfB	796_4	27765..28049		0	-1.23684	-0.306664	0.116611	0.20748	1	0	-1.33418	-0.41595	0.036984	0.0718241	1	0	1.07869	0.109287	0.571845	0.972173	1	0	-1.07656	-0.106435	0.824159	0.912212	1	0	1.34704	0.429792	0.422656	0.527937	1	0	1.45018	0.536227	0.412821	0.54467	1	7	0	#NUM!	28.5814	3	0	#NUM!	13.461	21	0
comEC	796_4	28279..30543		0	1.54065	0.623543	0.000461041	0.00217247	1	0	1.61246	0.689266	0.000111486	0.000461884	0.47805	0	-1.04661	-0.0657233	0.70779	0.980072	1	0	-1.2715	-0.346536	0.103967	0.23638	1	0	-2.21815	-1.14936	3.68768e-05	0.000152964	0.158128	0	-1.74451	-0.802823	0.00727487	0.022988	1	57	0	#NUM!	232.734	67	0	#NUM!	300.629	318	0
msbA	796_4	30580..32328		0	-1.2706	-0.345515	0.0251119	0.0615876	1	0	-1.181	-0.240005	0.120598	0.191882	1	0	-1.07587	-0.10551	0.492722	0.968475	1	0	-1.29894	-0.377334	0.075874	0.188423	1	0	-1.33684	-0.418829	0.0999966	0.162789	1	0	-1.02918	-0.0414948	0.88467	0.928179	1	57	0	#NUM!	232.734	34	0	#NUM!	152.558	235	0
lpxK	796_4	32325..33302		0	-1.30802	-0.387386	0.0218815	0.0556512	1	0	-1.30893	-0.388392	0.0226078	0.0474974	1	0	1.0007	0.00100603	0.995231	0.999808	1	0	-1.83396	-0.87496	0.00103854	0.0065946	1	0	-2.36148	-1.23969	0.000717715	0.00219044	1	0	-1.28764	-0.364734	0.380084	0.514458	1	22	0	#NUM!	89.8272	26	0	#NUM!	116.662	150	0
796_00460	796_4	33346..34578		0	-1.12168	-0.165666	0.286989	0.416649	1	0	-1.0653	-0.0912532	0.559125	0.655241	1	0	-1.05293	-0.0744127	0.629384	0.973951	1	0	-1.92338	-0.943646	4.40539e-05	0.000428352	0.188903	0	-3.865	-1.95047	1.15288e-07	7.32377e-07	0.000494354	0	-2.00948	-1.00682	0.012242	0.0348564	1	37	0	#NUM!	151.073	30	0	#NUM!	134.61	238	0
796_00461	796_4	34630..34812		0	1.23192	0.300912	0.203926	0.32054	1	0	1.3021	0.380845	0.110397	0.179108	1	0	-1.05697	-0.0799337	0.71711	0.980072	1	0	1.36984	0.454004	0.247704	0.432817	1	0	1.56109	0.642553	0.171096	0.254478	1	0	1.13962	0.188549	0.726118	0.80987	1	8	0	#NUM!	32.6644	7	0	#NUM!	31.409	31	0
kdsB	796_4	34809..35555		0	-1.11801	-0.160933	0.293924	0.423788	1	0	-1.08075	-0.112031	0.46802	0.570133	1	0	-1.03448	-0.048902	0.74607	0.980072	1	0	-1.01534	-0.0219634	0.925177	0.966422	1	0	1.99218	0.99435	1.82889e-05	8.04336e-05	0.0784227	0	2.02274	1.01631	0.000277166	0.00143885	1	27	0	#NUM!	110.242	37	0	#NUM!	166.019	126	0
796_00463	796_4	35766..36659		0	1.3304	0.411855	0.00553726	0.0180836	1	0	1.59647	0.674883	5.54437e-06	3.07161e-05	0.0237743	0	-1.19999	-0.263028	0.0659882	0.550256	1	0	-1.03899	-0.0551879	0.801184	0.900282	1	0	1.69113	0.757992	0.000784861	0.00237006	1	0	1.75708	0.81318	0.00234266	0.00892124	1	37	0	#NUM!	151.073	34	0	#NUM!	152.558	153	0
796_00464	796_4	complement(36639..37415)		0	1.33574	0.417642	0.0220707	0.0559311	1	0	1.42925	0.515263	0.00494022	0.0128542	1	0	-1.07001	-0.0976209	0.576241	0.972173	1	0	-1.17801	-0.236352	0.38302	0.579122	1	0	1.12475	0.169599	0.577002	0.670875	1	0	1.32496	0.405952	0.253981	0.382267	1	26	0	#NUM!	106.159	16	0	#NUM!	71.7921	98	0
cmoM	796_4	37551..38354		0	-1.41725	-0.503092	0.000377476	0.00182071	1	0	-1.28993	-0.367295	0.00973589	0.0229382	1	0	-1.0987	-0.135796	0.335077	0.906511	1	0	1.20729	0.271769	0.178873	0.347256	1	0	2.57854	1.36655	5.98444e-12	5.66474e-11	2.56613e-08	0	2.13581	1.09479	2.74668e-06	2.29139e-05	0.0117777	55	0	#NUM!	224.568	31	0	#NUM!	139.097	147	0
mukF	796_4	38347..39669		0	-1.67507	-0.744218	1.89812e-06	1.49616e-05	0.00813914	0	-1.79766	-0.846121	7.43383e-08	5.88123e-07	0.000318763	0	1.07319	0.101903	0.516768	0.972173	1	0	-1.03705	-0.0524886	0.807285	0.904531	1	0	1.61933	0.695398	0.00183221	0.00499144	1	0	1.67933	0.747886	0.00364246	0.0129402	1	52	0	#NUM!	212.319	37	0	#NUM!	166.019	232	0
mukE	796_4	39650..40354		0	-2.1966	-1.13527	4.40919e-10	5.52825e-09	1.89066e-06	0	-2.45444	-1.2954	1.7315e-12	2.41847e-11	7.42469e-09	0	1.11738	0.160122	0.385734	0.933762	1	0	-1.4968	-0.581883	0.0196134	0.0684313	1	0	1.80525	0.852202	0.000280593	0.000938521	1	0	2.70211	1.43408	3.73077e-07	3.53147e-06	0.00159975	31	0	#NUM!	126.575	27	0	#NUM!	121.149	205	0
mukB	796_4	40354..44820		0	-2.22582	-1.15433	1.25266e-07	1.16769e-06	0.000537139	0	-2.30638	-1.20563	3.48008e-08	2.96083e-07	0.000149226	0	1.0362	0.0512957	0.814599	0.983958	1	0	-2.14719	-1.10245	2.06506e-06	2.68332e-05	0.00885497	0	-1.14803	-0.199163	0.394432	0.500539	1	0	1.87032	0.903284	0.000237383	0.00125049	1	197	0	#NUM!	804.362	135	0	#NUM!	605.746	1384	0
796_00469	796_4	45165..47012		0	-1.04599	-0.0648636	0.680834	0.779801	1	0	-1.01836	-0.0262531	0.868169	0.907314	1	0	-1.02712	-0.0386105	0.805355	0.983015	1	0	1.11797	0.160877	0.398092	0.594907	1	0	1.95163	0.964678	7.15969e-07	4.01842e-06	0.00307007	0	1.74569	0.803801	0.000192554	0.0010412	0.825672	65	0	#NUM!	265.399	103	0	#NUM!	462.162	335	0
796_00470	796_4	47272..47820		0	-1.80955	-0.85563	1.70146e-08	1.8059e-07	7.29584e-05	0	-1.26332	-0.337222	0.025247	0.0519737	1	0	-1.43237	-0.518409	0.000599474	0.0242504	1	0	-1.0411	-0.058115	0.841126	0.921	1	0	1.56937	0.650184	0.0342651	0.0655639	1	0	1.63388	0.708299	0.0568678	0.1193	1	22	0	#NUM!	89.8272	13	0	#NUM!	58.3311	79	0
gloC	796_4	47848..48495		0	-1.82434	-0.867375	8.9044e-06	6.3743e-05	0.0381821	0	-1.61769	-0.693936	0.000390333	0.00139829	1	0	-1.12774	-0.173439	0.376034	0.933762	1	0	-1.35231	-0.435424	0.15378	0.311777	1	0	1.37573	0.460203	0.13749	0.210783	1	0	1.86042	0.895627	0.0164964	0.0444326	1	20	0	#NUM!	81.6611	14	0	#NUM!	62.8181	92	0
aspC	796_4	complement(48557..49747)		0	-1.69	-0.757021	2.08101e-06	1.63079e-05	0.00892335	0	-1.98259	-0.987387	8.37027e-10	8.64861e-09	3.58917e-06	0	1.17313	0.230365	0.152016	0.761016	1	0	1.01034	0.0148353	0.944493	0.976842	1	0	3.41381	1.77138	0	0	0	0	3.37888	1.75655	2.30926e-14	4.36217e-13	9.90212e-11	49	0	#NUM!	200.07	47	0	#NUM!	210.889	200	0
ompF	796_4	complement(49932..51023)		0	1.05349	0.0751798	0.6428	0.749613	1	0	1.27309	0.348336	0.0317077	0.0630917	1	0	-1.20845	-0.273156	0.0847249	0.61891	1	0	1.16347	0.218436	0.376183	0.571514	1	0	-1.21082	-0.275985	0.414234	0.519823	1	0	-1.40875	-0.494421	0.184062	0.29987	1	37	0	#NUM!	151.073	17	0	#NUM!	76.2791	117	0
asnS	796_4	complement(51629..53029)		0	-2.19675	-1.13537	1.16203e-10	1.53316e-09	4.98278e-07	0	-2.37911	-1.25042	1.57996e-12	2.21401e-11	6.77486e-09	0	1.08301	0.115051	0.51664	0.972173	1	0	1.15496	0.207849	0.31623	0.509007	1	0	1.99589	0.997031	2.50566e-06	1.28916e-05	0.0107443	0	1.72809	0.789182	0.000637033	0.00290596	1	82	0	#NUM!	334.811	75	0	#NUM!	336.526	265	0
pncB	796_4	complement(53198..54400)		0	1.34572	0.428374	0.000449435	0.00212713	1	0	1.57802	0.658117	7.20435e-08	5.74205e-07	0.000308922	0	-1.17263	-0.229743	0.0439028	0.447984	1	0	1.3547	0.437977	0.0200428	0.0692536	1	0	-1.03921	-0.0554824	0.833329	0.880416	1	0	-1.40782	-0.49346	0.0890074	0.169704	1	47	0	#NUM!	191.904	40	0	#NUM!	179.48	135	0
pepN	796_4	54667..57279		0	1.25285	0.32521	0.0520635	0.110246	1	0	-1.11863	-0.161733	0.335766	0.439221	1	0	1.40147	0.486943	0.00356216	0.0903042	1	0	1.20699	0.271417	0.146494	0.301858	1	0	2.22326	1.15268	1.04935e-09	8.22598e-09	4.49961e-06	0	1.84198	0.881259	1.22319e-05	8.98123e-05	0.0524504	152	0	#NUM!	620.624	153	0	#NUM!	686.512	587	0
pyrD	796_4	57487..58497		0	1.10196	0.140074	0.35139	0.483712	1	0	1.24437	0.315417	0.0363642	0.0708449	1	0	-1.12923	-0.175343	0.22942	0.846279	1	0	1.05451	0.0765721	0.808742	0.905453	1	0	1.64364	0.716892	0.0357488	0.0680385	1	0	1.55867	0.64032	0.12046	0.213288	1	14	0	#NUM!	57.1628	8	0	#NUM!	35.8961	54	0
zapC	796_4	58663..59205		0	1.19607	0.258307	0.107446	0.19539	1	0	1.09493	0.130834	0.42157	0.525491	1	0	1.09238	0.127473	0.409386	0.942223	1	0	-1.76967	-0.823481	0.0994209	0.22876	1	0	-8.73093	-3.12613	0.0276438	0.0544496	1	0	-4.93365	-2.30265	0.120489	0.213288	1	3	0	#NUM!	12.2492	4	0	#NUM!	17.948	39	0
xylA_1	796_4	complement(59202..60311)		0	1.29897	0.377367	0.0269197	0.0650685	1	0	1.40152	0.486996	0.00444608	0.0117466	1	0	-1.07895	-0.109629	0.506427	0.969879	1	0	-1.33469	-0.416508	0.0932525	0.218506	1	0	-2.35159	-1.23364	0.000951496	0.00281575	1	0	-1.76189	-0.817127	0.0458941	0.100662	1	15	0	#NUM!	61.2458	42	0	#NUM!	188.454	126	0
rlmL	796_4	60410..62518		0	-1.52933	-0.612904	6.37818e-05	0.000378804	0.273496	0	-1.46671	-0.55258	0.000324724	0.00118437	1	0	-1.0427	-0.0603232	0.694204	0.980072	1	0	-1.71235	-0.775976	9.67869e-05	0.00084183	0.415022	0	-2.02062	-1.0148	3.22547e-05	0.000135331	0.138308	0	-1.18003	-0.238821	0.378748	0.513784	1	58	0	#NUM!	236.817	61	0	#NUM!	273.707	380	0
uup	796_4	62531..64438		0	-1.84566	-0.884138	4.25612e-11	6.00337e-10	1.82502e-07	0	-1.83738	-0.877651	7.42453e-11	8.55817e-10	3.18364e-07	0	-1.00451	-0.00648691	0.961676	0.997841	1	0	-2.69167	-1.4285	3.46267e-12	1.03832e-10	1.48479e-08	0	-2.1049	-1.07375	4.29353e-06	2.13087e-05	0.0184107	0	1.27877	0.354753	0.20071	0.320061	1	30	0	#NUM!	122.492	43	0	#NUM!	192.941	448	0
pqiA	796_4	64453..65706		0	-1.42824	-0.514243	8.0377e-06	5.8023e-05	0.0344657	0	-1.48998	-0.575289	8.29525e-07	5.39136e-06	0.003557	0	1.04322	0.061046	0.597002	0.973951	1	0	-1.73199	-0.792427	0.000148937	0.00124213	0.638644	0	-2.72706	-1.44735	7.59013e-06	3.60426e-05	0.0325465	0	-1.57453	-0.654918	0.0706215	0.140987	1	26	0	#NUM!	106.159	30	0	#NUM!	134.61	219	0
pqiB_1	796_4	65711..67351		0	-1.47849	-0.564128	0.000110298	0.000615828	0.472956	0	-1.42068	-0.506582	0.000544541	0.00188915	1	0	-1.04069	-0.0575462	0.693377	0.980072	1	0	-1.87159	-0.904267	3.14603e-05	0.000316671	0.134902	0	-1.81131	-0.857037	0.00111525	0.00325318	1	0	1.03328	0.0472301	0.87613	0.921247	1	29	0	#NUM!	118.409	45	0	#NUM!	201.915	317	0
796_00484	796_4	67348..67911		0	-1.03337	-0.0473597	0.784982	0.856054	1	0	1.26792	0.342462	0.0475359	0.0887006	1	0	-1.31023	-0.389821	0.0194317	0.274994	1	0	-1.19607	-0.258301	0.395282	0.591819	1	0	-1.54487	-0.627489	0.141018	0.215574	1	0	-1.29163	-0.369188	0.443429	0.573754	1	14	0	#NUM!	57.1628	15	0	#NUM!	67.3051	82	0
fabA	796_4	complement(68434..68952)		0	-2.11364	-1.07973	9.86166e-09	1.07055e-07	4.22868e-05	0	-2.0812	-1.05742	2.4805e-08	2.15749e-07	0.000106364	0	-1.01559	-0.0223118	0.907001	0.995265	1	0	-1.23335	-0.302579	0.307405	0.501389	1	0	1.52077	0.604803	0.0439482	0.0806721	1	0	1.87564	0.907382	0.0123291	0.0350345	1	21	0	#NUM!	85.7442	11	0	#NUM!	49.3571	103	0
lon_1	796_4	complement(69021..70781)		0	-1.76258	-0.81769	4.60752e-07	4.05689e-06	0.0019757	0	-1.62793	-0.70304	1.52032e-05	7.75165e-05	0.0651914	0	-1.08271	-0.114651	0.4807	0.960952	1	0	-1.35876	-0.44229	0.0292691	0.0924877	1	0	-2.13532	-1.09445	3.37691e-05	0.000141133	0.144802	0	-1.57152	-0.652162	0.0227586	0.0574844	1	84	0	#NUM!	342.977	47	0	#NUM!	210.889	341	0
matP	796_4	70967..71419		0	1.40941	0.495089	0.0189811	0.0499637	1	0	1.4019	0.487387	0.022327	0.0469776	1	0	1.00535	0.00770113	0.968506	0.997841	1	0	1.37789	0.462463	0.258612	0.445711	1	0	1.12716	0.172694	0.7591	0.822182	1	0	-1.22244	-0.289769	0.645699	0.74489	1	12	0	#NUM!	48.9967	4	0	#NUM!	17.948	20	0
ompA	796_4	complement(71491..72543)		0	-1.52357	-0.607454	0.0251177	0.0615876	1	0	-2.68602	-1.42547	1.54503e-07	1.1623e-06	0.000662511	0	1.76298	0.818016	0.00259867	0.0723578	1	0	-1.01174	-0.0168437	0.952261	0.980921	1	0	5.50352	2.46036	0	0	0	0	5.56815	2.4772	0	0	0	175	0	#NUM!	714.535	130	0	#NUM!	583.311	910	0
sulA	796_4	complement(72900..73409)		0	1.06173	0.0864124	0.573435	0.691178	1	0	1.30465	0.383664	0.0122293	0.027908	1	0	-1.2288	-0.297252	0.0403378	0.427083	1	0	10.9062	3.44708	0	0	0	0	14.0121	3.8086	0	0	0	0	1.28478	0.361522	0.0807721	0.156649	1	90	0	#NUM!	367.475	57	0	#NUM!	255.759	34	0
tfoX1	796_4	73626..74231		0	1.53466	0.617923	0.000614638	0.00278307	1	0	1.62285	0.698526	0.000117898	0.000485635	0.505546	0	-1.05746	-0.0806028	0.633896	0.974361	1	0	-1.00042	-0.000606222	0.998673	0.999972	1	0	-1.31869	-0.399111	0.445041	0.550269	1	0	-1.31814	-0.398504	0.498264	0.623084	1	6	0	#NUM!	24.4983	15	0	#NUM!	67.3051	52	0
yccS_1	796_4	complement(74218..76371)		0	1.23075	0.29954	0.0400667	0.0893893	1	0	1.41181	0.497547	0.000659642	0.00223954	1	0	-1.14711	-0.198007	0.167368	0.776455	1	0	1.10424	0.143059	0.429095	0.623358	1	0	-1.44901	-0.535069	0.0232122	0.0468619	1	0	-1.60006	-0.678127	0.00753159	0.0235733	1	89	0	#NUM!	363.392	74	0	#NUM!	332.039	324	0
yccF	796_4	complement(76390..76833)		0	1.3637	0.447524	0.0175164	0.0469499	1	0	1.44924	0.535298	0.00474224	0.012422	1	0	-1.06273	-0.087774	0.617622	0.973951	1	0	-1.09111	-0.125802	0.710955	0.839656	1	0	-1.68847	-0.755713	0.144992	0.220941	1	0	-1.54747	-0.629911	0.274715	0.405501	1	10	0	#NUM!	40.8306	12	0	#NUM!	53.8441	45	0
helD	796_4	76957..79011		0	1.20104	0.264283	0.0551663	0.115674	1	0	1.25125	0.323367	0.0194101	0.0417196	1	0	-1.0418	-0.059084	0.662338	0.978979	1	0	-1.0811	-0.112497	0.534194	0.710932	1	0	1.321	0.401632	0.0389271	0.0732424	1	0	1.42813	0.514129	0.0202516	0.0523757	1	62	0	#NUM!	253.149	65	0	#NUM!	291.655	324	0
mgsA	796_4	complement(79068..79526)		0	1.25746	0.330514	0.0767912	0.150014	1	0	1.37967	0.464319	0.0133329	0.0301219	1	0	-1.09718	-0.133805	0.444782	0.951234	1	0	-1.11792	-0.160821	0.650198	0.799311	1	0	1.15291	0.205274	0.618089	0.706388	1	0	1.28886	0.366095	0.456261	0.586641	1	10	0	#NUM!	40.8306	11	0	#NUM!	49.3571	53	0
796_00495	796_4	complement(79621..80283)		0	1.38751	0.472499	0.0152936	0.0420918	1	0	1.57218	0.65277	0.000832125	0.00273841	1	0	-1.1331	-0.180271	0.326911	0.901087	1	0	1.13384	0.181214	0.615912	0.776089	1	0	-1.4215	-0.507415	0.359176	0.464739	1	0	-1.61175	-0.688629	0.258423	0.386508	1	8	0	#NUM!	32.6644	10	0	#NUM!	44.8701	48	0
796_00496	796_4	80457..80870		0	1.36822	0.452296	0.0212866	0.0544611	1	0	1.40443	0.489981	0.0133236	0.0301169	1	0	-1.02647	-0.0376854	0.838108	0.987309	1	0	1.17292	0.230107	0.536909	0.712334	1	0	1.08799	0.12166	0.802844	0.857012	1	0	-1.07807	-0.108447	0.844979	0.89796	1	16	0	#NUM!	65.3289	6	0	#NUM!	26.922	39	0
hspQ	796_4	complement(80915..81232)		0	1.23627	0.305992	0.125203	0.218428	1	0	1.4695	0.555328	0.00536954	0.0137542	1	0	-1.18866	-0.249337	0.177483	0.782058	1	0	1.60514	0.682696	0.0383319	0.114723	1	0	2.7205	1.44387	2.64812e-05	0.000112316	0.113551	0	1.69487	0.761178	0.0583485	0.121779	1	13	0	#NUM!	53.0797	14	0	#NUM!	62.8181	40	0
rlmI	796_4	complement(81290..82501)		0	1.25291	0.325288	0.0134815	0.0376981	1	0	1.26758	0.342081	0.00988876	0.0232451	1	0	-1.01171	-0.0167928	0.894704	0.992276	1	0	-1.05908	-0.0828078	0.683914	0.823076	1	0	1.51599	0.600264	0.00533867	0.0127179	1	0	1.60556	0.683072	0.00768489	0.0239309	1	32	0	#NUM!	130.658	37	0	#NUM!	166.019	163	0
lppC_1	796_4	82716..83264		0	1.32498	0.405972	0.0277973	0.0667759	1	0	1.58726	0.666538	0.00030089	0.00110298	1	0	-1.19795	-0.260566	0.12581	0.706897	1	0	1.95355	0.966096	0.000376613	0.00279881	1	0	-1.64091	-0.714494	0.167023	0.249372	1	0	-3.20559	-1.68059	0.00182727	0.00720092	1	22	0	#NUM!	89.8272	28	0	#NUM!	125.636	49	0
gadW	796_4	83281..84069		0	1.30858	0.388005	0.0131425	0.036954	1	0	1.25531	0.328043	0.0378137	0.0730384	1	0	1.04244	0.0599616	0.690579	0.980072	1	0	1.17909	0.237672	0.299434	0.493077	1	0	-1.00669	-0.00962407	0.974051	0.983326	1	0	-1.18698	-0.247296	0.453029	0.58371	1	34	0	#NUM!	138.824	31	0	#NUM!	139.097	100	0
yccX	796_4	84118..84399		0	1.31892	0.399359	0.107171	0.195274	1	0	1.52829	0.611921	0.0136892	0.0308134	1	0	-1.15874	-0.212562	0.354406	0.923056	1	0	-1.04652	-0.0655959	0.868951	0.934596	1	0	1.23258	0.301687	0.508637	0.6077	1	0	1.28992	0.367283	0.495092	0.621513	1	6	0	#NUM!	24.4983	13	0	#NUM!	58.3311	33	0
tusE	796_4	complement(84396..84725)		0	1.32747	0.408678	0.0433186	0.095159	1	0	1.4624	0.548339	0.00694126	0.0171749	1	0	-1.10165	-0.139661	0.453827	0.953921	1	0	-1.75575	-0.812085	0.0384432	0.114797	1	0	-1.02343	-0.0334111	0.93523	0.950977	1	0	1.71555	0.778674	0.13556	0.23486	1	9	0	#NUM!	36.7475	5	0	#NUM!	22.435	46	0
yccA	796_4	complement(84812..85471)		0	1.47078	0.55658	0.000173238	0.000909233	0.742844	0	1.63609	0.710249	1.78719e-06	1.09635e-05	0.00766347	0	-1.1124	-0.153669	0.271491	0.865984	1	0	1.9091	0.93289	1.22398e-05	0.000135268	0.0524841	0	2.24731	1.1682	1.61276e-06	8.53767e-06	0.00691551	0	1.17716	0.23531	0.382838	0.517042	1	50	0	#NUM!	204.153	28	0	#NUM!	125.636	109	0
796_00505	796_4	86128..86241		0	-1.18922	-0.25002	0.703081	0.797376	1	0	-1.55675	-0.638538	0.349461	0.453949	1	0	1.30905	0.388517	0.555925	0.972173	1	0	-1.12698	-0.172457	0.980583	0.99224	1	0	1.94104	0.95683	0.886868	0.913947	1	0	2.18751	1.12929	0.89954	0.930485	1	0	0	#NUM!	0	0	0	#NUM!	0	0	0
pipB	796_4	complement(86760..87635)		0	1.31293	0.392791	0.0749125	0.147014	1	0	1.85342	0.89019	5.10819e-05	0.000229121	0.219039	0	-1.41167	-0.497399	0.0190346	0.272068	1	0	2.35908	1.23823	0.0127868	0.0489115	1	0	2.15602	1.10837	0.0808605	0.136024	1	0	-1.09418	-0.129854	0.85096	0.902081	1	9	0	#NUM!	36.7475	4	0	#NUM!	17.948	17	0
sigE	796_4	complement(88182..88523)		0	1.60367	0.681376	0.0133083	0.0372493	1	0	1.55231	0.634419	0.0224431	0.0471977	1	0	1.03308	0.0469571	0.855562	0.989029	1	0	2.88884	1.53049	0.0486664	0.135499	1	0	7.40666	2.88882	6.04918e-05	0.000239953	0.259389	0	2.56389	1.35833	0.0958285	0.179909	1	2	0	#NUM!	8.16611	4	0	#NUM!	17.948	2	0
sopB	796_4	complement(88540..90225)		0	1.69816	0.763974	1.36572e-07	1.27033e-06	0.000585622	0	1.73889	0.798164	4.13301e-08	3.47497e-07	0.000177223	0	-1.02398	-0.0341901	0.807497	0.983015	1	0	1.28015	0.356313	0.0743187	0.186035	1	0	1.41079	0.496499	0.0311248	0.0604726	1	0	1.10205	0.140186	0.585754	0.700422	1	63	0	#NUM!	257.232	37	0	#NUM!	166.019	164	0
796_00509	796_4	complement(90728..90838)		0	-1.51253	-0.596968	0.327583	0.459645	1	0	-1.74898	-0.806514	0.201698	0.290911	1	0	1.15632	0.209546	0.736579	0.980072	1	0	4.46618	2.15904	0.137899	0.290661	1	0	-4.26758	-2.09342	0.735752	0.803833	1	0	-19.0598	-4.25246	0.493605	0.620415	1	2	0	#NUM!	8.16611	0	0	#NUM!	0	0	0
pepD_1	796_4	complement(90947..92509)		0	1.36387	0.447709	0.00206898	0.00794963	1	0	1.51326	0.597656	4.10362e-05	0.000187	0.175963	0	-1.10953	-0.149947	0.287998	0.883498	1	0	-1.19284	-0.254397	0.242016	0.426461	1	0	-2.49904	-1.32138	0.000158956	0.000568475	0.681601	0	-2.09504	-1.06698	0.00484872	0.0163454	1	28	0	#NUM!	114.326	43	0	#NUM!	192.941	193	0
yedV	796_4	complement(92589..93953)		0	1.243	0.313824	0.0349865	0.0805705	1	0	1.28047	0.356676	0.0171399	0.0373264	1	0	-1.03015	-0.0428523	0.767054	0.980325	1	0	-1.15085	-0.202701	0.348247	0.543605	1	0	-1.94218	-0.957677	0.00254526	0.00667529	1	0	-1.6876	-0.754976	0.0299181	0.07151	1	30	0	#NUM!	122.492	42	0	#NUM!	188.454	161	0
yedW	796_4	complement(93946..94683)		0	1.12842	0.1743	0.284532	0.414427	1	0	1.38565	0.470562	0.00381613	0.0102529	1	0	-1.22796	-0.296262	0.0553821	0.496958	1	0	1.26959	0.344357	0.158763	0.318864	1	0	-1.31852	-0.398918	0.272216	0.3737	1	0	-1.67397	-0.743276	0.0603863	0.125151	1	32	0	#NUM!	130.658	25	0	#NUM!	112.175	85	0
hiuH	796_4	94762..95172		0	1.1978	0.260389	0.171247	0.278885	1	0	1.35745	0.4409	0.0208698	0.0443135	1	0	-1.13329	-0.180511	0.317159	0.890991	1	0	1.22068	0.287683	0.344719	0.538883	1	0	-1.82951	-0.871459	0.0936164	0.154514	1	0	-2.23325	-1.15914	0.0377885	0.0862818	1	15	0	#NUM!	61.2458	21	0	#NUM!	94.2271	51	0
hpaC	796_4	complement(95505..96017)		0	1.39193	0.477085	0.00637685	0.0202848	1	0	1.50715	0.591824	0.000762594	0.0025408	1	0	-1.08278	-0.114739	0.467773	0.957825	1	0	1.68334	0.751328	0.0049034	0.023414	1	0	-1.30327	-0.38214	0.39724	0.503359	1	0	-2.19385	-1.13347	0.0184495	0.0486841	1	21	0	#NUM!	85.7442	22	0	#NUM!	98.7142	42	0
hpaB	796_4	complement(96035..97597)		0	1.33801	0.420092	0.00855651	0.0259479	1	0	1.44693	0.532996	0.000885764	0.00289273	1	0	-1.0814	-0.112904	0.465927	0.957225	1	0	1.2455	0.316722	0.154081	0.312092	1	0	-1.24374	-0.314687	0.303693	0.407585	1	0	-1.54908	-0.631408	0.0577871	0.120992	1	37	0	#NUM!	151.073	38	0	#NUM!	170.506	150	0
badR	796_4	complement(97815..98255)		0	1.3623	0.446047	0.043024	0.0946953	1	0	1.87688	0.908337	3.33215e-05	0.000156156	0.142882	0	-1.37773	-0.46229	0.0226351	0.304262	1	0	6.26105	2.6464	2.82866e-08	5.0121e-07	0.000121293	0	2.50937	1.32733	0.074915	0.127424	1	0	-2.49507	-1.31908	0.0711031	0.141743	1	6	0	#NUM!	24.4983	11	0	#NUM!	49.3571	8	0
hpcE	796_4	98530..99819		0	1.29939	0.377832	0.0189651	0.0499523	1	0	1.35366	0.43687	0.00692862	0.0171535	1	0	-1.04177	-0.059038	0.705806	0.980072	1	0	-1.26124	-0.334844	0.167826	0.331021	1	0	-2.69164	-1.42848	0.000324826	0.00107126	1	0	-2.13412	-1.09364	0.0110545	0.0321464	1	23	0	#NUM!	93.9103	31	0	#NUM!	139.097	155	0
betB	796_4	99816..101282		0	1.34846	0.431315	0.0084703	0.0257228	1	0	1.37665	0.461158	0.00509408	0.0131508	1	0	-1.0209	-0.0298423	0.851326	0.989029	1	0	-1.58575	-0.665161	0.00403061	0.0199575	1	0	-1.11924	-0.162525	0.520109	0.618649	1	0	1.4168	0.502637	0.0902918	0.172	1	32	0	#NUM!	130.658	33	0	#NUM!	148.071	185	0
hpcB	796_4	101284..102135		0	1.36521	0.449118	0.00322328	0.0114409	1	0	1.54974	0.63203	3.55059e-05	0.000164772	0.152249	0	-1.13517	-0.182912	0.206877	0.815567	1	0	1.05785	0.0811331	0.710631	0.839656	1	0	-1.54254	-0.62531	0.0491347	0.0885994	1	0	-1.63178	-0.706443	0.042227	0.0940133	1	35	0	#NUM!	142.907	34	0	#NUM!	152.558	142	0
hpcD	796_4	102145..102525		0	1.46053	0.546493	0.0368959	0.084154	1	0	1.50902	0.593614	0.0242828	0.0504968	1	0	-1.0332	-0.0471211	0.849531	0.989029	1	0	-1.05938	-0.0832211	0.82494	0.912212	1	0	-1.34591	-0.428581	0.392824	0.498943	1	0	-1.27047	-0.34536	0.537662	0.655901	1	11	0	#NUM!	44.9136	13	0	#NUM!	58.3311	33	0
hpcG	796_4	102669..103472		0	1.41839	0.504253	0.00558275	0.0181906	1	0	1.42175	0.507663	0.00561008	0.0142935	1	0	-1.00237	-0.00340974	0.984349	0.998318	1	0	-1.31399	-0.393953	0.165105	0.32761	1	0	-1.50747	-0.592131	0.111717	0.17848	1	0	-1.14725	-0.198178	0.639997	0.740304	1	19	0	#NUM!	77.5781	15	0	#NUM!	67.3051	89	0
hpcH	796_4	103483..104274		0	1.40279	0.488299	0.0222729	0.0561142	1	0	1.40108	0.486538	0.0237211	0.0495451	1	0	1.00122	0.00176078	0.993152	0.999808	1	0	-1.10324	-0.141745	0.639313	0.790912	1	0	-1.97938	-0.985046	0.0300043	0.0585877	1	0	-1.79415	-0.8433	0.0884683	0.168751	1	16	0	#NUM!	65.3289	20	0	#NUM!	89.7401	73	0
ttuB_1	796_4	104347..105723		0	1.60573	0.683229	6.57729e-05	0.000388477	0.282034	0	1.6526	0.724736	2.48879e-05	0.000119909	0.106719	0	-1.02919	-0.041507	0.801688	0.982803	1	0	1.00833	0.0119666	0.959071	0.985029	1	0	-1.65861	-0.729975	0.026782	0.0530669	1	0	-1.67243	-0.741942	0.0385792	0.0875742	1	39	0	#NUM!	159.239	33	0	#NUM!	148.071	163	0
exsA	796_4	105733..106629		0	1.48662	0.572032	5.95733e-05	0.000357273	0.25545	0	1.50037	0.585323	4.69634e-05	0.000212425	0.201379	0	-1.00926	-0.0132908	0.919581	0.997799	1	0	-1.83415	-0.875112	0.00240807	0.0132568	1	0	-2.23469	-1.16008	0.00473558	0.0114595	1	0	-1.21838	-0.284963	0.548294	0.665276	1	8	0	#NUM!	32.6644	21	0	#NUM!	94.2271	105	0
rnz	796_4	106643..107581		0	1.53302	0.616373	0.00106396	0.00450788	1	0	1.75871	0.814521	1.57709e-05	7.99355e-05	0.0676254	0	-1.14722	-0.198148	0.27229	0.865984	1	0	1.64586	0.71884	0.00578313	0.0266646	1	0	-1.28496	-0.361728	0.360495	0.465859	1	0	-2.11487	-1.08057	0.0101116	0.0299024	1	22	0	#NUM!	89.8272	38	0	#NUM!	170.506	84	0
iraM	796_4	complement(107989..108351)		0	1.61365	0.690325	0.005974	0.0191884	1	0	1.905	0.929794	0.000215956	0.000832001	0.926017	0	-1.18056	-0.239469	0.304598	0.883873	1	0	10.534	3.39698	0.00010229	0.000884314	0.43862	0	6.91945	2.79066	0.0112176	0.0247366	1	0	-1.52237	-0.606321	0.534888	0.653261	1	4	0	#NUM!	16.3322	3	0	#NUM!	13.461	2	0
cbpM	796_4	complement(109005..109310)		0	2.20091	1.1381	5.67746e-07	4.94816e-06	0.00243449	0	2.03048	1.02182	9.31049e-06	4.99667e-05	0.0399234	0	1.08394	0.116279	0.559396	0.972173	1	0	1.58134	0.66115	0.140421	0.293643	1	0	2.86395	1.518	0.000937402	0.00278172	1	0	1.81108	0.856854	0.117774	0.209723	1	5	0	#NUM!	20.4153	10	0	#NUM!	44.8701	12	0
cbpA	796_4	complement(109310..110230)		0	1.55829	0.639965	0.000120898	0.000668054	0.51841	0	1.41394	0.49972	0.00291441	0.00815198	1	0	1.10209	0.140245	0.383567	0.933762	1	0	1.62085	0.696749	0.00280673	0.0149879	1	0	1.8726	0.905044	0.000658527	0.00203148	1	0	1.15532	0.208295	0.480028	0.610427	1	43	0	#NUM!	175.571	29	0	#NUM!	130.123	97	0
796_00529	796_4	110466..110828		0	1.48456	0.570037	0.00217066	0.00828372	1	0	1.68285	0.750908	5.57511e-05	0.000247475	0.239061	0	-1.13357	-0.180871	0.277319	0.870039	1	0	1.17447	0.232005	0.49287	0.680872	1	0	-1.97169	-0.979431	0.11301	0.18001	1	0	-2.31568	-1.21144	0.0682546	0.137862	1	9	0	#NUM!	36.7475	12	0	#NUM!	53.8441	39	0
dsbD_2	796_4	110877..112763		0	1.52383	0.607699	0.000913061	0.00397326	1	0	1.58673	0.666057	0.000288731	0.00106823	1	0	-1.04128	-0.058358	0.745382	0.980072	1	0	-1.03631	-0.0514575	0.815462	0.908503	1	0	-1.619	-0.695104	0.0133748	0.0288486	1	0	-1.56227	-0.643646	0.033384	0.0779686	1	59	0	#NUM!	240.9	60	0	#NUM!	269.22	208	0
bdbD	796_4	112760..113383		0	1.29904	0.377447	0.0639745	0.130443	1	0	1.52161	0.605603	0.00299354	0.00834611	1	0	-1.17134	-0.228157	0.237359	0.849801	1	0	1.378	0.462573	0.139417	0.293043	1	0	1.65639	0.728043	0.0437817	0.0804444	1	0	1.20203	0.265471	0.518617	0.64032	1	17	0	#NUM!	69.4119	16	0	#NUM!	71.7921	52	0
msrAB	796_4	113373..113879		0	1.5713	0.651959	0.00105251	0.00447292	1	0	1.67443	0.743666	0.000203971	0.000790804	0.87463	0	-1.06563	-0.0917071	0.607504	0.973951	1	0	-1.01668	-0.0238685	0.94647	0.978178	1	0	-1.05087	-0.0715848	0.87679	0.913429	1	0	-1.03363	-0.0477162	0.928594	0.95327	1	6	0	#NUM!	24.4983	15	0	#NUM!	67.3051	37	0
agp	796_4	114012..115253		0	1.26381	0.337774	0.0289106	0.0687983	1	0	1.23662	0.306396	0.04875	0.0905326	1	0	1.02199	0.0313779	0.835888	0.985983	1	0	1.06251	0.0874813	0.672319	0.813812	1	0	2.98835	1.57935	4.44089e-16	5.48777e-15	1.90425e-12	0	2.81253	1.49187	6.63405e-11	9.11756e-10	2.84468e-07	53	0	#NUM!	216.402	30	0	#NUM!	134.61	223	0
796_00534	796_4	complement(115287..115514)		0	3.15299	1.65672	4.05875e-12	6.4459e-11	1.74039e-08	0	2.03698	1.02643	2.82831e-05	0.000134306	0.121278	0	1.54788	0.630291	0.00275741	0.074834	1	0	-1.70124	-0.766587	0.203294	0.377206	1	0	2.72503	1.44627	0.00100378	0.00295823	1	0	4.63593	2.21286	0.00100461	0.00431641	1	2	0	#NUM!	8.16611	1	0	#NUM!	4.48701	20	0
796_00535	796_4	complement(115535..116131)		0	5.7961	2.53508	0	0	0	0	2.42869	1.28018	8.81958e-08	6.90116e-07	0.000378183	0	2.38652	1.25491	5.47764e-08	6.90828e-06	0.000234881	0	3.39533	1.76355	6.17505e-09	1.17162e-07	2.64786e-05	0	11.9389	3.57759	0	0	0	0	3.51626	1.81404	1.7555e-09	2.091e-08	7.52759e-06	26	0	#NUM!	106.159	16	0	#NUM!	71.7921	50	0
796_00536	796_4	116516..116683		0	1.48494	0.570409	0.357525	0.489954	1	0	2.32557	1.21758	0.0472922	0.0883997	1	0	-1.5661	-0.647176	0.25663	0.861739	1	0	3.74604	1.90536	0.0833976	0.201583	1	0	-9.74523	-3.2847	0.594442	0.686129	1	0	-36.506	-5.19006	0.401075	0.533275	1	4	0	#NUM!	16.3322	0	0	#NUM!	0	4	0
rutR	796_4	116820..117458		0	1.48471	0.570177	0.0019267	0.00749018	1	0	1.42024	0.506131	0.00650846	0.0162446	1	0	1.04539	0.0640462	0.709431	0.980072	1	0	1.28023	0.356404	0.271357	0.460095	1	0	-12.2894	-3.61934	0.0107325	0.0237835	1	0	-15.7333	-3.97575	0.00562394	0.0186364	1	11	0	#NUM!	44.9136	15	0	#NUM!	67.3051	47	0
796_00538	796_4	complement(117455..117850)		0	1.2703	0.345165	0.137185	0.234323	1	0	1.11373	0.155395	0.51208	0.609436	1	0	1.14058	0.18977	0.387762	0.93569	1	0	-1.09748	-0.134189	0.756794	0.873992	1	0	-4.4363	-2.14936	0.0378675	0.0714997	1	0	-4.04228	-2.01517	0.063467	0.129903	1	11	0	#NUM!	44.9136	5	0	#NUM!	22.435	39	0
putA	796_4	complement(117909..121871)		0	1.0975	0.134221	0.504618	0.630662	1	0	1.13585	0.183766	0.361516	0.46524	1	0	-1.03494	-0.0495456	0.804713	0.982948	1	0	-1.48239	-0.567927	0.0115904	0.0454017	1	0	-1.25346	-0.325921	0.174335	0.258399	1	0	1.18264	0.242005	0.34784	0.482074	1	102	0	#NUM!	416.472	101	0	#NUM!	453.188	497	0
putP	796_4	122293..123801		0	1.38816	0.473173	0.00385753	0.0132967	1	0	1.36116	0.444839	0.0068657	0.0170174	1	0	1.01983	0.0283346	0.859571	0.990285	1	0	-1.00166	-0.00238731	0.991245	0.995989	1	0	-1.12643	-0.171762	0.518076	0.616931	1	0	-1.12457	-0.169375	0.565363	0.682242	1	56	0	#NUM!	228.651	45	0	#NUM!	201.915	178	0
796_00541	796_4	124419..124715		0	1.7145	0.777791	3.84501e-05	0.000242462	0.164874	0	2.03073	1.022	6.43006e-08	5.22199e-07	0.000275721	0	-1.18445	-0.244211	0.154591	0.761016	1	0	2.40707	1.26728	0.000131043	0.00111269	0.561911	0	4.6452	2.21574	2.61419e-11	2.33048e-10	1.12096e-07	0	1.92981	0.948463	0.0115714	0.0333904	1	19	0	#NUM!	77.5781	10	0	#NUM!	44.8701	32	0
796_00542	796_4	124694..125482		0	1.68664	0.754155	1.35056e-08	1.4406e-07	5.79119e-05	0	1.85479	0.891258	2.29853e-11	2.79209e-10	9.85609e-08	0	-1.09969	-0.137103	0.260029	0.863821	1	0	1.52945	0.613014	0.00380641	0.0189789	1	0	3.33295	1.7368	0	0	0	0	2.17918	1.12379	4.57951e-06	3.65678e-05	0.0196369	33	0	#NUM!	134.741	32	0	#NUM!	143.584	90	0
ybbH	796_4	complement(125588..126469)		0	1.22247	0.289793	0.0445189	0.0971487	1	0	1.43996	0.526025	0.000269112	0.00100519	1	0	-1.17791	-0.236231	0.0855001	0.618936	1	0	1.09948	0.13682	0.502123	0.687941	1	0	-1.37395	-0.458331	0.110182	0.176331	1	0	-1.51063	-0.595151	0.058908	0.122836	1	47	0	#NUM!	191.904	32	0	#NUM!	143.584	157	0
sglT	796_4	complement(126754..128250)		0	1.45569	0.541706	0.000177918	0.00093038	0.762911	0	1.48094	0.566516	9.64848e-05	0.000404821	0.413727	0	-1.01735	-0.0248096	0.858758	0.989615	1	0	-1.06442	-0.0900652	0.672989	0.813812	1	0	6.61078	2.72482	0	0	0	0	7.03663	2.81488	0	0	0	34	0	#NUM!	138.824	38	0	#NUM!	170.506	188	0
nanE	796_4	complement(128587..129267)		0	1.24116	0.311685	0.139788	0.237862	1	0	1.7319	0.792355	0.000163542	0.00064872	0.701266	0	-1.39539	-0.48067	0.0173529	0.257472	1	0	-1.22619	-0.294185	0.398601	0.595333	1	0	3.05039	1.60899	4.96539e-08	3.31129e-07	0.000212916	0	3.74036	1.90318	8.34773e-07	7.44092e-06	0.00357951	7	0	#NUM!	28.5814	9	0	#NUM!	40.3831	65	0
nanM	796_4	129786..130934		0	1.29833	0.37666	0.0602279	0.124342	1	0	1.59923	0.677376	0.000725447	0.00243786	1	0	-1.23176	-0.300716	0.120606	0.691391	1	0	1.97076	0.97875	0.0159368	0.0579617	1	0	134.978	7.07658	0	0	0	0	68.4906	6.09783	0	0	0	11	0	#NUM!	44.9136	3	0	#NUM!	13.461	18	0
kdgM_2	796_4	130979..131671		0	1.81774	0.862145	0.00437239	0.0148212	1	0	2.44417	1.28934	1.94205e-05	9.64947e-05	0.083275	0	-1.34462	-0.427197	0.134288	0.725225	1	0	-79.8721	-6.31962	0.332581	0.526238	1	0	145.98	7.18963	0	0	0	0	11659.7	13.5092	0.038111	0.086741	1	0	0	#NUM!	0	0	0	#NUM!	0	10	0
yjhB_1	796_4	131954..133234		0	1.39411	0.479343	0.00343878	0.0120273	1	0	1.38321	0.468022	0.00450362	0.0118548	1	0	1.00788	0.0113208	0.943328	0.997841	1	0	1.04642	0.0654585	0.775318	0.884684	1	0	10.3616	3.37317	0	0	0	0	9.90193	3.30771	0	0	0	46	0	#NUM!	187.821	19	0	#NUM!	85.2531	163	0
gfo	796_4	133248..134351		0	1.8914	0.919457	9.5743e-06	6.83105e-05	0.0410546	0	1.30999	0.389551	0.0630127	0.112069	1	0	1.44384	0.529906	0.00948191	0.170834	1	0	-1.10763	-0.14747	0.603005	0.76641	1	0	13.0689	3.70807	0	0	0	0	14.4755	3.85554	0	0	0	33	0	#NUM!	134.741	22	0	#NUM!	98.7142	148	0
ghrA	796_4	135010..135948		0	1.19488	0.256864	0.0915323	0.171994	1	0	1.11803	0.160955	0.295607	0.396858	1	0	1.06874	0.0959093	0.516233	0.972173	1	0	-1.6372	-0.71123	0.00401353	0.019919	1	0	1.00572	0.00823099	0.974846	0.983563	1	0	1.64657	0.719461	0.0243259	0.0603993	1	19	0	#NUM!	77.5781	27	0	#NUM!	121.149	133	0
ycdX	796_4	136033..136770		0	-1.03208	-0.045557	0.768172	0.844736	1	0	1.09802	0.13491	0.384029	0.487628	1	0	-1.13325	-0.180467	0.230625	0.846279	1	0	-1.2731	-0.34835	0.183059	0.35232	1	0	1.82362	0.866809	0.00048883	0.00154694	1	0	2.32166	1.21516	0.000106108	0.000621572	0.454991	19	0	#NUM!	77.5781	20	0	#NUM!	89.7401	102	0
ycdY	796_4	136794..137348		0	-1.0147	-0.0210563	0.898904	0.936732	1	0	1.05582	0.0783622	0.638294	0.726503	1	0	-1.07134	-0.0994186	0.536806	0.972173	1	0	-1.11879	-0.161943	0.572912	0.743706	1	0	1.59597	0.674437	0.0224596	0.0455135	1	0	1.78556	0.83638	0.0207523	0.0533808	1	21	0	#NUM!	85.7442	15	0	#NUM!	67.3051	93	0
ycdZ	796_4	137437..137931		0	1.09983	0.137283	0.44884	0.580056	1	0	1.11076	0.151541	0.407515	0.511242	1	0	-1.00993	-0.0142582	0.934847	0.997841	1	0	-1.03953	-0.0559296	0.842389	0.921001	1	0	-1.42368	-0.509628	0.196681	0.287152	1	0	-1.36955	-0.453698	0.302994	0.434238	1	22	0	#NUM!	89.8272	14	0	#NUM!	62.8181	76	0
csgG	796_4	complement(137970..138803)		0	1.68327	0.751265	0.000261939	0.00130909	1	0	1.6151	0.691627	0.000846859	0.00277837	1	0	1.0422	0.059638	0.762079	0.980072	1	0	-1.01669	-0.0238812	0.933129	0.971179	1	0	-4.76558	-2.25265	0.000305811	0.00101285	1	0	-4.68734	-2.22877	0.000594353	0.00275523	1	38	0	#NUM!	155.156	8	0	#NUM!	35.8961	93	0
796_00556	796_4	complement(138830..139246)		0	1.22309	0.290533	0.200964	0.317163	1	0	1.93401	0.951593	2.04341e-05	0.000100946	0.0876214	0	-1.58124	-0.66106	0.00133327	0.0436417	1	0	-2.11433	-1.0802	0.0544141	0.147388	1	0	-2.88514	-1.52864	0.0753516	0.128065	1	0	-1.36456	-0.448439	0.649603	0.74771	1	7	0	#NUM!	28.5814	0	0	#NUM!	0	32	0
csgE	796_4	complement(139273..139668)		0	2.17646	1.12199	0.00133882	0.00550945	1	0	2.61796	1.38844	7.26684e-05	0.000313799	0.311602	0	-1.20285	-0.266457	0.41457	0.946093	1	0	1.1669	0.222682	0.703164	0.835921	1	0	-84.7978	-6.40595	0.295649	0.399164	1	0	-98.9506	-6.62864	0.280163	0.410433	1	10	0	#NUM!	40.8306	1	0	#NUM!	4.48701	20	0
csgD	796_4	complement(139673..140323)		0	1.33881	0.42095	0.0641481	0.130611	1	0	1.76674	0.821093	0.000288642	0.00106823	1	0	-1.31964	-0.400143	0.0598457	0.521582	1	0	2.46343	1.30067	0.0133493	0.0505068	1	0	-1.33273	-0.41438	0.696231	0.772229	1	0	-3.28308	-1.71505	0.118679	0.21116	1	6	0	#NUM!	24.4983	4	0	#NUM!	17.948	12	0
csgB	796_4	141079..141534		0	1.48025	0.565845	0.00600615	0.0192772	1	0	1.76484	0.819538	6.9063e-05	0.000299134	0.296142	0	-1.19225	-0.253693	0.17879	0.783897	1	0	-1.00948	-0.0136077	0.977617	0.99224	1	0	-5.97581	-2.57913	0.0706472	0.121417	1	0	-5.91971	-2.56553	0.0819191	0.158229	1	1	0	#NUM!	4.08306	9	0	#NUM!	40.3831	28	0
csgA	796_4	141576..142031		0	1.87639	0.907959	1.33678e-06	1.07949e-05	0.00573212	0	1.89223	0.92009	1.21108e-06	7.67075e-06	0.0051931	0	-1.00844	-0.0121309	0.941097	0.997841	1	0	-1.3977	-0.483052	0.2514	0.436262	1	0	-3.56541	-1.83407	0.0307537	0.0598873	1	0	-2.55092	-1.35102	0.140468	0.241607	1	3	0	#NUM!	12.2492	12	0	#NUM!	53.8441	43	0
csgC	796_4	142093..142419		0	1.70864	0.772849	0.00202324	0.0078159	1	0	2.00761	1.00548	6.00612e-05	0.000264146	0.257542	0	-1.17497	-0.232627	0.305687	0.885069	1	0	1.11271	0.15408	0.693404	0.828914	1	0	-1.76971	-0.823509	0.197369	0.28806	1	0	-1.96917	-0.97759	0.158289	0.265229	1	7	0	#NUM!	28.5814	14	0	#NUM!	62.8181	42	0
796_00562	796_4	142551..142871		0	-1.47604	-0.561735	0.00425575	0.0144946	1	0	-1.23008	-0.298755	0.12792	0.20144	1	0	-1.19995	-0.26298	0.175103	0.779367	1	0	1.20869	0.273443	0.417197	0.613112	1	0	-1.42262	-0.50855	0.332192	0.437616	1	0	-1.71951	-0.781994	0.172453	0.284414	1	17	0	#NUM!	69.4119	5	0	#NUM!	22.435	55	0
ymdB	796_4	142957..143496		0	-1.43482	-0.520868	0.002492	0.00924368	1	0	-1.43126	-0.517284	0.00287027	0.00804951	1	0	-1.00249	-0.00358418	0.983405	0.998318	1	0	1.11747	0.160231	0.511346	0.695638	1	0	1.00577	0.00830439	0.978109	0.984817	1	0	-1.11105	-0.151927	0.652253	0.749575	1	31	0	#NUM!	126.575	38	0	#NUM!	170.506	132	0
clsC	796_4	143435..144919		0	-1.1508	-0.202641	0.129624	0.224759	1	0	-1.11696	-0.159577	0.235547	0.330182	1	0	-1.0303	-0.0430642	0.744701	0.980072	1	0	-1.04881	-0.068747	0.711201	0.839656	1	0	-1.1075	-0.147309	0.516533	0.615419	1	0	-1.05596	-0.078562	0.758046	0.835389	1	51	0	#NUM!	208.236	53	0	#NUM!	237.811	238	0
mdoC	796_4	complement(144936..146090)		0	1.32689	0.408051	0.00860879	0.0260696	1	0	1.50145	0.586359	0.000165796	0.000656449	0.710934	0	-1.13156	-0.178308	0.232412	0.846279	1	0	1.20004	0.263077	0.361662	0.557042	1	0	-1.6013	-0.679245	0.148781	0.225721	1	0	-1.92162	-0.942322	0.0649043	0.132402	1	25	0	#NUM!	102.076	12	0	#NUM!	53.8441	72	0
mdoG	796_4	146344..147897		0	-1.70613	-0.77073	5.4639e-05	0.000331859	0.234292	0	-1.84155	-0.880922	4.23272e-06	2.40715e-05	0.0181499	0	1.07937	0.110192	0.565028	0.972173	1	0	1.40891	0.494583	0.0199152	0.0691707	1	0	2.81103	1.4911	2.6561e-12	2.57096e-11	1.13893e-08	0	1.99518	0.996518	1.05114e-05	7.90756e-05	0.0450731	143	0	#NUM!	583.877	86	0	#NUM!	385.883	406	0
mdoH	796_4	147890..150433		0	-1.80185	-0.849476	8.5484e-07	7.13142e-06	0.00366555	0	-1.92977	-0.94843	4.21517e-08	3.53712e-07	0.000180747	0	1.071	0.0989545	0.567509	0.972173	1	0	-1.56056	-0.642061	0.000936838	0.0060774	1	0	-1.34069	-0.422977	0.0418037	0.0775657	1	0	1.16399	0.219084	0.32754	0.460187	1	130	0	#NUM!	530.797	102	0	#NUM!	457.675	770	0
796_00568	796_4	150507..150734		0	1.59276	0.671526	0.00409086	0.0140109	1	0	1.42255	0.508482	0.0331411	0.0654578	1	0	1.11965	0.163044	0.434311	0.94975	1	0	-1.27521	-0.350737	0.416879	0.613024	1	0	-4.84228	-2.27569	0.0272173	0.0537576	1	0	-3.79723	-1.92495	0.0763001	0.149395	1	3	0	#NUM!	12.2492	5	0	#NUM!	22.435	38	0
796_00569	796_4	complement(150735..151109)		0	1.70605	0.770661	0.000230219	0.00117753	0.987179	0	1.71546	0.778594	0.000221308	0.00084881	0.948969	0	-1.00551	-0.00793293	0.967528	0.997841	1	0	1.45772	0.543713	0.0853804	0.204993	1	0	-2.79366	-1.48216	0.0289981	0.05683	1	0	-4.07237	-2.02587	0.004133	0.0143268	1	28	0	#NUM!	114.326	10	0	#NUM!	44.8701	52	0
yjhB_2	796_4	complement(151191..152405)		0	1.55692	0.638697	0.000146851	0.000788106	0.629696	0	1.74649	0.804461	1.83952e-06	1.12523e-05	0.00788786	0	-1.12176	-0.165764	0.303841	0.883498	1	0	-1.19243	-0.253907	0.293851	0.487279	1	0	-6.15353	-2.62141	4.14195e-06	2.0628e-05	0.0177607	0	-5.16049	-2.36751	6.23147e-05	0.000386694	0.267205	30	0	#NUM!	122.492	34	0	#NUM!	152.558	141	0
lpxL	796_4	complement(152560..153480)		0	1.30563	0.384742	0.00913926	0.0272905	1	0	1.4858	0.571239	0.000112823	0.000466076	0.483787	0	-1.138	-0.186497	0.18636	0.798313	1	0	-1.00642	-0.00922934	0.968373	0.991969	1	0	-2.7195	-1.44334	0.000761484	0.00230759	1	0	-2.70215	-1.43411	0.00170672	0.00678261	1	25	0	#NUM!	102.076	33	0	#NUM!	148.071	148	0
moeZ	796_4	153700..154752		0	1.28701	0.364018	0.0598933	0.123785	1	0	1.52771	0.611369	0.00159163	0.00484381	1	0	-1.18703	-0.24735	0.18789	0.798313	1	0	-1.06999	-0.0976035	0.755547	0.873493	1	0	-1.88979	-0.918227	0.0563348	0.0997785	1	0	-1.76617	-0.820624	0.119154	0.211741	1	16	0	#NUM!	65.3289	16	0	#NUM!	71.7921	83	0
yceI_1	796_4	complement(154804..155379)		0	1.59223	0.67105	0.000418446	0.00200033	1	0	1.62523	0.700648	0.000257412	0.000964844	1	0	-1.02073	-0.0295977	0.866102	0.991221	1	0	1.00109	0.00156535	0.996516	0.998845	1	0	-1.54645	-0.628958	0.251746	0.351053	1	0	-1.54813	-0.630523	0.300709	0.432263	1	9	0	#NUM!	36.7475	9	0	#NUM!	40.3831	58	0
yceJ	796_4	complement(155376..155948)		0	1.30286	0.381682	0.017593	0.0470023	1	0	1.46959	0.555412	0.000567488	0.00195925	1	0	-1.12797	-0.17373	0.234281	0.846279	1	0	1.87232	0.90483	0.0080274	0.0347341	1	0	-1.53576	-0.618951	0.358575	0.464383	1	0	-2.87544	-1.52378	0.0313813	0.0743032	1	14	0	#NUM!	57.1628	8	0	#NUM!	35.8961	25	0
796_00575	796_4	complement(156211..156324)		0	-1.14583	-0.196392	0.750099	0.830903	1	0	1.07955	0.110428	0.856374	0.89827	1	0	-1.23698	-0.30682	0.59258	0.973951	1	0	-1.12697	-0.172452	0.980562	0.99224	1	0	1.94115	0.956911	0.886714	0.913947	1	0	2.18762	1.12936	0.899458	0.930485	1	0	0	#NUM!	0	0	0	#NUM!	0	0	0
solA	796_4	complement(156365..157483)		0	1.32757	0.408792	0.0155797	0.0426875	1	0	1.35254	0.435675	0.010324	0.0240725	1	0	-1.01881	-0.0268829	0.870118	0.991221	1	0	1.19392	0.255711	0.309027	0.502711	1	0	1.90564	0.930276	0.000451492	0.00143727	1	0	1.59612	0.674565	0.0283172	0.0682926	1	16	0	#NUM!	65.3289	31	0	#NUM!	139.097	102	0
bssS	796_4	complement(157596..157850)		0	2.1862	1.12843	3.46273e-05	0.0002203	0.148482	0	1.86447	0.898763	0.00109809	0.00349043	1	0	1.17256	0.229664	0.371031	0.932033	1	0	14.8589	3.89326	0	0	0	0	23.5602	4.55828	0	0	0	0	1.58559	0.665022	0.0487444	0.10567	1	17	0	#NUM!	69.4119	35	0	#NUM!	157.045	7	0
dinI_1	796_4	complement(158140..158385)		0	1.53999	0.622924	0.0293579	0.069782	1	0	2.04624	1.03297	0.000271051	0.00101067	1	0	-1.32873	-0.410048	0.101543	0.665772	1	0	3.1457	1.65338	0.0107179	0.0429813	1	0	2.04966	1.03539	0.267532	0.368511	1	0	-1.53474	-0.617994	0.527739	0.647461	1	2	0	#NUM!	8.16611	1	0	#NUM!	4.48701	4	0
pyrC	796_4	complement(158459..159505)		0	1.40148	0.486946	0.00651849	0.020674	1	0	1.61859	0.694739	0.000106333	0.000442245	0.455954	0	-1.15492	-0.207793	0.230748	0.846279	1	0	1.2279	0.296189	0.23569	0.418246	1	0	-1.45377	-0.539795	0.134974	0.207593	1	0	-1.78507	-0.835984	0.0320325	0.075553	1	19	0	#NUM!	77.5781	51	0	#NUM!	228.837	131	0
yceB	796_4	complement(159609..160169)		0	1.56927	0.650096	0.00100139	0.00429396	1	0	1.6387	0.712552	0.000337906	0.00122792	1	0	-1.04424	-0.0624558	0.735662	0.980072	1	0	1.40287	0.488381	0.135918	0.28781	1	0	-1.5615	-0.642931	0.244788	0.343135	1	0	-2.19058	-1.13131	0.0560298	0.118178	1	15	0	#NUM!	61.2458	13	0	#NUM!	58.3311	58	0
grxB	796_4	complement(160294..160941)		0	1.54263	0.625389	0.00286979	0.0104285	1	0	1.59711	0.675465	0.00135394	0.00420095	1	0	-1.03532	-0.0500759	0.803356	0.982803	1	0	1.49171	0.576972	0.0810414	0.198235	1	0	2.34837	1.23166	0.000445007	0.00142058	1	0	1.57428	0.65469	0.105287	0.192399	1	11	0	#NUM!	44.9136	17	0	#NUM!	76.2791	62	0
mdtH_1	796_4	complement(161005..162213)		0	1.54119	0.624046	7.08548e-07	6.0523e-06	0.00303825	0	1.64857	0.721216	1.20504e-08	1.1041e-07	5.1672e-05	0	-1.06967	-0.0971697	0.401162	0.937834	1	0	1.11108	0.151957	0.455828	0.646359	1	0	-2.01113	-1.00801	0.00448799	0.0109468	1	0	-2.23452	-1.15997	0.00239282	0.00908806	1	36	0	#NUM!	146.99	27	0	#NUM!	121.149	134	0
ydaF	796_4	162450..163034		0	-1.11544	-0.157619	0.354543	0.486646	1	0	-1.19996	-0.262985	0.126861	0.200067	1	0	1.07577	0.105366	0.531938	0.972173	1	0	1.2063	0.270593	0.372991	0.568368	1	0	2.64272	1.40202	1.83815e-06	9.60048e-06	0.007882	0	2.19076	1.13143	0.00161569	0.00645673	1	22	0	#NUM!	89.8272	9	0	#NUM!	40.3831	69	0
796_00584	796_4	163070..163717		0	-1.28311	-0.359644	0.0251175	0.0615876	1	0	-1.39907	-0.484468	0.00287471	0.0080567	1	0	1.09038	0.124825	0.436589	0.94975	1	0	1.22597	0.29392	0.215296	0.392847	1	0	3.41271	1.77092	7.77156e-16	9.46717e-15	3.33245e-12	0	2.78369	1.477	2.2528e-08	2.4444e-07	9.66e-05	27	0	#NUM!	110.242	37	0	#NUM!	166.019	111	0
yceM	796_4	163719..164642		0	-1.13195	-0.17881	0.211406	0.329999	1	0	-1.2418	-0.312427	0.0307526	0.0615914	1	0	1.09704	0.133618	0.347414	0.916804	1	0	-1.01796	-0.0256778	0.901312	0.952866	1	0	1.86489	0.899089	1.69713e-05	7.48692e-05	0.0727729	0	1.89838	0.924767	0.000183376	0.0010004	0.786317	52	0	#NUM!	212.319	37	0	#NUM!	166.019	199	0
murJ	796_4	164907..166481		0	1.10406	0.142825	0.280238	0.409564	1	0	1.10806	0.148033	0.266015	0.364665	1	0	-1.00362	-0.00520795	0.96796	0.997841	1	0	1.13691	0.185121	0.326711	0.520794	1	0	-1.32766	-0.408887	0.116624	0.18457	1	0	-1.50943	-0.594007	0.0371733	0.0851881	1	45	0	#NUM!	183.737	44	0	#NUM!	197.428	186	0
flgN	796_4	complement(166563..166985)		0	1.19363	0.255352	0.151309	0.25374	1	0	1.00919	0.0132007	0.941561	0.960535	1	0	1.18276	0.242151	0.166389	0.776455	1	0	1.08415	0.116564	0.692716	0.828827	1	0	7.85223	2.9731	0	0	0	0	7.24276	2.85654	0	0	0	20	0	#NUM!	81.6611	7	0	#NUM!	31.409	71	0
flgM	796_4	complement(166990..167283)		0	1.09178	0.126684	0.554642	0.67297	1	0	-1.23534	-0.304906	0.1592	0.241902	1	0	1.34872	0.431591	0.0434309	0.447984	1	0	1.87235	0.904851	0.00438358	0.0213843	1	0	18.6896	4.22416	0	0	0	0	9.98189	3.31931	0	0	0	16	0	#NUM!	65.3289	25	0	#NUM!	112.175	56	0
flgA	796_4	complement(167375..168034)		0	-2.21306	-1.14604	1.61204e-13	2.96671e-12	6.91244e-10	0	-2.21223	-1.1455	2.98095e-13	4.51672e-12	1.27823e-09	0	-1.00038	-0.000541966	0.99728	0.999808	1	0	-1.79919	-0.847345	0.009282	0.0388137	1	0	1.51833	0.602486	0.0376053	0.0710869	1	0	2.73176	1.44983	0.000213679	0.00114081	0.916256	14	0	#NUM!	57.1628	11	0	#NUM!	49.3571	86	0
flgB	796_4	168191..168607		0	-8.72575	-3.12528	0	0	0	0	-8.36311	-3.06404	0	0	0	0	-1.04336	-0.0612409	0.749411	0.980072	1	0	-4.73756	-2.24415	1.07376e-09	2.31371e-08	4.60429e-06	0	-1.03045	-0.0432735	0.875104	0.912338	1	0	4.59757	2.20087	1.60626e-07	1.57612e-06	0.000688764	5	0	#NUM!	20.4153	12	0	#NUM!	53.8441	190	0
flgC	796_4	168611..169015		0	-15.5801	-3.96163	0	0	0	0	-16.8115	-4.07138	0	0	0	0	1.07904	0.109746	0.6183	0.973951	1	0	-12.1556	-3.60355	0	0	0	0	1.0846	0.117159	0.638051	0.723034	1	0	13.1839	3.72071	1.11022e-16	2.55948e-15	4.76064e-13	2	0	#NUM!	8.16611	8	0	#NUM!	35.8961	407	0
flgD	796_4	169027..169725		0	-18.7805	-4.23116	0	0	0	0	-15.7924	-3.98116	0	0	0	0	-1.18921	-0.250005	0.201437	0.810282	1	0	-8.13683	-3.02447	0	0	0	0	1.08206	0.113785	0.58468	0.677963	1	0	8.80456	3.13825	0	0	0	26	0	#NUM!	106.159	28	0	#NUM!	125.636	948	0
flgE	796_4	169752..170963		0	-18.4505	-4.20559	0	0	0	0	-20.8836	-4.3843	0	0	0	0	1.13187	0.178709	0.410036	0.942223	1	0	-14.3999	-3.84799	0	0	0	0	-1.15918	-0.213105	0.337018	0.442749	1	0	12.4225	3.63489	0	0	0	41	0	#NUM!	167.405	33	0	#NUM!	148.071	2452	0
flgF	796_4	170984..171739		0	-14.3155	-3.8395	0	0	0	0	-14.8756	-3.89488	0	0	0	0	1.03913	0.0553737	0.788978	0.982803	1	0	-17.4275	-4.12329	0	0	0	0	-1.42422	-0.510172	0.0210984	0.043081	1	0	12.2365	3.61312	0	0	0	11	0	#NUM!	44.9136	22	0	#NUM!	98.7142	1160	0
flgG	796_4	171753..172535		0	-13.0897	-3.71035	0	0	0	0	-12.0614	-3.59233	0	0	0	0	-1.08525	-0.118025	0.549106	0.972173	1	0	-9.5431	-3.25446	0	0	0	0	-1.79297	-0.842353	0.000199568	0.000690675	0.855746	0	5.3225	2.4121	2.22045e-15	4.7135e-14	9.52127e-12	25	0	#NUM!	102.076	16	0	#NUM!	71.7921	932	0
flgH	796_4	172622..173287		0	-8.31186	-3.05517	0	0	0	0	-8.27187	-3.04821	0	0	0	0	-1.00483	-0.00695755	0.967795	0.997841	1	0	-6.35213	-2.66724	0	0	0	0	-4.56131	-2.18945	1.74309e-10	1.46269e-09	7.47437e-07	0	1.39261	0.477792	0.262739	0.391189	1	17	0	#NUM!	69.4119	12	0	#NUM!	53.8441	393	0
flgI	796_4	173299..174396		0	-6.53617	-2.70845	0	0	0	0	-5.81372	-2.53946	0	0	0	0	-1.12427	-0.168985	0.265036	0.864973	1	0	-5.68416	-2.50695	0	0	0	0	-5.1504	-2.36468	0	0	0	0	1.10364	0.142264	0.649887	0.74771	1	29	0	#NUM!	118.409	33	0	#NUM!	148.071	749	0
flgJ	796_4	174396..175346		0	-5.14581	-2.3634	0	0	0	0	-4.80742	-2.26526	0	0	0	0	-1.07039	-0.0981343	0.535015	0.972173	1	0	-4.26114	-2.09124	0	0	0	0	-5.11775	-2.35551	1.34626e-12	1.33628e-11	5.77275e-09	0	-1.20103	-0.264269	0.490476	0.618329	1	28	0	#NUM!	114.326	22	0	#NUM!	98.7142	448	0
flgK	796_4	175411..177072		0	-2.80088	-1.48588	8.65466e-09	9.49135e-08	3.71112e-05	0	-3.505	-1.80941	2.60658e-12	3.53703e-11	1.1177e-08	0	1.25139	0.323534	0.211346	0.827686	1	0	-1.62012	-0.6961	0.0106405	0.0427855	1	0	3.17009	1.66452	3.18685e-10	2.63299e-09	1.36652e-06	0	5.13592	2.36062	0	0	0	193	0	#NUM!	788.03	74	0	#NUM!	332.039	1022	0
flgL	796_4	177087..178040		0	-2.5598	-1.35603	4.77041e-12	7.46551e-11	2.04555e-08	0	-3.16208	-1.66087	0	0	0	0	1.23528	0.30484	0.123961	0.700321	1	0	-1.30993	-0.389491	0.0960801	0.22306	1	0	4.54487	2.18424	0	0	0	0	5.95347	2.57373	0	0	0	73	0	#NUM!	298.063	31	0	#NUM!	139.097	365	0
rne	796_4	complement(178297..181500)		0	-1.61128	-0.688204	0.000906416	0.00395795	1	0	-1.97485	-0.981743	2.31919e-06	1.40066e-05	0.00994469	0	1.22564	0.293539	0.157753	0.764017	1	0	1.46208	0.548024	0.0110745	0.0440513	1	0	1.90472	0.929581	2.45717e-05	0.000104839	0.105364	0	1.30275	0.381557	0.0911271	0.172976	1	345	0	#NUM!	1408.65	215	0	#NUM!	964.706	868	0
rluC	796_4	181990..183033		0	-1.07598	-0.105653	0.511108	0.636731	1	0	1.05557	0.0780179	0.62836	0.717934	1	0	-1.13577	-0.183671	0.244392	0.855471	1	0	-1.51249	-0.59693	0.0635783	0.166031	1	0	-2.05576	-1.03967	0.0268861	0.0532016	1	0	-1.35918	-0.442738	0.405925	0.538388	1	15	0	#NUM!	61.2458	14	0	#NUM!	62.8181	92	0
796_00603	796_4	183171..183932		0	-1.04081	-0.0577065	0.736461	0.823024	1	0	1.00536	0.00770528	0.964371	0.97644	1	0	-1.04638	-0.0654118	0.697314	0.980072	1	0	1.00794	0.0114093	0.976474	0.99224	1	0	1.36488	0.448777	0.308987	0.413267	1	0	1.35413	0.437367	0.407145	0.539671	1	9	0	#NUM!	36.7475	9	0	#NUM!	40.3831	36	0
796_00604	796_4	184135..184359		0	1.07994	0.110956	0.62744	0.73671	1	0	1.37193	0.456203	0.0445167	0.0839805	1	0	-1.27037	-0.345247	0.101463	0.665772	1	0	-1.05343	-0.0750943	0.891591	0.94726	1	0	-4.6794	-2.22632	0.119615	0.188362	1	0	-4.44206	-2.15123	0.150013	0.25425	1	2	0	#NUM!	8.16611	5	0	#NUM!	22.435	22	0
yceF	796_4	complement(184431..185015)		0	1.42375	0.509693	0.0175838	0.0470023	1	0	1.46202	0.54796	0.0111728	0.0257852	1	0	-1.02688	-0.0382672	0.852258	0.989029	1	0	-1.93411	-0.951672	0.0222161	0.074524	1	0	-5.55679	-2.47425	0.00386476	0.00960144	1	0	-2.87304	-1.52258	0.0977067	0.182159	1	8	0	#NUM!	32.6644	9	0	#NUM!	40.3831	64	0
yceD	796_4	185213..185734		0	-3.54711	-1.82664	1.07647e-12	1.81729e-11	4.61591e-09	0	-3.61943	-1.85576	5.09925e-13	7.46266e-12	2.18656e-09	0	1.02039	0.0291211	0.910022	0.995265	1	0	1.52253	0.606467	0.0250642	0.0816682	1	0	5.61309	2.48879	0	0	0	0	3.68669	1.88233	7.03992e-12	1.04454e-10	3.01872e-08	151	0	#NUM!	616.541	77	0	#NUM!	345.5	415	0
rpmF	796_4	185786..185959		0	-3.29138	-1.71869	1.18794e-13	2.2244e-12	5.09388e-10	0	-3.79122	-1.92266	3.33067e-16	6.20953e-15	1.42819e-12	0	1.15186	0.203969	0.398686	0.937558	1	0	-1.27118	-0.34617	0.340138	0.534645	1	0	2.50387	1.32416	4.03614e-05	0.000165301	0.17307	0	3.18287	1.67033	4.3923e-05	0.000281107	0.188342	13	0	#NUM!	53.0797	6	0	#NUM!	26.922	66	0
plsX	796_4	186123..187172		0	-5.17597	-2.37183	0	0	0	0	-4.52826	-2.17896	0	0	0	0	-1.14304	-0.192872	0.289143	0.883498	1	0	-1.79253	-0.842	6.05354e-05	0.000565525	0.259576	0	-1.11667	-0.159208	0.463228	0.567197	1	0	1.60524	0.682792	0.00457676	0.0155879	1	78	0	#NUM!	318.478	73	0	#NUM!	327.552	639	0
fabH	796_4	187252..188205		0	-5.48371	-2.45515	0	0	0	0	-5.29318	-2.40413	0	0	0	0	-1.036	-0.0510177	0.787588	0.982803	1	0	-1.67028	-0.740088	0.000385953	0.00284848	1	0	1.72484	0.78646	0.000102495	0.000381839	0.439497	0	2.88096	1.52655	5.91838e-12	8.84251e-11	2.5378e-08	117	0	#NUM!	477.717	79	0	#NUM!	354.474	773	0
fabD	796_4	188221..189150		0	-4.59967	-2.20153	0	0	0	0	-5.82471	-2.54219	0	0	0	0	1.26633	0.340655	0.0729737	0.578394	1	0	-1.67505	-0.744201	0.000356676	0.0026785	1	0	2.31357	1.21012	9.96378e-10	7.83939e-09	4.27247e-06	0	3.87533	1.95432	0	0	0	113	0	#NUM!	461.385	70	0	#NUM!	314.09	738	0
fabG_1	796_4	189163..189897		0	-5.63021	-2.49319	0	0	0	0	-7.58849	-2.92381	0	0	0	0	1.34782	0.430625	0.0988683	0.660389	1	0	-1.35619	-0.439561	0.122343	0.266704	1	0	3.23882	1.69547	4.64628e-10	3.77334e-09	1.99232e-06	0	4.39246	2.13503	3.1275e-13	5.2591e-12	1.34107e-09	64	0	#NUM!	261.316	38	0	#NUM!	170.506	435	0
acpP_1	796_4	190053..190289		0	-4.45305	-2.15479	3.33067e-16	7.63738e-15	1.42819e-12	0	-5.67906	-2.50565	0	0	0	0	1.27532	0.350857	0.193442	0.798313	1	0	1.25449	0.3271	0.305654	0.499674	1	0	3.27821	1.71291	3.11407e-08	2.11955e-07	0.000133532	0	2.61318	1.38581	5.5412e-05	0.000347378	0.237607	29	0	#NUM!	118.409	11	0	#NUM!	49.3571	121	0
fabF	796_4	190375..191616		0	-4.20772	-2.07304	0	0	0	0	-5.6508	-2.49846	0	0	0	0	1.34296	0.425419	0.0439977	0.447984	1	0	-1.12999	-0.176313	0.424036	0.619303	1	0	2.66963	1.41664	7.5019e-11	6.49861e-10	3.21681e-07	0	3.01666	1.59295	1.86462e-12	2.90745e-11	7.99549e-09	217	0	#NUM!	886.023	169	0	#NUM!	758.304	1073	0
sfaS_1	796_4	complement(191687..192211)		0	1.11939	0.162711	0.368093	0.500756	1	0	1.28533	0.362142	0.0456131	0.0857847	1	0	-1.14825	-0.199431	0.248503	0.860862	1	0	-1.05695	-0.0799006	0.767163	0.880041	1	0	-1.85547	-0.891784	0.0309678	0.060261	1	0	-1.7555	-0.811884	0.0727779	0.144411	1	16	0	#NUM!	65.3289	25	0	#NUM!	112.175	101	0
sfaS_2	796_4	complement(192226..192720)		0	1.4648	0.550706	0.00372093	0.0129193	1	0	1.69781	0.763674	5.90847e-05	0.000261191	0.253355	0	-1.15907	-0.212968	0.226948	0.8444	1	0	1.90671	0.931086	0.00155953	0.00933976	1	0	-3.1518	-1.65618	0.0264211	0.0524022	1	0	-6.00958	-2.58726	0.000716094	0.0032153	1	21	0	#NUM!	85.7442	19	0	#NUM!	85.2531	56	0
796_00616	796_4	complement(192760..193758)		0	1.48702	0.572425	0.00820159	0.0250309	1	0	1.69531	0.761545	0.000445352	0.00157434	1	0	-1.14007	-0.18912	0.36886	0.931632	1	0	1.18213	0.241389	0.452121	0.643443	1	0	-1.41411	-0.499896	0.27928	0.38175	1	0	-1.67166	-0.741285	0.140008	0.240912	1	30	0	#NUM!	122.492	6	0	#NUM!	26.922	73	0
elfC_1	796_4	complement(193796..196351)		0	1.59471	0.673299	5.75808e-05	0.000347266	0.246906	0	1.77143	0.824914	8.56457e-07	5.54756e-06	0.00367249	0	-1.11081	-0.151615	0.356611	0.924054	1	0	-1.58279	-0.662472	0.0013609	0.00834915	1	0	-1.92583	-0.945484	0.000164651	0.000584456	0.706023	0	-1.21673	-0.283012	0.305447	0.436586	1	76	0	#NUM!	310.312	43	0	#NUM!	192.941	379	0
fimC_1	796_4	complement(196375..197052)		0	1.36801	0.452075	0.039797	0.0889262	1	0	1.48763	0.573015	0.00941763	0.0223109	1	0	-1.08744	-0.120941	0.567949	0.972173	1	0	-1.54744	-0.629886	0.157658	0.317239	1	0	-1.19694	-0.259353	0.616883	0.705197	1	0	1.29283	0.370532	0.55396	0.670633	1	7	0	#NUM!	28.5814	8	0	#NUM!	35.8961	50	0
fimA_1	796_4	complement(197128..197670)		0	1.73999	0.79908	4.66477e-05	0.000289472	0.200025	0	1.8279	0.870189	1.06136e-05	5.59106e-05	0.0455112	0	-1.05052	-0.071109	0.683398	0.980072	1	0	1.81815	0.862474	0.0689063	0.176182	1	0	-1.94659	-0.960949	0.357311	0.463407	1	0	-3.5392	-1.82342	0.0938697	0.176875	1	7	0	#NUM!	28.5814	7	0	#NUM!	31.409	8	0
pabC	796_4	198085..198894		0	1.16234	0.217037	0.159352	0.263925	1	0	1.35583	0.439176	0.00446024	0.0117695	1	0	-1.16646	-0.222139	0.131183	0.7197	1	0	-1.43677	-0.522826	0.0812458	0.198621	1	0	-1.6328	-0.707351	0.0822562	0.137995	1	0	-1.13644	-0.184525	0.694437	0.784754	1	13	0	#NUM!	53.0797	18	0	#NUM!	80.7661	88	0
mltG	796_4	198897..199919		0	1.02405	0.0342798	0.823933	0.883514	1	0	1.27256	0.347732	0.0239544	0.0499836	1	0	-1.24268	-0.313452	0.0373925	0.407988	1	0	-1.30878	-0.388224	0.0751986	0.187391	1	0	-2.34453	-1.2293	0.000152512	0.000547275	0.65397	0	-1.79138	-0.841074	0.0177196	0.0471058	1	40	0	#NUM!	163.322	24	0	#NUM!	107.688	218	0
tmk	796_4	199909..200550		0	-1.20547	-0.269594	0.108628	0.197037	1	0	-1.07377	-0.102682	0.542227	0.638085	1	0	-1.12265	-0.166912	0.315555	0.889315	1	0	1.00879	0.0126312	0.95666	0.983967	1	0	1.35467	0.437946	0.0864904	0.144196	1	0	1.34287	0.425315	0.145372	0.24825	1	28	0	#NUM!	114.326	32	0	#NUM!	143.584	136	0
holB	796_4	200547..201551		0	-1.45497	-0.540988	8.58258e-05	0.000493326	0.368021	0	-1.33562	-0.417507	0.00254193	0.00728596	1	0	-1.08936	-0.12348	0.36885	0.931632	1	0	-1.31622	-0.396396	0.0480069	0.134369	1	0	1.25242	0.324713	0.122214	0.19175	1	0	1.64845	0.721109	0.00380484	0.0133621	1	44	0	#NUM!	179.654	43	0	#NUM!	192.941	229	0
ycfH	796_4	201562..202359		0	-1.35026	-0.433236	0.0101403	0.0297208	1	0	-1.23144	-0.300347	0.0759492	0.130634	1	0	-1.09649	-0.132889	0.426936	0.94975	1	0	-1.27476	-0.350225	0.245435	0.431035	1	0	-1.40011	-0.485537	0.219526	0.313985	1	0	-1.09833	-0.135312	0.765621	0.841914	1	18	0	#NUM!	73.495	12	0	#NUM!	53.8441	101	0
ptsG	796_4	202654..204087		0	-1.67145	-0.741098	4.64707e-08	4.61659e-07	0.000199266	0	-1.59952	-0.677636	6.59755e-07	4.39786e-06	0.00282903	0	-1.04497	-0.0634618	0.641168	0.974893	1	0	-1.16491	-0.220213	0.250387	0.434795	1	0	1.2128	0.278345	0.181221	0.267865	1	0	1.4128	0.498558	0.0381699	0.0867674	1	62	0	#NUM!	253.149	38	0	#NUM!	170.506	270	0
fhuE	796_4	complement(204172..206346)		0	1.56345	0.64473	0.000116148	0.000645133	0.498042	0	1.70678	0.771275	4.17571e-06	2.38104e-05	0.0179054	0	-1.09168	-0.126545	0.44002	0.94975	1	0	-1.00801	-0.0115099	0.957095	0.984093	1	0	-2.69045	-1.42785	2.41435e-05	0.000103424	0.103527	0	-2.66907	-1.41634	7.62786e-05	0.00046068	0.327082	54	0	#NUM!	220.485	64	0	#NUM!	287.168	231	0
hinT	796_4	206670..207047		0	-1.16575	-0.221259	0.234493	0.356906	1	0	-1.35652	-0.439913	0.0203151	0.0433105	1	0	1.16365	0.218653	0.238129	0.850205	1	0	1.31233	0.392134	0.297574	0.491146	1	0	5.72007	2.51603	1.11022e-16	1.40019e-15	4.76064e-13	0	4.3587	2.1239	1.04897e-07	1.04605e-06	0.0004498	9	0	#NUM!	36.7475	5	0	#NUM!	22.435	39	0
796_00628	796_4	207050..207424		0	-1.17837	-0.236795	0.092633	0.173758	1	0	-1.28443	-0.361128	0.0119412	0.0273378	1	0	1.09	0.124333	0.370548	0.931972	1	0	-1.45885	-0.544831	0.0912397	0.215671	1	0	4.32255	2.11188	0	0	0	0	6.30595	2.65671	1.13243e-14	2.21728e-13	4.85585e-11	14	0	#NUM!	57.1628	11	0	#NUM!	49.3571	78	0
lpoB	796_4	207438..208076		0	-1.45726	-0.54326	0.000589246	0.00268226	1	0	-1.50715	-0.591825	0.000206577	0.000799459	0.885801	0	1.03424	0.0485655	0.759307	0.980072	1	0	1.13154	0.178286	0.413881	0.610816	1	0	1.68172	0.74994	0.00130881	0.003734	1	0	1.48623	0.571654	0.0322614	0.0759435	1	38	0	#NUM!	155.156	35	0	#NUM!	157.045	171	0
thiK	796_4	208057..208881		0	-1.27547	-0.351026	0.0186188	0.0492215	1	0	-1.2231	-0.290545	0.0528804	0.0965309	1	0	-1.04281	-0.0604804	0.683082	0.980072	1	0	-1.62593	-0.701264	0.00203605	0.0115484	1	0	1.08845	0.122273	0.601499	0.691296	1	0	1.76974	0.823537	0.00379087	0.0133349	1	32	0	#NUM!	130.658	32	0	#NUM!	143.584	186	0
nagZ	796_4	208892..209917		0	-1.35787	-0.441349	0.00260945	0.00959631	1	0	-1.576	-0.656268	9.63889e-06	5.14714e-05	0.0413316	0	1.16064	0.214919	0.144333	0.751382	1	0	1.17686	0.234938	0.233279	0.415062	1	0	1.991	0.993491	1.09818e-06	5.96828e-06	0.00470898	0	1.69179	0.758553	0.00111485	0.00470056	1	46	0	#NUM!	187.821	51	0	#NUM!	228.837	188	0
796_00632	796_4	209942..210484		0	1.09199	0.126965	0.490988	0.617045	1	0	-1.07937	-0.110184	0.556146	0.652643	1	0	1.17866	0.237149	0.190588	0.798313	1	0	4.16558	2.05852	7.65574e-11	1.95404e-09	3.28278e-07	0	10.0955	3.33565	0	0	0	0	2.42356	1.27713	5.38152e-05	0.000338854	0.230759	30	0	#NUM!	122.492	11	0	#NUM!	49.3571	32	0
ndh	796_4	210738..212042		0	-4.75719	-2.25011	0	0	0	0	-5.31924	-2.41122	0	0	0	0	1.11815	0.161112	0.485618	0.964041	1	0	1.80887	0.855085	0.000315705	0.00239751	1	0	3.49669	1.80599	3.41949e-14	3.76935e-13	1.46628e-10	0	1.93309	0.950907	9.49407e-05	0.000563078	0.407106	171	0	#NUM!	698.202	203	0	#NUM!	910.862	600	0
796_00634	796_4	212221..212760		0	1.66445	0.735047	1.74243e-08	1.83576e-07	7.47156e-05	0	1.86047	0.895669	7.62523e-12	9.7603e-11	3.2697e-08	0	-1.11777	-0.160622	0.171044	0.77822	1	0	1.37829	0.462878	0.049609	0.137329	1	0	-1.16542	-0.220845	0.540141	0.637524	1	0	-1.60628	-0.683723	0.0832891	0.160442	1	24	0	#NUM!	97.9933	26	0	#NUM!	116.662	85	0
comR	796_4	complement(212834..213469)		0	1.54213	0.624924	0.000136275	0.000735025	0.584345	0	1.57984	0.659779	6.37533e-05	0.000278385	0.273374	0	-1.02445	-0.0348545	0.819948	0.983958	1	0	2.11696	1.08199	8.04169e-05	0.00072291	0.344828	0	1.54258	0.625341	0.0952944	0.15644	1	0	-1.37235	-0.456653	0.259102	0.387248	1	24	0	#NUM!	97.9933	14	0	#NUM!	62.8181	39	0
bhsA_1	796_4	213711..213968		0	1.88503	0.914589	0.000341857	0.00166767	1	0	2.12129	1.08494	2.24355e-05	0.000109446	0.0962032	0	-1.12533	-0.170353	0.43223	0.94975	1	0	-1.50311	-0.587953	0.588876	0.755339	1	0	-28.6573	-4.84083	0.429469	0.535027	1	0	-19.0653	-4.25288	0.492628	0.620027	1	0	0	#NUM!	0	1	0	#NUM!	4.48701	6	0
ycfS	796_4	complement(214065..215030)		0	1.49035	0.575647	0.000630203	0.00284454	1	0	1.85413	0.890746	1.19006e-07	9.04783e-07	0.000510297	0	-1.2441	-0.315099	0.0457108	0.459094	1	0	-1.14934	-0.20081	0.462768	0.652008	1	0	-2.47834	-1.30938	0.00512059	0.0122665	1	0	-2.15631	-1.10857	0.0287697	0.0691505	1	26	0	#NUM!	106.159	14	0	#NUM!	62.8181	94	0
mfd	796_4	complement(215178..218624)		0	1.03293	0.0467462	0.771647	0.846896	1	0	1.11694	0.159548	0.322601	0.425212	1	0	-1.08133	-0.112801	0.481131	0.961365	1	0	-1.28476	-0.361495	0.0559186	0.150143	1	0	-1.27128	-0.346285	0.101767	0.165232	1	0	1.0106	0.0152101	0.947357	0.967437	1	104	0	#NUM!	424.638	81	0	#NUM!	363.448	431	0
lolC	796_4	218962..220161		0	-1.28171	-0.358068	0.012253	0.0348644	1	0	-1.1482	-0.199376	0.164399	0.248394	1	0	-1.11627	-0.158692	0.262924	0.864973	1	0	-1.35625	-0.439627	0.0489956	0.135895	1	0	-3.50384	-1.80894	6.54623e-06	3.14689e-05	0.0280702	0	-2.58347	-1.36931	0.00146959	0.00594569	1	39	0	#NUM!	159.239	20	0	#NUM!	89.7401	173	0
lolD_1	796_4	220154..220855		0	-1.78675	-0.83734	8.64444e-07	7.19755e-06	0.00370674	0	-1.3914	-0.476535	0.00490426	0.0127917	1	0	-1.28414	-0.360805	0.0336697	0.386079	1	0	-1.27187	-0.34695	0.224313	0.403292	1	0	-3.83164	-1.93796	0.000699838	0.0021435	1	0	-3.01261	-1.59101	0.00895819	0.0270894	1	15	0	#NUM!	61.2458	21	0	#NUM!	94.2271	93	0
lolE	796_4	220855..222099		0	-1.87664	-0.908153	2.14939e-09	2.46433e-08	9.2166e-06	0	-1.68311	-0.751126	7.90547e-07	5.17536e-06	0.00338986	0	-1.11499	-0.157027	0.30307	0.883498	1	0	-1.78904	-0.839189	9.52719e-05	0.000833726	0.408526	0	-3.76439	-1.91241	1.73938e-08	1.20883e-07	7.45845e-05	0	-2.10413	-1.07323	0.00357345	0.0127373	1	38	0	#NUM!	155.156	50	0	#NUM!	224.35	275	0
nagK_1	796_4	222128..223039		0	-1.73387	-0.793992	2.22544e-11	3.24581e-10	9.5427e-08	0	-1.80852	-0.854808	1.3558e-12	1.90613e-11	5.81369e-09	0	1.04306	0.0608163	0.614421	0.973951	1	0	-1.75359	-0.810315	0.000413668	0.00302715	1	0	-2.17189	-1.11895	0.00057253	0.00178123	1	0	-1.23854	-0.308638	0.408516	0.541155	1	24	0	#NUM!	97.9933	20	0	#NUM!	89.7401	162	0
cobB	796_4	223058..223879		0	-1.41241	-0.498155	0.00137517	0.00562128	1	0	-1.53349	-0.616822	9.31417e-05	0.000393102	0.399391	0	1.08573	0.118667	0.447749	0.952255	1	0	-1.69869	-0.764422	0.00801444	0.034713	1	0	-1.12288	-0.167198	0.595539	0.68684	1	0	1.5128	0.597225	0.122594	0.216063	1	17	0	#NUM!	69.4119	15	0	#NUM!	67.3051	94	0
potD	796_4	complement(223961..225007)		0	1.00831	0.0119341	0.946351	0.968254	1	0	-1.15349	-0.206001	0.248967	0.34594	1	0	1.16307	0.217935	0.216716	0.833867	1	0	1.19148	0.252758	0.263375	0.45138	1	0	4.85877	2.28059	0	0	0	0	4.07792	2.02783	0	0	0	45	0	#NUM!	183.737	42	0	#NUM!	188.454	152	0
ydcV_1	796_4	complement(225032..225811)		0	-1.0036	-0.00518359	0.967025	0.981211	1	0	1.03718	0.0526607	0.677119	0.75809	1	0	-1.04091	-0.0578443	0.63113	0.973951	1	0	1.22661	0.294672	0.213297	0.390273	1	0	2.45332	1.29474	3.44383e-08	2.33288e-07	0.000147671	0	2.00009	1.00007	0.000517088	0.00244193	1	27	0	#NUM!	110.242	22	0	#NUM!	98.7142	87	0
sifA_1	796_4	complement(226127..227137)		0	1.37167	0.455936	0.0616667	0.126823	1	0	1.74583	0.803914	0.000977642	0.00314724	1	0	-1.27278	-0.347978	0.142247	0.74841	1	0	1.83651	0.87697	0.194224	0.365438	1	0	1.02357	0.0336153	0.975314	0.983803	1	0	-1.79422	-0.843355	0.470701	0.600883	1	2	0	#NUM!	8.16611	3	0	#NUM!	13.461	13	0
potB	796_4	complement(227466..228329)		0	1.36193	0.445649	0.0351285	0.0807673	1	0	1.5428	0.625551	0.00315769	0.00875044	1	0	-1.13281	-0.179901	0.382112	0.933762	1	0	1.08068	0.111943	0.719019	0.844237	1	0	-3.04071	-1.60441	0.00644252	0.0150302	1	0	-3.28604	-1.71635	0.00565309	0.018704	1	23	0	#NUM!	93.9103	9	0	#NUM!	40.3831	119	0
potA_1	796_4	complement(228313..229449)		0	1.15962	0.213657	0.165751	0.271586	1	0	1.36666	0.450655	0.0034984	0.00950643	1	0	-1.17854	-0.236997	0.113407	0.671667	1	0	-1.24291	-0.313718	0.193425	0.364575	1	0	-1.7913	-0.841008	0.0138266	0.0297036	1	0	-1.44122	-0.52729	0.16573	0.275127	1	25	0	#NUM!	102.076	27	0	#NUM!	121.149	164	0
pepT	796_4	229700..230929		0	1.31452	0.394539	0.00983909	0.0290365	1	0	1.25226	0.324533	0.0349213	0.0684382	1	0	1.04972	0.0700058	0.63916	0.974893	1	0	1.10056	0.138232	0.543461	0.718139	1	0	2.36778	1.24353	2.39562e-08	1.65151e-07	0.000102724	0	2.15144	1.1053	3.02806e-05	0.000203516	0.129843	39	0	#NUM!	159.239	31	0	#NUM!	139.097	135	0
796_00650	796_4	230933..231226		0	1.74462	0.802911	0.00551297	0.0180374	1	0	1.41721	0.503057	0.0884941	0.148634	1	0	1.23102	0.299854	0.263562	0.864973	1	0	1.17931	0.23794	0.635623	0.789503	1	0	2.06997	1.04961	0.0432084	0.079655	1	0	1.75524	0.811668	0.195304	0.31414	1	4	0	#NUM!	16.3322	6	0	#NUM!	26.922	23	0
roxA	796_4	complement(231358..232479)		0	-1.38037	-0.465057	0.00131735	0.00543677	1	0	-1.26893	-0.343607	0.0180442	0.0390578	1	0	-1.08783	-0.121449	0.399863	0.937558	1	0	1.03742	0.0529996	0.781034	0.887172	1	0	1.09436	0.130083	0.556481	0.652872	1	0	1.05488	0.0770836	0.754939	0.833251	1	57	0	#NUM!	232.734	55	0	#NUM!	246.785	251	0
phoQ	796_4	complement(232560..234023)		0	-2.13252	-1.09256	1.85251e-10	2.37121e-09	7.94357e-07	0	-2.2118	-1.14522	2.83457e-11	3.39514e-10	1.21546e-07	0	1.03718	0.0526629	0.760182	0.980072	1	0	-1.12491	-0.169804	0.405228	0.602294	1	0	-1.57649	-0.65672	0.00794216	0.0180477	1	0	-1.40145	-0.486916	0.0674464	0.136613	1	92	0	#NUM!	375.641	69	0	#NUM!	309.603	475	0
phoP	796_4	complement(234023..234697)		0	-1.45205	-0.53809	0.00298546	0.0108044	1	0	-2.00109	-1.00079	4.76509e-08	3.98298e-07	0.000204327	0	1.37812	0.462697	0.0113459	0.193608	1	0	1.13893	0.187676	0.426223	0.620803	1	0	1.55091	0.633118	0.0128056	0.0277779	1	0	1.36173	0.445442	0.11701	0.208711	1	58	0	#NUM!	236.817	34	0	#NUM!	152.558	168	0
purB	796_4	complement(234821..236191)		0	1.29279	0.370493	0.039672	0.0887857	1	0	1.33434	0.416127	0.0212974	0.0450311	1	0	-1.03214	-0.045634	0.796379	0.982803	1	0	1.24826	0.319918	0.154804	0.312966	1	0	-1.01084	-0.0155529	0.954826	0.967689	1	0	-1.26179	-0.335471	0.259967	0.388044	1	34	0	#NUM!	138.824	53	0	#NUM!	237.811	163	0
hflD	796_4	complement(236195..236836)		0	-1.12838	-0.174252	0.247225	0.371705	1	0	1.03967	0.0561237	0.709635	0.784661	1	0	-1.17314	-0.230376	0.115069	0.675914	1	0	1.64263	0.71601	0.000614282	0.00423479	1	0	2.03469	1.02481	1.35562e-05	6.07035e-05	0.0581289	0	1.23868	0.308799	0.241794	0.369274	1	48	0	#NUM!	195.987	35	0	#NUM!	157.045	105	0
mnmA	796_4	complement(236923..238029)		0	-1.65731	-0.728844	8.17878e-06	5.89422e-05	0.0350706	0	-1.48696	-0.572363	0.000473155	0.00166166	1	0	-1.11456	-0.15648	0.338901	0.911102	1	0	1.86678	0.900554	1.14464e-06	1.56811e-05	0.0049082	0	2.12855	1.08987	4.22574e-08	2.84012e-07	0.0001812	0	1.14022	0.189318	0.367799	0.50307	1	143	0	#NUM!	583.877	118	0	#NUM!	529.467	256	0
nudJ	796_4	complement(238083..238544)		0	-1.01211	-0.0173643	0.921521	0.951105	1	0	1.1299	0.176193	0.318558	0.420689	1	0	-1.14358	-0.193557	0.252268	0.860862	1	0	-1.01635	-0.0234026	0.929869	0.968962	1	0	-1.07212	-0.100466	0.765723	0.827892	1	0	-1.05487	-0.0770633	0.840846	0.895788	1	29	0	#NUM!	118.409	17	0	#NUM!	76.2791	91	0
796_00658	796_4	complement(238556..238885)		0	1.16006	0.214199	0.270535	0.398234	1	0	1.16338	0.218324	0.266932	0.365454	1	0	-1.00286	-0.00412474	0.981959	0.998318	1	0	-1.05724	-0.0803097	0.8177	0.909032	1	0	-1.05014	-0.0705879	0.874064	0.911475	1	0	1.00676	0.00972174	0.984977	0.990744	1	12	0	#NUM!	48.9967	13	0	#NUM!	58.3311	41	0
rluE	796_4	complement(238882..239619)		0	1.34859	0.43145	0.0381221	0.0864387	1	0	1.55545	0.637328	0.00223182	0.00647061	1	0	-1.15339	-0.205879	0.30222	0.883498	1	0	1.21769	0.284151	0.309777	0.503153	1	0	-3.68099	-1.88009	0.00130014	0.00371924	1	0	-4.48231	-2.16424	0.000366189	0.00181528	1	21	0	#NUM!	85.7442	25	0	#NUM!	112.175	84	0
icd	796_4	239719..240969		0	1.51454	0.598881	0.0284399	0.0680147	1	0	-1.17547	-0.233237	0.394823	0.498408	1	0	1.7803	0.832118	0.00230945	0.0651507	1	0	2.88547	1.52881	1.26408e-07	2.05317e-06	0.000542037	0	14.9989	3.90678	0	0	0	0	5.19808	2.37798	1.11022e-16	2.55948e-15	4.76064e-13	177	0	#NUM!	722.701	80	0	#NUM!	358.961	187	0
796_00661	796_4	241415..242539		0	1.63685	0.710925	0.014396	0.0399733	1	0	2.23196	1.15831	6.53211e-05	0.000284362	0.280097	0	-1.36357	-0.447385	0.112676	0.671667	1	0	2.13843	1.09655	0.00426052	0.0209029	1	0	2.99784	1.58393	0.000109789	0.000405491	0.470775	0	1.40189	0.487373	0.273085	0.40365	1	23	0	#NUM!	93.9103	16	0	#NUM!	71.7921	51	0
796_00662	796_4	243586..243999		0	1.2004	0.263512	0.367214	0.499878	1	0	1.71845	0.781109	0.00715169	0.0176244	1	0	-1.43157	-0.517597	0.0620753	0.531295	1	0	3.99068	1.99663	8.65115e-05	0.000768036	0.370961	0	3.5459	1.82615	0.00325578	0.00829517	1	0	-1.12543	-0.170479	0.789623	0.859802	1	4	0	#NUM!	16.3322	7	0	#NUM!	31.409	14	0
ptxA	796_4	244016..244744		0	1.36272	0.446493	0.027447	0.0660825	1	0	1.64027	0.713937	0.000424122	0.00150924	1	0	-1.20367	-0.267444	0.166559	0.776455	1	0	2.66366	1.41341	2.82404e-06	3.57211e-05	0.0121095	0	1.85579	0.892032	0.0251501	0.0503002	1	0	-1.43533	-0.521381	0.215587	0.338002	1	27	0	#NUM!	110.242	15	0	#NUM!	67.3051	48	0
796_00664	796_4	244937..245479		0	1.29244	0.370102	0.0936804	0.175345	1	0	1.53771	0.620779	0.00495531	0.0128766	1	0	-1.18977	-0.250677	0.231916	0.846279	1	0	1.6555	0.72727	0.0357114	0.108603	1	0	-1.17317	-0.230418	0.669088	0.750229	1	0	-1.9422	-0.957688	0.0970724	0.181529	1	11	0	#NUM!	44.9136	9	0	#NUM!	40.3831	47	0
796_00665	796_4	complement(245627..246004)		0	1.41533	0.501134	0.146212	0.246471	1	0	2.81113	1.49115	1.09552e-05	5.75683e-05	0.0469757	0	-1.98621	-0.990016	0.00179219	0.055287	1	0	1.52764	0.611306	0.19472	0.36605	1	0	1.01314	0.0188314	0.976861	0.984669	1	0	-1.50783	-0.592475	0.400128	0.532582	1	12	0	#NUM!	48.9967	9	0	#NUM!	40.3831	39	0
cdtB	796_4	complement(246077..246886)		0	1.70429	0.769169	0.000108809	0.000609144	0.466573	0	2.03751	1.02681	2.42621e-07	1.7544e-06	0.00104036	0	-1.19552	-0.257636	0.167037	0.776455	1	0	1.38639	0.471336	0.0817089	0.199412	1	0	-1.03316	-0.0470648	0.897185	0.922352	1	0	-1.43237	-0.518401	0.19158	0.309415	1	33	0	#NUM!	134.741	18	0	#NUM!	80.7661	103	0
796_00667	796_4	247384..247548		0	1.5138	0.598179	0.0895666	0.169414	1	0	1.73369	0.793848	0.0245155	0.0508083	1	0	-1.14526	-0.195669	0.53938	0.972173	1	0	1.96842	0.977042	0.139483	0.293043	1	0	-38.0303	-5.24908	0.39167	0.497624	1	0	-74.8598	-6.22612	0.310635	0.440914	1	7	0	#NUM!	28.5814	0	0	#NUM!	0	14	0
dinI_2	796_4	complement(247759..247998)		0	1.29932	0.377753	0.150173	0.25213	1	0	1.46115	0.547106	0.0377488	0.0729459	1	0	-1.12455	-0.169352	0.489772	0.967399	1	0	-1.17913	-0.237729	0.623096	0.780821	1	0	-1.12864	-0.174585	0.774342	0.834896	1	0	1.04474	0.0631437	0.929215	0.95368	1	10	0	#NUM!	40.8306	3	0	#NUM!	13.461	24	0
796_00669	796_4	complement(248189..248425)		0	1.42741	0.513402	0.0305731	0.0718092	1	0	1.40742	0.493048	0.0401496	0.0768922	1	0	1.01421	0.0203545	0.92521	0.997841	1	0	1.15513	0.208058	0.626318	0.783096	1	0	-1.26428	-0.338316	0.595176	0.686756	1	0	-1.46041	-0.546375	0.439837	0.570484	1	5	0	#NUM!	20.4153	5	0	#NUM!	22.435	28	0
796_00670	796_4	complement(249471..249734)		0	1.60295	0.680733	0.03918	0.0880062	1	0	1.9026	0.927973	0.00493928	0.0128542	1	0	-1.18693	-0.24724	0.407985	0.942102	1	0	-1.26353	-0.337455	0.71566	0.841906	1	0	1.03172	0.0450472	0.967016	0.977733	1	0	1.3036	0.382502	0.773153	0.847247	1	0	0	#NUM!	0	1	0	#NUM!	4.48701	13	0
ail_1	796_4	250541..251098		0	1.21193	0.277301	0.177044	0.286478	1	0	1.57907	0.659078	0.00126691	0.00396244	1	0	-1.30295	-0.381777	0.0466382	0.461044	1	0	1.0378	0.0535264	0.885652	0.943053	1	0	-2.83754	-1.50464	0.0448375	0.0821286	1	0	-2.94479	-1.55817	0.0505644	0.108955	1	12	0	#NUM!	48.9967	7	0	#NUM!	31.409	47	0
796_00673	796_4	complement(252335..252679)		0	1.671	0.740714	0.036682	0.0838874	1	0	2.03742	1.02674	0.00376929	0.0101589	1	0	-1.21928	-0.286028	0.38439	0.933762	1	0	1.86102	0.896093	0.128538	0.276858	1	0	2.28746	1.19375	0.0769692	0.130452	1	0	1.22915	0.297656	0.694529	0.784754	1	6	0	#NUM!	24.4983	1	0	#NUM!	4.48701	16	0
796_00674	796_4	complement(253326..253499)		0	1.17528	0.233008	0.512678	0.638132	1	0	1.683	0.751032	0.0326687	0.0648235	1	0	-1.43199	-0.518024	0.111761	0.671667	1	0	1.96263	0.972791	0.19303	0.36431	1	0	1.28753	0.36461	0.74227	0.807626	1	0	-1.52434	-0.608182	0.612337	0.717796	1	4	0	#NUM!	16.3322	2	0	#NUM!	8.97401	10	0
ibpA_1	796_4	253819..254286		0	1.232	0.301	0.131046	0.226675	1	0	1.3789	0.463517	0.0204837	0.0435685	1	0	-1.11924	-0.162517	0.386092	0.933762	1	0	1.82467	0.867634	0.00932297	0.0388502	1	0	1.1503	0.202011	0.679305	0.759546	1	0	-1.58625	-0.665622	0.207314	0.328333	1	21	0	#NUM!	85.7442	10	0	#NUM!	44.8701	40	0
796_00676	796_4	254625..255668		0	1.42641	0.512388	0.000600751	0.00273173	1	0	1.53856	0.621579	3.4269e-05	0.000159724	0.146946	0	-1.07862	-0.109191	0.439345	0.94975	1	0	-1.15657	-0.209854	0.327869	0.522058	1	0	-1.79669	-0.845343	0.00639119	0.0149267	1	0	-1.55346	-0.635489	0.0634307	0.129891	1	38	0	#NUM!	155.156	33	0	#NUM!	148.071	168	0
yodB	796_4	complement(255751..256281)		0	-3.09682	-1.63079	1.34267e-10	1.76066e-09	5.75736e-07	0	-2.73227	-1.4501	1.22903e-08	1.12369e-07	5.27009e-05	0	-1.13342	-0.180687	0.484679	0.964041	1	0	1.14873	0.200044	0.572998	0.743706	1	0	1.05956	0.0834697	0.846782	0.890606	1	0	-1.08416	-0.116574	0.807939	0.872436	1	25	0	#NUM!	102.076	7	0	#NUM!	31.409	68	0
796_00678	796_4	complement(256430..256744)		0	-8.06211	-3.01116	0	0	0	0	-5.88949	-2.55814	0	0	0	0	-1.3689	-0.453016	0.0909335	0.63561	1	0	-3.13756	-1.64964	0.0111432	0.0442017	1	0	2.73566	1.45189	0.000265631	0.000894757	1	0	8.58329	3.10153	7.74906e-06	5.94418e-05	0.033228	3	0	#NUM!	12.2492	1	0	#NUM!	4.48701	40	0
appA_1	796_4	257426..259060		0	1.55039	0.632632	0.000926405	0.00401487	1	0	1.47947	0.565082	0.00319904	0.00883122	1	0	1.04794	0.06755	0.71925	0.980072	1	0	1.69515	0.761413	0.000428941	0.00312275	1	0	10.2537	3.35807	0	0	0	0	6.04883	2.59666	0	0	0	80	0	#NUM!	326.644	74	0	#NUM!	332.039	206	0
dppB_1	796_4	259060..260034		0	1.46276	0.548697	0.00928296	0.0276234	1	0	1.58979	0.66884	0.00156519	0.00477513	1	0	-1.08684	-0.120143	0.55733	0.972173	1	0	1.22268	0.290045	0.265575	0.453518	1	0	2.18511	1.12771	2.21045e-05	9.52603e-05	0.094784	0	1.78715	0.837661	0.00502087	0.0168859	1	38	0	#NUM!	155.156	41	0	#NUM!	183.967	116	0
dppC_1	796_4	260024..260836		0	1.35685	0.440263	0.00427464	0.0145358	1	0	1.39041	0.475507	0.0022036	0.00639313	1	0	-1.02473	-0.0352442	0.807961	0.983015	1	0	-1.01295	-0.0185603	0.936283	0.972573	1	0	1.05258	0.0739361	0.793222	0.850547	1	0	1.06621	0.0924964	0.77538	0.847739	1	29	0	#NUM!	118.409	24	0	#NUM!	107.688	119	0
oppD_1	796_4	260830..261627		0	1.50723	0.591895	0.00161047	0.00640601	1	0	1.37043	0.45463	0.0164466	0.0360363	1	0	1.09982	0.137265	0.447221	0.952255	1	0	1.11573	0.157994	0.522093	0.703046	1	0	-1.23484	-0.304327	0.348297	0.453812	1	0	-1.37776	-0.46232	0.19376	0.312229	1	30	0	#NUM!	122.492	32	0	#NUM!	143.584	121	0
oppF_1	796_4	261621..262211		0	1.32001	0.400553	0.0461102	0.0997338	1	0	1.34855	0.43141	0.0330361	0.0653107	1	0	-1.02162	-0.0308572	0.871567	0.991221	1	0	-1.15104	-0.202934	0.508586	0.692983	1	0	-2.05422	-1.03859	0.0299612	0.0585301	1	0	-1.78467	-0.835655	0.111208	0.201242	1	16	0	#NUM!	65.3289	15	0	#NUM!	67.3051	74	0
ynaI_1	796_4	complement(262293..263426)		0	1.46314	0.549065	0.00035438	0.00172288	1	0	1.65547	0.727245	2.36843e-06	1.42438e-05	0.0101558	0	-1.13146	-0.17818	0.221644	0.83942	1	0	1.19336	0.255031	0.259832	0.447077	1	0	-2.14785	-1.10289	0.00516237	0.012339	1	0	-2.56316	-1.35792	0.00121497	0.00507284	1	39	0	#NUM!	159.239	20	0	#NUM!	89.7401	136	0
yhjQ	796_4	263620..263946		0	1.24886	0.320617	0.229454	0.351017	1	0	1.88115	0.911614	0.00054984	0.00190445	1	0	-1.50629	-0.590997	0.0166411	0.25304	1	0	3.47868	1.79854	0.000163326	0.00134681	0.700341	0	2.37162	1.24587	0.0547905	0.0975671	1	0	-1.46679	-0.552667	0.412048	0.544152	1	8	0	#NUM!	32.6644	11	0	#NUM!	49.3571	15	0
zinT	796_4	264140..264790		0	1.3315	0.413051	0.0653788	0.132297	1	0	1.95298	0.965679	1.48949e-05	7.63076e-05	0.0638695	0	-1.46675	-0.552627	0.0097664	0.173769	1	0	1.79237	0.841865	0.0098408	0.0404577	1	0	1.09588	0.132087	0.773168	0.834186	1	0	-1.63555	-0.709778	0.14887	0.253014	1	12	0	#NUM!	48.9967	26	0	#NUM!	116.662	68	0
ant1	796_4	264899..265687		0	1.55812	0.639802	0.000865364	0.00379415	1	0	1.8714	0.904117	2.53735e-06	1.51323e-05	0.0108801	0	-1.20107	-0.264314	0.144564	0.751382	1	0	-1.21382	-0.279552	0.354779	0.55	1	0	-1.53294	-0.616301	0.133472	0.205874	1	0	-1.26291	-0.336749	0.466887	0.597437	1	17	0	#NUM!	69.4119	14	0	#NUM!	62.8181	85	0
796_00689	796_4	265832..266425		0	1.3683	0.452381	0.12218	0.215037	1	0	2.1624	1.11263	0.000132009	0.000538076	0.566056	0	-1.58036	-0.660252	0.0187985	0.269592	1	0	1.60916	0.686305	0.15203	0.309547	1	0	1.82155	0.865165	0.122704	0.192168	1	0	1.13199	0.17886	0.776205	0.848423	1	8	0	#NUM!	32.6644	8	0	#NUM!	35.8961	34	0
bluR	796_4	266494..267342		0	1.14272	0.192468	0.28505	0.414969	1	0	1.43016	0.516179	0.00412492	0.0109657	1	0	-1.25155	-0.323711	0.0650349	0.546803	1	0	1.2111	0.276317	0.302357	0.496176	1	0	1.49147	0.576735	0.0575922	0.101711	1	0	1.2315	0.300418	0.384741	0.518212	1	28	0	#NUM!	114.326	12	0	#NUM!	53.8441	120	0
ariR	796_4	complement(267597..267845)		0	1.85569	0.891957	0.0130762	0.0367919	1	0	2.0963	1.06784	0.0030237	0.00841925	1	0	-1.12966	-0.175886	0.607555	0.973951	1	0	2.27452	1.18556	0.157227	0.316646	1	0	1.74433	0.802675	0.484865	0.586488	1	0	-1.30395	-0.38289	0.757998	0.835389	1	3	0	#NUM!	12.2492	0	0	#NUM!	0	3	0
aroQ	796_4	268161..268706		0	1.2549	0.327568	0.0815157	0.157308	1	0	1.58665	0.665985	0.000378933	0.001362	1	0	-1.26437	-0.338417	0.0520889	0.488263	1	0	-1.0552	-0.0775128	0.887031	0.943585	1	0	-1.21925	-0.285995	0.707642	0.78145	1	0	-1.15547	-0.208482	0.812052	0.875774	1	6	0	#NUM!	24.4983	3	0	#NUM!	13.461	14	0
leuE	796_4	268903..269541		0	-1.38913	-0.474184	0.0136552	0.038145	1	0	-1.0153	-0.0218991	0.908809	0.941297	1	0	-1.36821	-0.452285	0.0167162	0.253283	1	0	1.00234	0.0033732	0.991324	0.995989	1	0	-2.18051	-1.12466	0.0314931	0.0609519	1	0	-2.18561	-1.12804	0.0455675	0.10015	1	19	0	#NUM!	77.5781	12	0	#NUM!	53.8441	70	0
796_00694	796_4	269714..270076		0	1.08796	0.12162	0.550826	0.670054	1	0	1.25974	0.333123	0.102584	0.168262	1	0	-1.15789	-0.211503	0.268795	0.865984	1	0	-1.78516	-0.836051	0.135354	0.286758	1	0	-1.23168	-0.300622	0.634495	0.719766	1	0	1.44937	0.535429	0.499976	0.624861	1	3	0	#NUM!	12.2492	2	0	#NUM!	8.97401	27	0
796_00695	796_4	270079..270261		0	1.20729	0.271774	0.447906	0.579373	1	0	1.46823	0.554075	0.120324	0.191661	1	0	-1.21613	-0.282302	0.383571	0.933762	1	0	1.73638	0.796083	0.27471	0.464493	1	0	-1.71052	-0.774438	0.598318	0.689119	1	0	-2.97012	-1.57052	0.309401	0.440753	1	3	0	#NUM!	12.2492	0	0	#NUM!	0	4	0
796_00696	796_4	270491..271132		0	1.60508	0.682642	8.38984e-05	0.000482894	0.359756	0	1.62325	0.698884	6.45344e-05	0.000281223	0.276723	0	-1.01132	-0.0162417	0.920066	0.997799	1	0	1.01925	0.0275046	0.934304	0.97167	1	0	-1.18127	-0.240336	0.60026	0.690428	1	0	-1.204	-0.26784	0.606409	0.714167	1	19	0	#NUM!	77.5781	8	0	#NUM!	35.8961	54	0
796_00697	796_4	271446..271694		0	1.16202	0.216636	0.439282	0.570628	1	0	1.83579	0.876401	0.00138159	0.00427745	1	0	-1.57983	-0.659765	0.00828335	0.158567	1	0	-1.90542	-0.930112	0.233728	0.415688	1	0	1.01448	0.0207351	0.978828	0.984817	1	0	1.93301	0.950847	0.358358	0.493462	1	1	0	#NUM!	4.08306	0	0	#NUM!	0	17	0
796_00698	796_4	272127..272378		0	1.24371	0.314655	0.333118	0.464784	1	0	1.28482	0.361564	0.26916	0.368035	1	0	-1.03305	-0.0469089	0.880815	0.991221	1	0	1.09342	0.128848	0.797697	0.897332	1	0	1.65823	0.729645	0.177475	0.262419	1	0	1.51655	0.600797	0.344354	0.47817	1	1	0	#NUM!	4.08306	12	0	#NUM!	53.8441	16	0
796_00699	796_4	272447..272758		0	-1.05553	-0.0779623	0.686793	0.784279	1	0	-1.07866	-0.109245	0.577669	0.671836	1	0	1.02192	0.0312823	0.866769	0.991221	1	0	1.79269	0.84213	0.00458791	0.0222797	1	0	-1.54643	-0.628943	0.250197	0.349461	1	0	-2.77228	-1.47107	0.0105474	0.0309563	1	13	0	#NUM!	53.0797	19	0	#NUM!	85.2531	39	0
796_00700	796_4	complement(272744..273091)		0	1.20596	0.270177	0.141829	0.240453	1	0	1.3924	0.47757	0.00945358	0.0223467	1	0	-1.1546	-0.207392	0.218565	0.834168	1	0	-1.05388	-0.0757151	0.822518	0.91179	1	0	-1.28791	-0.365032	0.439435	0.544691	1	0	-1.22206	-0.289317	0.589955	0.704071	1	8	0	#NUM!	32.6644	7	0	#NUM!	31.409	44	0
nimT	796_4	complement(273210..274394)		0	1.31919	0.399656	0.0434362	0.0953683	1	0	1.49025	0.575551	0.00369656	0.00999424	1	0	-1.12966	-0.175895	0.362432	0.927827	1	0	-1.06659	-0.0930011	0.70977	0.839353	1	0	-1.63925	-0.713035	0.0305553	0.059555	1	0	-1.53691	-0.620034	0.0835462	0.16072	1	46	0	#NUM!	187.821	41	0	#NUM!	183.967	142	0
nimR	796_4	274495..275289		0	1.47063	0.556437	0.00251573	0.00929953	1	0	1.57434	0.654751	0.00040323	0.00144087	1	0	-1.07052	-0.0983145	0.572066	0.972173	1	0	-1.2429	-0.313714	0.259744	0.447077	1	0	-2.15009	-1.1044	0.00967287	0.0216366	1	0	-1.72989	-0.790682	0.0921686	0.174644	1	24	0	#NUM!	97.9933	18	0	#NUM!	80.7661	95	0
796_00703	796_4	complement(275269..275715)		0	1.27108	0.346054	0.0857031	0.163476	1	0	1.36904	0.453162	0.0252349	0.0519737	1	0	-1.07707	-0.107108	0.570507	0.972173	1	0	-1.18928	-0.250094	0.453179	0.644735	1	0	-8.70162	-3.12128	0.00235184	0.00624053	1	0	-7.31669	-2.87119	0.00651316	0.0209988	1	13	0	#NUM!	53.0797	14	0	#NUM!	62.8181	60	0
796_00704	796_4	275921..276028		0	2.51193	1.3288	0.266343	0.393549	1	0	3.19795	1.67715	0.157918	0.240295	1	0	-1.27311	-0.348351	0.697383	0.980072	1	0	36.4162	5.18651	0.0851917	0.204766	1	0	1.94099	0.956796	0.887122	0.913947	1	0	-18.7616	-4.22971	0.497683	0.622539	1	2	0	#NUM!	8.16611	0	0	#NUM!	0	0	0
proS_2	796_4	complement(276025..276552)		0	1.47452	0.560243	0.00414906	0.0141757	1	0	1.66132	0.73233	0.000186737	0.000730167	0.800726	0	-1.12669	-0.172086	0.345782	0.916804	1	0	1.26826	0.342851	0.231916	0.412981	1	0	-3.86937	-1.9521	0.00368125	0.00922939	1	0	-4.90737	-2.29495	0.000985717	0.00425227	1	21	0	#NUM!	85.7442	24	0	#NUM!	107.688	67	0
yeaJ	796_4	complement(276593..278086)		0	1.35334	0.436523	0.030293	0.0714594	1	0	1.72284	0.784789	9.745e-05	0.000408471	0.417865	0	-1.27303	-0.348265	0.0755673	0.586061	1	0	1.45443	0.540452	0.0621587	0.163219	1	0	-1.68226	-0.7504	0.110541	0.17668	1	0	-2.44673	-1.29085	0.00957123	0.0286202	1	22	0	#NUM!	89.8272	14	0	#NUM!	62.8181	75	0
796_00707	796_4	278380..278586		0	1.00033	0.000475151	0.998549	0.999812	1	0	1.60195	0.679829	0.00760929	0.0185074	1	0	-1.60142	-0.679354	0.00414277	0.0997988	1	0	4.77754	2.25627	0.00750617	0.0328769	1	0	1.60968	0.686776	0.653515	0.73589	1	0	-2.968	-1.56949	0.30641	0.437525	1	5	0	#NUM!	20.4153	1	0	#NUM!	4.48701	0	0
796_00708	796_4	complement(278736..280022)		0	1.92379	0.943954	6.16575e-10	7.48972e-09	2.64387e-06	0	2.43927	1.28645	0	0	0	0	-1.26795	-0.342499	0.0186863	0.269592	1	0	1.38518	0.47007	0.0286239	0.0907163	1	0	2.08848	1.06245	3.42842e-06	1.72585e-05	0.0147011	0	1.50773	0.592382	0.0227271	0.0574755	1	50	0	#NUM!	204.153	32	0	#NUM!	143.584	132	0
796_00709	796_4	complement(280145..282079)		0	3.82772	1.93648	0	0	0	0	4.44901	2.15349	0	0	0	0	-1.16231	-0.217001	0.170838	0.77822	1	0	1.01187	0.0170303	0.9335	0.971329	1	0	1.71175	0.775469	0.000225268	0.000773378	0.96595	0	1.69166	0.758439	0.00131849	0.00540504	1	68	0	#NUM!	277.648	64	0	#NUM!	287.168	257	0
mipA	796_4	282506..283252		0	-1.55973	-0.641292	4.49199e-05	0.000279966	0.192617	0	-1.80536	-0.852288	8.05288e-08	6.33591e-07	0.000345307	0	1.15749	0.210996	0.182909	0.789881	1	0	1.67301	0.742446	0.000441344	0.00320217	1	0	6.08924	2.60626	0	0	0	0	3.63969	1.86382	0	0	0	51	0	#NUM!	208.236	47	0	#NUM!	210.889	152	0
chuR_1	796_4	283542..284738		0	1.48586	0.571296	0.00585186	0.0188952	1	0	1.50688	0.591561	0.00446828	0.0117835	1	0	-1.01415	-0.020265	0.920262	0.997799	1	0	-1.07796	-0.108308	0.732787	0.85665	1	0	-1.60368	-0.681386	0.126112	0.196215	1	0	-1.48769	-0.573078	0.243899	0.37126	1	23	0	#NUM!	93.9103	7	0	#NUM!	31.409	103	0
796_00712	796_4	284844..285692		0	1.47603	0.561718	0.000749154	0.00331856	1	0	1.49446	0.579626	0.000550377	0.00190478	1	0	-1.01249	-0.0179087	0.910155	0.995265	1	0	1.24439	0.315443	0.178973	0.347256	1	0	-1.16354	-0.218527	0.496936	0.597549	1	0	-1.44791	-0.533969	0.129708	0.226185	1	31	0	#NUM!	126.575	28	0	#NUM!	125.636	115	0
yeaD	796_4	complement(285791..286675)		0	1.27236	0.347504	0.00571913	0.0185224	1	0	1.35018	0.433154	0.000621608	0.00211993	1	0	-1.06117	-0.0856501	0.467202	0.957629	1	0	-1.57177	-0.652391	0.00338519	0.0172806	1	0	-1.25502	-0.327707	0.21088	0.303441	1	0	1.25239	0.324684	0.302664	0.43418	1	20	0	#NUM!	81.6611	24	0	#NUM!	107.688	176	0
gapA_1	796_4	complement(287004..287999)		0	-1.43492	-0.520969	0.0195363	0.0509627	1	0	-2.04434	-1.03163	4.03945e-06	2.31257e-05	0.0173212	0	1.4247	0.510663	0.0224002	0.303003	1	0	-1.0924	-0.127497	0.623309	0.780821	1	0	10.6115	3.40756	0	0	0	0	11.592	3.53505	0	0	0	46	0	#NUM!	187.821	53	0	#NUM!	237.811	316	0
msrB	796_4	288341..288754		0	1.23871	0.308838	0.115625	0.206154	1	0	1.43253	0.51857	0.00834784	0.0200535	1	0	-1.15647	-0.209733	0.255293	0.861739	1	0	2.6338	1.39715	6.86286e-05	0.000634223	0.29428	0	6.14763	2.62003	6.43929e-15	7.46262e-14	2.76117e-11	0	2.33413	1.22288	0.00124582	0.00518145	1	10	0	#NUM!	40.8306	14	0	#NUM!	62.8181	32	0
796_00716	796_4	288796..289074		0	1.09966	0.137062	0.544696	0.664861	1	0	1.2228	0.290191	0.201366	0.290531	1	0	-1.11198	-0.153129	0.4715	0.958024	1	0	1.77984	0.831747	0.0554044	0.149136	1	0	6.67247	2.73822	6.40599e-14	6.95414e-13	2.74689e-10	0	3.74892	1.90648	2.97839e-05	0.000200725	0.127713	12	0	#NUM!	48.9967	1	0	#NUM!	4.48701	17	0
pncA	796_4	complement(289425..290081)		0	-1.26057	-0.334075	0.00792014	0.0243103	1	0	-1.29115	-0.36866	0.00388486	0.0104179	1	0	1.02426	0.0345847	0.780705	0.982295	1	0	-1.46518	-0.551073	0.0189635	0.0667067	1	0	-1.18231	-0.241609	0.385012	0.491552	1	0	1.23925	0.309465	0.354363	0.489327	1	23	0	#NUM!	93.9103	22	0	#NUM!	98.7142	138	0
ansA	796_4	complement(290108..291196)		0	-1.47904	-0.564658	0.00037517	0.00181367	1	0	-1.52838	-0.612003	0.000129416	0.00052952	0.554937	0	1.03336	0.0473452	0.766151	0.980325	1	0	-1.25537	-0.328107	0.140141	0.293563	1	0	-1.30492	-0.383958	0.155408	0.234644	1	0	-1.03947	-0.0558507	0.854633	0.904633	1	29	0	#NUM!	118.409	51	0	#NUM!	228.837	239	0
sppA	796_4	complement(291220..293076)		0	-1.23866	-0.308783	0.0280059	0.0671641	1	0	-1.20473	-0.268713	0.0568258	0.102814	1	0	-1.02816	-0.0400702	0.774728	0.981108	1	0	-1.94814	-0.962098	1.415e-06	1.90204e-05	0.0060675	0	-1.37329	-0.457633	0.0352445	0.067198	1	0	1.4186	0.504465	0.0480506	0.104377	1	52	0	#NUM!	212.319	44	0	#NUM!	197.428	360	0
ydjA	796_4	293250..293801		0	1.14273	0.19249	0.285929	0.415779	1	0	-1.02603	-0.0370786	0.839345	0.885172	1	0	1.17248	0.229569	0.194799	0.799453	1	0	1.14561	0.196121	0.535811	0.7122	1	0	1.51647	0.600714	0.0934989	0.154379	1	0	1.32372	0.404593	0.333371	0.467155	1	17	0	#NUM!	69.4119	10	0	#NUM!	44.8701	47	0
selD	796_4	293919..294962		0	-1.06137	-0.0859287	0.554228	0.672765	1	0	-1.26188	-0.335572	0.022187	0.0467508	1	0	1.18891	0.249643	0.084643	0.61891	1	0	-1.25459	-0.327217	0.113216	0.251931	1	0	2.63965	1.40035	5.54001e-14	6.02933e-13	2.37556e-10	0	3.31169	1.72757	3.89688e-14	7.23369e-13	1.67098e-10	49	0	#NUM!	200.07	32	0	#NUM!	143.584	253	0
topB	796_4	294967..296916		0	-1.34944	-0.432364	0.00645806	0.0205127	1	0	-1.52912	-0.612706	0.000124783	0.00051252	0.53507	0	1.13315	0.180342	0.256845	0.861739	1	0	-1.13887	-0.187606	0.342575	0.537491	1	0	1.12456	0.169363	0.430471	0.535964	1	0	1.28073	0.356968	0.135646	0.234915	1	55	0	#NUM!	224.568	68	0	#NUM!	305.116	308	0
gdhA_1	796_4	complement(296946..298289)		0	1.3272	0.408381	0.00199438	0.00771833	1	0	1.42747	0.513463	0.000109717	0.000455437	0.470467	0	-1.07556	-0.105082	0.404528	0.940172	1	0	1.10761	0.147449	0.474674	0.663756	1	0	-2.56845	-1.3609	0.000424627	0.00135982	1	0	-2.84484	-1.50835	0.000233209	0.00123001	0.999999	35	0	#NUM!	142.907	35	0	#NUM!	157.045	115	0
796_00724	796_4	298528..298803		0	1.11216	0.153359	0.660642	0.764804	1	0	1.28232	0.358755	0.305354	0.407773	1	0	-1.153	-0.205396	0.53968	0.972173	1	0	-2.55357	-1.35252	0.215389	0.392848	1	0	1.85321	0.890024	0.247241	0.346008	1	0	4.73229	2.24254	0.0701153	0.140231	1	0	0	#NUM!	0	2	0	#NUM!	8.97401	6	0
nudG	796_4	complement(298763..299179)		0	1.38243	0.467207	0.0212173	0.0543162	1	0	1.51536	0.599662	0.0032398	0.00891673	1	0	-1.09616	-0.132454	0.47468	0.95908	1	0	1.58614	0.665523	0.0692302	0.176807	1	0	-2.67972	-1.42208	0.0967487	0.158357	1	0	-4.25041	-2.0876	0.0188852	0.0496668	1	9	0	#NUM!	36.7475	9	0	#NUM!	40.3831	25	0
xthA	796_4	complement(299252..300130)		0	1.29876	0.377137	0.0201852	0.0522355	1	0	1.40289	0.488403	0.00275266	0.00777564	1	0	-1.08018	-0.111265	0.472416	0.958024	1	0	-1.12631	-0.171601	0.606584	0.768461	1	0	-1.43183	-0.517864	0.273162	0.374582	1	0	-1.27126	-0.346263	0.518244	0.640155	1	12	0	#NUM!	48.9967	7	0	#NUM!	31.409	58	0
astC	796_4	300504..301730		0	1.5972	0.675544	0.000138235	0.000744664	0.592752	0	1.78551	0.836332	2.5123e-06	1.50247e-05	0.0107727	0	-1.1179	-0.160789	0.343711	0.916804	1	0	-1.07121	-0.0992355	0.712889	0.840105	1	0	-2.68926	-1.42721	0.00247766	0.00652191	1	0	-2.5105	-1.32798	0.00852982	0.0260512	1	28	0	#NUM!	114.326	18	0	#NUM!	80.7661	95	0
astA	796_4	301721..302755		0	1.53466	0.617916	9.04917e-07	7.4909e-06	0.00388028	0	1.57517	0.655506	2.35401e-07	1.7159e-06	0.0010094	0	-1.0264	-0.0375895	0.746081	0.980072	1	0	1.02888	0.0410709	0.843185	0.921399	1	0	-1.48788	-0.573256	0.0645927	0.112545	1	0	-1.53084	-0.614327	0.0737744	0.14558	1	34	0	#NUM!	138.824	27	0	#NUM!	121.149	118	0
astD	796_4	302752..304230		0	1.52325	0.607157	0.00256875	0.00947917	1	0	1.55424	0.636208	0.00164891	0.00497923	1	0	-1.02034	-0.0290509	0.882147	0.991221	1	0	-1.22949	-0.298063	0.249795	0.434532	1	0	-1.21724	-0.283612	0.350457	0.455796	1	0	1.01007	0.0144508	0.966089	0.978873	1	25	0	#NUM!	102.076	46	0	#NUM!	206.402	156	0
astB	796_4	304227..305570		0	1.51273	0.597153	0.00015008	0.000803427	0.643545	0	1.57203	0.652631	3.75366e-05	0.000173445	0.160957	0	-1.0392	-0.0554783	0.712823	0.980072	1	0	-1.31407	-0.394041	0.0893052	0.211803	1	0	-2.44503	-1.28985	0.000336864	0.00110181	1	0	-1.86066	-0.895813	0.0227632	0.0574844	1	24	0	#NUM!	97.9933	42	0	#NUM!	188.454	154	0
astE	796_4	305563..306531		0	1.22585	0.293778	0.0968058	0.179776	1	0	1.46693	0.552804	0.00179144	0.00536807	1	0	-1.19667	-0.259026	0.128649	0.713643	1	0	1.28302	0.359547	0.148466	0.304312	1	0	-1.84145	-0.880841	0.0298447	0.0583291	1	0	-2.36262	-1.24039	0.00408038	0.0142134	1	29	0	#NUM!	118.409	32	0	#NUM!	143.584	95	0
796_00732	796_4	306568..306783		0	1.35945	0.443027	0.198225	0.31388	1	0	2.17951	1.124	0.00088443	0.00289058	1	0	-1.60323	-0.680977	0.025485	0.325237	1	0	3.26118	1.70539	0.015465	0.0566505	1	0	-1.21337	-0.27902	0.851193	0.894148	1	0	-3.95702	-1.98441	0.191022	0.308629	1	2	0	#NUM!	8.16611	4	0	#NUM!	17.948	5	0
spy	796_4	306867..307352		0	6.52976	2.70703	0	0	0	0	2.2766	1.18688	4.28822e-07	2.94678e-06	0.00183879	0	2.86821	1.52015	1.65312e-12	3.73084e-10	7.08859e-09	0	-1.1137	-0.155357	0.817215	0.909032	1	0	5.19544	2.37725	4.89065e-07	2.80738e-06	0.00209711	0	5.78615	2.5326	0.00037682	0.00186153	1	3	0	#NUM!	12.2492	2	0	#NUM!	8.97401	9	0
cho	796_4	complement(307427..308308)		0	1.71072	0.774606	1.17482e-05	8.24491e-05	0.0503764	0	1.53004	0.613568	0.000598868	0.00205436	1	0	1.11809	0.161037	0.336153	0.906555	1	0	1.02258	0.0322161	0.903625	0.954606	1	0	1.23917	0.309369	0.313837	0.418059	1	0	1.2118	0.277153	0.434663	0.56518	1	15	0	#NUM!	61.2458	30	0	#NUM!	134.61	94	0
nadE	796_4	complement(308429..309256)		0	1.08339	0.11555	0.470396	0.598786	1	0	1.08278	0.114742	0.476744	0.5783	1	0	1.00056	0.000808862	0.995875	0.999808	1	0	1.27608	0.351716	0.125997	0.272729	1	0	3.9894	1.99617	0	0	0	0	3.12629	1.64445	5.73527e-11	7.90766e-10	2.45928e-07	29	0	#NUM!	118.409	32	0	#NUM!	143.584	117	0
osmE	796_4	309475..309816		0	7.921	2.98568	0	0	0	0	2.84066	1.50622	1.34581e-09	1.35784e-08	5.77081e-06	0	2.78844	1.47946	6.99201e-11	1.36281e-08	2.99817e-07	0	1.72948	0.790337	0.056869	0.152219	1	0	3.95521	1.98375	6.74197e-07	3.80389e-06	0.00289096	0	2.28694	1.19342	0.0109847	0.0319988	1	10	0	#NUM!	40.8306	9	0	#NUM!	40.3831	32	0
chbB	796_4	310117..310437		0	1.63988	0.713592	0.00329058	0.0116301	1	0	1.81047	0.856366	0.000438236	0.00155559	1	0	-1.10403	-0.142774	0.493999	0.968475	1	0	-1.01002	-0.0143895	0.98569	0.995124	1	0	13.2398	3.72681	1.11022e-16	1.40019e-15	4.76064e-13	0	13.3725	3.7412	1.90543e-06	1.62113e-05	0.0081705	3	0	#NUM!	12.2492	1	0	#NUM!	4.48701	9	0
chbC	796_4	310520..311878		0	1.56931	0.650127	0.000942567	0.00407432	1	0	1.50554	0.590286	0.00280105	0.00789152	1	0	1.04235	0.0598415	0.755301	0.980072	1	0	1.08992	0.124225	0.616935	0.776465	1	0	3.45662	1.78936	1.14353e-14	1.30065e-13	4.90346e-11	0	3.17144	1.66514	5.04892e-10	6.34891e-09	2.16498e-06	61	0	#NUM!	249.066	11	0	#NUM!	49.3571	146	0
chbA	796_4	311929..312276		0	1.60132	0.679266	0.000534264	0.00246867	1	0	1.39998	0.485403	0.0152134	0.0337132	1	0	1.14382	0.193863	0.28006	0.873379	1	0	-1.12196	-0.166019	0.692049	0.828579	1	0	3.44031	1.78254	9.3545e-08	6.0048e-07	0.000401121	0	3.85988	1.94856	3.09467e-05	0.00020702	0.1327	8	0	#NUM!	32.6644	3	0	#NUM!	13.461	33	0
chbR	796_4	312290..313129		0	1.38654	0.47149	0.00389907	0.0134291	1	0	1.39532	0.480599	0.00348955	0.00948839	1	0	-1.00633	-0.00910857	0.953542	0.997841	1	0	1.52349	0.607381	0.077437	0.191383	1	0	3.67614	1.87819	5.78214e-09	4.18814e-08	2.47938e-05	0	2.41297	1.27081	0.00130694	0.00536798	1	13	0	#NUM!	53.0797	9	0	#NUM!	40.3831	42	0
chbF	796_4	313254..314609		0	1.42277	0.508703	0.00807163	0.0247222	1	0	1.41102	0.496744	0.00997576	0.0234005	1	0	1.00832	0.0119595	0.949362	0.997841	1	0	1.17368	0.231041	0.391819	0.588484	1	0	2.815	1.49313	8.95972e-09	6.33981e-08	3.84193e-05	0	2.39843	1.26209	3.31709e-05	0.00021984	0.142237	25	0	#NUM!	102.076	32	0	#NUM!	143.584	143	0
chbG	796_4	314622..315380		0	1.4575	0.543492	0.002808	0.0102474	1	0	1.53567	0.618865	0.000714308	0.0024042	1	0	-1.05363	-0.0753723	0.662285	0.978979	1	0	-1.07141	-0.0995064	0.713149	0.840105	1	0	1.63267	0.707232	0.0113867	0.025052	1	0	1.74925	0.806738	0.0157512	0.0427476	1	16	0	#NUM!	65.3289	35	0	#NUM!	157.045	93	0
katE	796_4	complement(315424..317676)		0	2.29684	1.19965	3.84137e-14	7.52137e-13	1.64718e-10	0	2.06182	1.04392	5.44003e-11	6.39091e-10	2.33268e-07	0	1.11399	0.155733	0.312929	0.888306	1	0	-1.04456	-0.0628939	0.755015	0.873493	1	0	-1.18681	-0.247087	0.307456	0.411863	1	0	-1.13618	-0.184193	0.489398	0.617796	1	70	0	#NUM!	285.814	43	0	#NUM!	192.941	253	0
cedA	796_4	317893..318135		0	1.51103	0.595532	0.0676032	0.135649	1	0	1.72238	0.7844	0.0162995	0.0357872	1	0	-1.13987	-0.188869	0.523171	0.972173	1	0	1.53276	0.616135	0.213339	0.390273	1	0	-1.25587	-0.328685	0.676199	0.756468	1	0	-1.92495	-0.94482	0.264363	0.393197	1	6	0	#NUM!	24.4983	4	0	#NUM!	17.948	25	0
tcyP_1	796_4	complement(318238..319629)		0	1.19961	0.262563	0.069626	0.13867	1	0	1.29508	0.373043	0.0102429	0.0239425	1	0	-1.07959	-0.11048	0.431545	0.94975	1	0	-1.21917	-0.2859	0.186619	0.356597	1	0	-1.42106	-0.506964	0.070699	0.121457	1	0	-1.16559	-0.221064	0.485009	0.614211	1	38	0	#NUM!	155.156	25	0	#NUM!	112.175	174	0
ydjM	796_4	complement(319766..320365)		0	1.58991	0.668948	0.000249238	0.00125733	1	0	1.61321	0.689933	0.000177383	0.000696535	0.760616	0	-1.01465	-0.0209845	0.90194	0.993991	1	0	-1.03778	-0.0535057	0.861861	0.931246	1	0	-2.08904	-1.06284	0.0392513	0.0737552	1	0	-2.01298	-1.00933	0.0718379	0.142942	1	16	0	#NUM!	65.3289	8	0	#NUM!	35.8961	73	0
yniC	796_4	complement(320503..321171)		0	1.23305	0.302231	0.0598956	0.123785	1	0	1.37688	0.461407	0.00420091	0.0111539	1	0	-1.11665	-0.159176	0.297236	0.883498	1	0	1.13299	0.180141	0.513386	0.697254	1	0	1.40802	0.493666	0.122294	0.191806	1	0	1.24274	0.313526	0.399455	0.532275	1	18	0	#NUM!	73.495	14	0	#NUM!	62.8181	61	0
796_00748	796_4	321320..321856		0	1.44301	0.52908	0.00877742	0.0264309	1	0	1.51953	0.603623	0.00294958	0.00823961	1	0	-1.05303	-0.0745429	0.696442	0.980072	1	0	-1.2407	-0.311149	0.407622	0.604177	1	0	2.34849	1.23174	0.000204247	0.000706298	0.87581	0	2.91376	1.54288	0.000408686	0.00200051	1	14	0	#NUM!	57.1628	5	0	#NUM!	22.435	59	0
796_00749	796_4	complement(321899..322759)		0	1.43621	0.522267	0.000773335	0.00341862	1	0	1.5217	0.605684	0.00010337	0.000431596	0.443249	0	-1.05952	-0.0834167	0.576803	0.972173	1	0	3.12027	1.64167	0	0	0	0	6.85902	2.778	0	0	0	0	2.19821	1.13633	1.86845e-08	2.05433e-07	8.0119e-05	73	0	#NUM!	298.063	71	0	#NUM!	318.577	122	0
796_00750	796_4	complement(322866..323156)		0	1.92609	0.945675	0.00204238	0.00786857	1	0	2.31496	1.21099	7.88793e-05	0.000338235	0.338235	0	-1.2019	-0.265315	0.348383	0.916804	1	0	-1.23523	-0.304778	0.538952	0.713721	1	0	1.11721	0.1599	0.773295	0.834186	1	0	1.38001	0.464678	0.482037	0.611999	1	2	0	#NUM!	8.16611	12	0	#NUM!	53.8441	21	0
pfkB	796_4	complement(323253..324185)		0	2.44183	1.28796	1.90788e-11	2.82104e-10	8.18101e-08	0	2.18656	1.12866	5.01003e-09	4.76342e-08	2.1483e-05	0	1.11674	0.159299	0.383649	0.933762	1	0	1.27241	0.347561	0.17372	0.339893	1	0	2.90352	1.5378	6.32582e-10	5.0987e-09	2.71251e-06	0	2.28191	1.19024	3.508e-05	0.00023142	0.150423	33	0	#NUM!	134.741	30	0	#NUM!	134.61	80	0
796_00752	796_4	324474..325232		0	1.30374	0.382652	0.00288034	0.010458	1	0	1.46437	0.550279	1.9322e-05	9.62283e-05	0.0828526	0	-1.12321	-0.167627	0.158517	0.764588	1	0	1.27808	0.353976	0.161468	0.322816	1	0	-1.64941	-0.72195	0.101613	0.165044	1	0	-2.10807	-1.07593	0.0237497	0.059312	1	20	0	#NUM!	81.6611	21	0	#NUM!	94.2271	74	0
796_00753	796_4	complement(325281..326240)		0	1.4165	0.502334	0.000483841	0.0022625	1	0	1.50964	0.594205	4.02285e-05	0.000183706	0.1725	0	-1.06575	-0.0918704	0.499977	0.968475	1	0	1.43103	0.517056	0.0816922	0.199412	1	0	-1.21239	-0.27786	0.554203	0.651142	1	0	-1.73498	-0.794915	0.119938	0.212605	1	16	0	#NUM!	65.3289	16	0	#NUM!	71.7921	54	0
796_00754	796_4	326383..326631		0	1.55525	0.637144	0.224658	0.34597	1	0	2.00749	1.00539	0.0549528	0.0998465	1	0	-1.29079	-0.368249	0.457827	0.95514	1	0	2.31302	1.20978	0.35881	0.553644	1	0	4.5047	2.17143	0.0992535	0.161948	1	0	1.94754	0.961652	0.525534	0.64533	1	2	0	#NUM!	8.16611	0	0	#NUM!	0	2	0
nucA	796_4	326694..327548		0	1.39465	0.479906	0.00306659	0.0110223	1	0	1.6301	0.704956	1.40071e-05	7.21038e-05	0.0600624	0	-1.16882	-0.22505	0.141095	0.744176	1	0	1.45286	0.538899	0.0271953	0.0872202	1	0	-1.42213	-0.508052	0.192045	0.281439	1	0	-2.06616	-1.04695	0.0120944	0.0345969	1	28	0	#NUM!	114.326	30	0	#NUM!	134.61	102	0
thrS	796_4	327808..329736		0	-1.87305	-0.905391	0.000161461	0.000853691	0.692344	0	-3.3685	-1.75211	3.12195e-13	4.66443e-12	1.33869e-09	0	1.7984	0.846715	0.000428166	0.0193261	1	0	1.08098	0.112334	0.646894	0.796864	1	0	7.09825	2.82746	0	0	0	0	6.56652	2.71513	0	0	0	463	0	#NUM!	1890.45	279	0	#NUM!	1251.87	1785	0
infC	796_4	329848..330282		0	-2.85189	-1.51192	1.83342e-10	2.3538e-09	7.86169e-07	0	-4.61614	-2.20669	0	0	0	0	1.61863	0.69477	0.00369556	0.09267	1	0	1.09475	0.130597	0.621303	0.779446	1	0	5.92161	2.56599	0	0	0	0	5.40911	2.43539	0	0	0	82	0	#NUM!	334.811	55	0	#NUM!	246.785	342	0
rpmI	796_4	330378..330575		0	-4.12319	-2.04376	1.13153e-09	1.34405e-08	4.85202e-06	0	-4.69918	-2.23241	4.00956e-11	4.74944e-10	1.7193e-07	0	1.1397	0.188648	0.580729	0.972173	1	0	2.01166	1.00839	0.0114915	0.0452068	1	0	5.18169	2.37342	1.12595e-09	8.77832e-09	4.82807e-06	0	2.57582	1.36503	0.00111375	0.00470056	1	24	0	#NUM!	97.9933	8	0	#NUM!	35.8961	69	0
rplT	796_4	330626..330982		0	-2.77281	-1.47135	6.57196e-08	6.3757e-07	0.000281806	0	-2.56671	-1.35992	6.43947e-07	4.30771e-06	0.00276124	0	-1.0803	-0.111427	0.685963	0.980072	1	0	1.39606	0.481361	0.164161	0.326436	1	0	3.40497	1.76764	1.46944e-07	9.17169e-07	0.000630095	0	2.43898	1.28628	0.000655276	0.00297651	1	18	0	#NUM!	73.495	18	0	#NUM!	80.7661	79	0
pheS	796_4	331284..332267		0	-3.59138	-1.84454	0	0	0	0	-3.85503	-1.94674	0	0	0	0	1.07341	0.102203	0.494439	0.968475	1	0	-2.9925	-1.58135	7.53508e-12	2.18314e-10	3.23104e-08	0	-1.93572	-0.952868	0.000123846	0.000452344	0.531052	0	1.54594	0.628482	0.0376407	0.0860359	1	28	0	#NUM!	114.326	27	0	#NUM!	121.149	392	0
pheT	796_4	332283..334670		0	-3.80705	-1.92867	0	0	0	0	-4.61174	-2.20531	0	0	0	0	1.21137	0.276636	0.149535	0.759752	1	0	-4.28086	-2.0979	0	0	0	0	-2.19923	-1.137	2.65051e-07	1.58957e-06	0.00113654	0	1.94653	0.960903	9.04811e-05	0.000539615	0.387983	82	0	#NUM!	334.811	85	0	#NUM!	381.396	1392	0
ihfA	796_4	334675..334974		0	1.05852	0.0820462	0.684982	0.783254	1	0	-1.30369	-0.382603	0.0627807	0.111795	1	0	1.37998	0.464649	0.0211416	0.291496	1	0	-1.72822	-0.789289	0.047063	0.13268	1	0	2.38829	1.25598	7.82324e-05	0.00030331	0.335461	0	4.1275	2.04527	4.38635e-06	3.52222e-05	0.0188087	5	0	#NUM!	20.4153	9	0	#NUM!	40.3831	65	0
btuC	796_4	335177..336157		0	1.17156	0.228433	0.175482	0.284486	1	0	1.24082	0.311293	0.0661289	0.116692	1	0	-1.05912	-0.0828597	0.613257	0.973951	1	0	-1.21607	-0.282221	0.220232	0.397958	1	0	-1.70945	-0.773533	0.0127532	0.0276891	1	0	-1.40572	-0.491313	0.152835	0.257885	1	44	0	#NUM!	179.654	27	0	#NUM!	121.149	154	0
btuE	796_4	336249..336800		0	1.54863	0.630989	0.00157877	0.00629745	1	0	1.53111	0.61458	0.00227945	0.00659533	1	0	1.01144	0.0164091	0.930342	0.997841	1	0	-2.42347	-1.27708	0.000904089	0.00589169	1	0	-1.32544	-0.406473	0.301839	0.406114	1	0	1.82843	0.870604	0.0856834	0.164169	1	9	0	#NUM!	36.7475	8	0	#NUM!	35.8961	73	0
btuD	796_4	336800..337549		0	1.22685	0.294955	0.0813488	0.157067	1	0	1.46075	0.546711	0.0012419	0.00389273	1	0	-1.19066	-0.251756	0.117013	0.682452	1	0	1.11464	0.156583	0.566788	0.739169	1	0	-1.38905	-0.474098	0.23847	0.335815	1	0	-1.5483	-0.630681	0.154559	0.260311	1	29	0	#NUM!	118.409	19	0	#NUM!	85.2531	90	0
mepS_1	796_4	337626..338090		0	1.0275	0.0391321	0.870253	0.916416	1	0	1.20799	0.272608	0.255668	0.353419	1	0	-1.17566	-0.233476	0.311894	0.888306	1	0	-1.10477	-0.143747	0.858432	0.9293	1	0	1.31584	0.395981	0.661587	0.743224	1	0	1.4537	0.539728	0.627676	0.729793	1	1	0	#NUM!	4.08306	1	0	#NUM!	4.48701	13	0
ydiV_1	796_4	338404..339117		0	1.40405	0.489593	0.0245374	0.0606436	1	0	1.66255	0.733397	0.000764787	0.00254612	1	0	-1.18411	-0.243803	0.240804	0.855303	1	0	1.43013	0.516142	0.231857	0.412981	1	0	-2.1611	-1.11177	0.200874	0.292081	1	0	-3.09065	-1.62791	0.0754352	0.148175	1	8	0	#NUM!	32.6644	4	0	#NUM!	17.948	31	0
796_00768	796_4	339179..340621		0	1.3353	0.417168	0.000317347	0.00156053	1	0	1.51125	0.595744	2.92085e-07	2.07705e-06	0.00125246	0	-1.13177	-0.178576	0.105187	0.666431	1	0	1.27963	0.355722	0.038484	0.114797	1	0	-1.35156	-0.434627	0.0891561	0.148064	1	0	-1.72949	-0.790349	0.00440435	0.0150365	1	58	0	#NUM!	236.817	50	0	#NUM!	224.35	196	0
796_00769	796_4	complement(340657..340848)		0	1.17109	0.227855	0.538544	0.659794	1	0	1.34978	0.432721	0.243462	0.340103	1	0	-1.15258	-0.204866	0.553386	0.972173	1	0	1.06166	0.0863238	0.903233	0.954427	1	0	-1.43808	-0.524147	0.628845	0.71487	1	0	-1.52676	-0.610471	0.612134	0.717755	1	0	0	#NUM!	0	4	0	#NUM!	17.948	10	0
aroH	796_4	complement(341005..342051)		0	1.26176	0.33544	0.0115051	0.0330657	1	0	1.45236	0.538402	5.16778e-05	0.000231551	0.221595	0	-1.15106	-0.202962	0.106461	0.666431	1	0	-1.15033	-0.202047	0.378137	0.573585	1	0	-1.5364	-0.619551	0.0569554	0.10067	1	0	-1.33562	-0.417505	0.254307	0.382267	1	21	0	#NUM!	85.7442	33	0	#NUM!	148.071	118	0
ppsR	796_4	complement(342207..343040)		0	1.33872	0.420857	0.00665884	0.0210258	1	0	1.48872	0.574077	0.00022632	0.000864938	0.970461	0	-1.11205	-0.153221	0.286918	0.883498	1	0	1.66791	0.738042	0.0230262	0.0764932	1	0	-3.15602	-1.65811	0.0507078	0.0913208	1	0	-5.26396	-2.39615	0.00616047	0.019997	1	17	0	#NUM!	69.4119	9	0	#NUM!	40.3831	34	0
ppsA	796_4	343377..345755		0	1.14597	0.196571	0.390837	0.523912	1	0	-1.04673	-0.0658931	0.773794	0.837463	1	0	1.19953	0.262464	0.251547	0.860862	1	0	-1.50826	-0.592887	0.0200146	0.0692118	1	0	2.38471	1.25381	3.29846e-07	1.95898e-06	0.00141438	0	3.59677	1.8467	3.44214e-12	5.25263e-11	1.47599e-08	82	0	#NUM!	334.811	83	0	#NUM!	372.422	497	0
fadK	796_4	complement(345797..347437)		0	1.37258	0.456889	0.00176276	0.00694096	1	0	1.45996	0.545932	0.00019707	0.000766124	0.845035	0	-1.06366	-0.089043	0.529255	0.972173	1	0	-1.02429	-0.0346195	0.85768	0.928954	1	0	-1.32625	-0.407358	0.100497	0.163541	1	0	-1.29481	-0.372738	0.172955	0.284914	1	62	0	#NUM!	253.149	43	0	#NUM!	192.941	224	0
fixX_1	796_4	complement(347527..347820)		0	1.77659	0.829113	0.00321869	0.0114409	1	0	2.27342	1.18486	2.36598e-05	0.000114896	0.101453	0	-1.27965	-0.355752	0.149607	0.759752	1	0	-1.42025	-0.506144	0.361794	0.557045	1	0	-3.25618	-1.70318	0.103432	0.167618	1	0	-2.29268	-1.19704	0.292362	0.425303	1	3	0	#NUM!	12.2492	3	0	#NUM!	13.461	23	0
796_00775	796_4	complement(347817..349103)		0	1.48225	0.567792	0.000328642	0.00161238	1	0	1.60073	0.678733	1.87877e-05	9.38947e-05	0.0805616	0	-1.07993	-0.110941	0.46642	0.957225	1	0	-1.36056	-0.444198	0.0461808	0.130867	1	0	-1.7137	-0.777116	0.00788585	0.0179387	1	0	-1.25956	-0.332919	0.309493	0.440753	1	47	0	#NUM!	191.904	26	0	#NUM!	116.662	188	0
etfA_1	796_4	complement(349160..350095)		0	1.14249	0.192183	0.256609	0.382062	1	0	1.28804	0.365177	0.0316133	0.062933	1	0	-1.1274	-0.172995	0.287884	0.883498	1	0	-1.10322	-0.141718	0.577904	0.748431	1	0	-3.29757	-1.7214	0.000406341	0.00130614	1	0	-2.98905	-1.57969	0.00224537	0.00860424	1	22	0	#NUM!	89.8272	29	0	#NUM!	130.123	122	0
carD	796_4	complement(350117..350881)		0	1.548	0.630409	0.000129292	0.000705348	0.554404	0	1.54555	0.628121	0.000158432	0.000630786	0.679356	0	1.00159	0.00228796	0.987968	0.998734	1	0	1.05607	0.0787065	0.783879	0.888611	1	0	-1.90612	-0.930641	0.0557616	0.0989274	1	0	-2.013	-1.00935	0.0561784	0.118375	1	20	0	#NUM!	81.6611	11	0	#NUM!	49.3571	58	0
soxS_2	796_4	351344..352234		0	1.32134	0.402007	0.0393613	0.0882748	1	0	1.81677	0.861377	9.20085e-06	4.94781e-05	0.0394532	0	-1.37494	-0.45937	0.0126859	0.206834	1	0	1.7033	0.768329	0.14824	0.30414	1	0	-60.5077	-5.91905	0.333531	0.43911	1	0	-103.063	-6.68738	0.275387	0.406073	1	4	0	#NUM!	16.3322	3	0	#NUM!	13.461	14	0
caiA_1	796_4	complement(352310..353461)		0	1.45282	0.538852	0.00128598	0.00531752	1	0	1.68565	0.753303	7.01802e-06	3.84333e-05	0.0300933	0	-1.16026	-0.214452	0.179136	0.784614	1	0	-1.30162	-0.380303	0.178276	0.346531	1	0	-3.54572	-1.82608	0.00069939	0.0021435	1	0	-2.7241	-1.44578	0.0121967	0.0348198	1	15	0	#NUM!	61.2458	15	0	#NUM!	67.3051	110	0
ydiF	796_4	complement(353475..355070)		0	1.43079	0.516817	0.00109654	0.00461427	1	0	1.79341	0.842702	9.98313e-08	7.71309e-07	0.000428077	0	-1.25343	-0.325886	0.0310302	0.368178	1	0	1.14205	0.191623	0.400799	0.597782	1	0	-1.61786	-0.69409	0.0432723	0.0797234	1	0	-1.84768	-0.885713	0.0172245	0.0459893	1	31	0	#NUM!	126.575	39	0	#NUM!	174.993	118	0
aroD	796_4	complement(355224..355982)		0	1.59006	0.669084	0.000120004	0.00066397	0.514577	0	1.77869	0.830818	1.92426e-06	1.17205e-05	0.00825123	0	-1.11863	-0.161735	0.319285	0.894248	1	0	1.16389	0.218953	0.417863	0.613562	1	0	-1.61202	-0.688871	0.105527	0.170177	1	0	-1.87621	-0.907825	0.0493651	0.1068	1	26	0	#NUM!	106.159	20	0	#NUM!	89.7401	68	0
ydiB	796_4	complement(356027..356893)		0	1.61311	0.689848	5.93637e-05	0.000356515	0.254551	0	1.85871	0.8943	2.03917e-07	1.49982e-06	0.000874397	0	-1.15225	-0.204452	0.203032	0.812622	1	0	1.23769	0.307644	0.267311	0.454573	1	0	-1.53453	-0.617798	0.160691	0.2416	1	0	-1.89927	-0.925443	0.0523983	0.111839	1	24	0	#NUM!	97.9933	21	0	#NUM!	94.2271	71	0
ydiN	796_4	complement(356960..358195)		0	1.29529	0.373281	0.013826	0.0385724	1	0	1.65382	0.725801	1.63741e-06	1.01316e-05	0.00702123	0	-1.27679	-0.352521	0.0151761	0.2375	1	0	1.05021	0.0706788	0.767861	0.880607	1	0	-2.31399	-1.21038	0.00378564	0.0094377	1	0	-2.43018	-1.28106	0.00421657	0.0145109	1	37	0	#NUM!	151.073	21	0	#NUM!	94.2271	110	0
ydiM	796_4	complement(358559..359770)		0	1.15193	0.20405	0.201064	0.317204	1	0	1.61933	0.695393	1.20316e-05	6.25352e-05	0.0515916	0	-1.40575	-0.491343	0.00136151	0.0441373	1	0	1.59331	0.672026	0.00443296	0.0216006	1	0	-1.97427	-0.981321	0.0240711	0.0483451	1	0	-3.14563	-1.65335	0.000286261	0.00148069	1	29	0	#NUM!	118.409	31	0	#NUM!	139.097	85	0
796_00785	796_4	complement(359910..360269)		0	1.48601	0.571443	0.0510314	0.108489	1	0	1.91003	0.933597	0.00140042	0.00433262	1	0	-1.28534	-0.362154	0.187439	0.798313	1	0	1.10584	0.145145	0.834708	0.919342	1	0	1.41064	0.496347	0.541481	0.638402	1	0	1.27562	0.351202	0.715538	0.801523	1	1	0	#NUM!	4.08306	3	0	#NUM!	13.461	15	0
796_00786	796_4	complement(360728..361846)		0	1.61511	0.691633	0.0001272	0.000695767	0.545432	0	1.68728	0.754699	3.13838e-05	0.000147559	0.134574	0	-1.04468	-0.0630664	0.715498	0.980072	1	0	1.21303	0.278613	0.24729	0.432455	1	0	-1.16858	-0.224751	0.480597	0.582641	1	0	-1.41751	-0.503364	0.14792	0.251899	1	41	0	#NUM!	167.405	29	0	#NUM!	130.123	92	0
796_00787	796_4	362111..365167		0	1.27854	0.354496	0.0279013	0.0669881	1	0	1.067	0.0935614	0.563168	0.658181	1	0	1.19825	0.260934	0.103712	0.666431	1	0	-1.06224	-0.0871059	0.635929	0.789503	1	0	1.27185	0.346927	0.0734253	0.125387	1	0	1.351	0.434033	0.0383572	0.0871164	1	128	0	#NUM!	522.631	110	0	#NUM!	493.571	482	0
menI	796_4	365164..365574		0	1.20427	0.268153	0.179083	0.288905	1	0	-1.11039	-0.15107	0.459296	0.561827	1	0	1.33721	0.419223	0.0324208	0.376749	1	0	-1.24647	-0.317843	0.391037	0.587926	1	0	2.15276	1.10619	0.000982311	0.00289893	1	0	2.68335	1.42403	0.00108685	0.0046097	1	9	0	#NUM!	36.7475	13	0	#NUM!	58.3311	65	0
796_00789	796_4	365673..365861		0	1.30868	0.388107	0.116801	0.207647	1	0	1.37878	0.463394	0.0630593	0.112084	1	0	-1.05357	-0.0752875	0.740087	0.980072	1	0	-1.25384	-0.326356	0.552528	0.726523	1	0	-1.1633	-0.218229	0.753943	0.81825	1	0	1.07783	0.108127	0.895616	0.930485	1	5	0	#NUM!	20.4153	1	0	#NUM!	4.48701	31	0
tcyP_2	796_4	complement(366149..367495)		0	1.0817	0.113297	0.538343	0.659794	1	0	1.18281	0.242213	0.189565	0.278106	1	0	-1.09347	-0.128916	0.47662	0.960419	1	0	1.28916	0.366429	0.208583	0.383699	1	0	-1.93189	-0.950013	0.0568083	0.100493	1	0	-2.49051	-1.31644	0.0131043	0.0368468	1	13	0	#NUM!	53.0797	31	0	#NUM!	139.097	71	0
iscA_1	796_4	367922..368290		0	1.37366	0.458021	0.0334673	0.0774045	1	0	1.56658	0.647615	0.00269927	0.0076836	1	0	-1.14044	-0.189594	0.339595	0.911823	1	0	1.17627	0.234218	0.611958	0.772014	1	0	-1.52803	-0.611671	0.421714	0.527217	1	0	-1.79737	-0.845889	0.309831	0.440795	1	3	0	#NUM!	12.2492	8	0	#NUM!	35.8961	28	0
sufB	796_4	368299..369786		0	1.61072	0.687701	8.50385e-06	6.09774e-05	0.0364645	0	1.69843	0.7642	8.29826e-07	5.39136e-06	0.0035583	0	-1.05446	-0.0764989	0.6063	0.973951	1	0	1.51457	0.598909	0.00224799	0.0125025	1	0	-1.02659	-0.037864	0.883616	0.913947	1	0	-1.55485	-0.636773	0.0219088	0.0558863	1	61	0	#NUM!	249.066	61	0	#NUM!	273.707	189	0
sufC	796_4	369803..370549		0	1.80388	0.851106	1.60582e-07	1.47131e-06	0.000688575	0	1.66749	0.737674	7.3276e-06	4.00264e-05	0.0314207	0	1.0818	0.113431	0.445492	0.951694	1	0	1.46504	0.550935	0.0181191	0.0642104	1	0	-2.56937	-1.36142	0.0048453	0.0116854	1	0	-3.76422	-1.91235	0.000149271	0.000837792	0.640073	28	0	#NUM!	114.326	34	0	#NUM!	152.558	88	0
sufD	796_4	370524..371795		0	1.54834	0.630727	8.06612e-05	0.000467399	0.345875	0	1.67092	0.740646	3.91922e-06	2.25276e-05	0.0168056	0	-1.07917	-0.109919	0.477226	0.960419	1	0	1.07956	0.110439	0.587834	0.754489	1	0	-1.68203	-0.750202	0.00868245	0.0195743	1	0	-1.81585	-0.860642	0.0051762	0.0173659	1	60	0	#NUM!	244.983	52	0	#NUM!	233.324	207	0
sufS	796_4	371792..373012		0	1.39127	0.476406	0.002274	0.00861029	1	0	1.78927	0.839371	7.15389e-08	5.72311e-07	0.000306759	0	-1.28607	-0.362965	0.014221	0.22419	1	0	1.19275	0.254297	0.238658	0.422138	1	0	-1.64986	-0.722339	0.0283112	0.0556619	1	0	-1.96787	-0.976636	0.00590224	0.0193197	1	31	0	#NUM!	126.575	45	0	#NUM!	201.915	126	0
sufE	796_4	373025..373441		0	1.13635	0.184406	0.418424	0.550707	1	0	1.7639	0.818768	0.000252245	0.000950045	1	0	-1.55225	-0.634362	0.00215174	0.0631725	1	0	1.38723	0.472202	0.171301	0.33671	1	0	1.25567	0.328462	0.461162	0.565636	1	0	-1.10476	-0.143739	0.773681	0.847315	1	14	0	#NUM!	57.1628	14	0	#NUM!	62.8181	47	0
ynhG	796_4	373596..374597		0	1.40233	0.487821	6.32182e-05	0.0003765	0.27108	0	1.53184	0.615264	5.08923e-07	3.46942e-06	0.00218226	0	-1.09236	-0.127444	0.263689	0.864973	1	0	1.35524	0.438552	0.0197791	0.0687858	1	0	-2.13058	-1.09125	0.00205165	0.00554346	1	0	-2.88745	-1.5298	4.32783e-05	0.00027781	0.185577	38	0	#NUM!	155.156	39	0	#NUM!	174.993	136	0
796_00798	796_4	374624..374836		0	1.46046	0.546422	0.0472404	0.101843	1	0	1.99623	0.997277	0.000252356	0.000950045	1	0	-1.36685	-0.450855	0.0611975	0.529044	1	0	2.56492	1.35891	0.0133763	0.0505068	1	0	1.25602	0.328856	0.715054	0.787808	1	0	-2.0421	-1.03006	0.276626	0.40692	1	8	0	#NUM!	32.6644	4	0	#NUM!	17.948	13	0
lpp	796_4	complement(374985..375221)		0	1.07479	0.10405	0.759193	0.83773	1	0	-4.0734	-2.02623	4.00083e-09	3.82936e-08	1.71555e-05	0	4.37804	2.13028	5.52995e-10	1.03097e-07	2.37124e-06	0	11.4066	3.51179	0	0	0	0	29.3584	4.8757	0	0	0	0	2.57381	1.36391	9.22585e-05	0.000549023	0.395604	118	0	#NUM!	481.801	118	0	#NUM!	529.467	69	0
pykF	796_4	complement(375532..376944)		0	-1.42245	-0.508375	0.00578151	0.0186962	1	0	-2.31843	-1.21315	5.92544e-11	6.89468e-10	2.54083e-07	0	1.62989	0.704773	0.000140428	0.00771996	0.602157	0	-1.25672	-0.329659	0.131405	0.28089	1	0	1.66247	0.733324	0.000762997	0.00230761	1	0	2.08925	1.06298	1.07353e-05	8.0337e-05	0.0460331	75	0	#NUM!	306.229	60	0	#NUM!	269.22	471	0
puuP	796_4	complement(377346..378689)		0	1.51156	0.596038	0.000423916	0.00202197	1	0	1.66227	0.733153	1.53725e-05	7.81008e-05	0.0659171	0	-1.0997	-0.137115	0.399572	0.937558	1	0	1.22151	0.288668	0.187894	0.357337	1	0	-1.79482	-0.84384	0.011032	0.0243835	1	0	-2.19239	-1.13251	0.00137949	0.00561754	1	44	0	#NUM!	179.654	48	0	#NUM!	215.376	171	0
laaA	796_4	complement(378711..379604)		0	1.36412	0.447967	0.0121097	0.0345027	1	0	1.50778	0.592425	0.000944397	0.00305628	1	0	-1.10532	-0.144458	0.396673	0.937558	1	0	1.42616	0.512139	0.0543006	0.147274	1	0	-3.54623	-1.82629	0.00308135	0.00789296	1	0	-5.0575	-2.33842	0.000246434	0.00129182	1	19	0	#NUM!	77.5781	31	0	#NUM!	139.097	87	0
796_00803	796_4	complement(379663..380400)		0	1.93627	0.953281	6.37486e-05	0.000378804	0.273354	0	2.23759	1.16195	1.1352e-06	7.21145e-06	0.00486773	0	-1.15562	-0.208666	0.354541	0.923056	1	0	1.47775	0.563405	0.207097	0.381607	1	0	-2.04897	-1.0349	0.23742	0.334667	1	0	-3.02787	-1.5983	0.0832151	0.160371	1	5	0	#NUM!	20.4153	13	0	#NUM!	58.3311	26	0
rbsK_1	796_4	complement(380412..381638)		0	1.51367	0.598055	0.000585498	0.00266803	1	0	1.79015	0.840084	1.39877e-06	8.73062e-06	0.00599794	0	-1.18265	-0.242029	0.147445	0.757221	1	0	-1.02938	-0.0417823	0.893574	0.948332	1	0	-2.62973	-1.39491	0.0156489	0.0330387	1	0	-2.55466	-1.35313	0.0286036	0.0688671	1	11	0	#NUM!	44.9136	22	0	#NUM!	98.7142	73	0
ttrA	796_4	complement(381961..385023)		0	1.56366	0.644923	0.000577772	0.00263562	1	0	1.72126	0.783465	2.96402e-05	0.000140006	0.127097	0	-1.10079	-0.138542	0.453202	0.953921	1	0	1.01707	0.0244177	0.907969	0.957308	1	0	-1.15413	-0.206802	0.387752	0.493964	1	0	-1.17383	-0.23122	0.365826	0.50149	1	95	0	#NUM!	387.89	108	0	#NUM!	484.597	354	0
ttrC	796_4	complement(385016..386038)		0	1.57047	0.651195	7.90239e-05	0.000459152	0.338854	0	1.89821	0.924641	2.08153e-08	1.83277e-07	8.9256e-05	0	-1.20869	-0.273447	0.074788	0.582699	1	0	1.00608	0.00874264	0.96947	0.99224	1	0	-1.48446	-0.56994	0.0759012	0.128795	1	0	-1.49348	-0.578682	0.101879	0.187977	1	28	0	#NUM!	114.326	39	0	#NUM!	174.993	120	0
ttrB	796_4	complement(386039..386773)		0	1.49723	0.582298	0.000536302	0.00247542	1	0	1.64023	0.713899	2.37553e-05	0.000115229	0.101863	0	-1.09551	-0.1316	0.399905	0.937558	1	0	1.22504	0.292825	0.27444	0.464365	1	0	-1.17273	-0.229869	0.547761	0.64492	1	0	-1.43664	-0.522695	0.215856	0.338054	1	26	0	#NUM!	106.159	17	0	#NUM!	76.2791	62	0
ttrS	796_4	386955..388733		0	-1.07248	-0.100944	0.583304	0.699052	1	0	-1.06244	-0.0873777	0.635995	0.724534	1	0	-1.00945	-0.0135666	0.94091	0.997841	1	0	1.49225	0.577494	0.00672005	0.0300475	1	0	2.23451	1.15996	1.65245e-07	1.02543e-06	0.000708571	0	1.4974	0.582461	0.0146688	0.0403982	1	61	0	#NUM!	249.066	99	0	#NUM!	444.214	243	0
ttrR	796_4	388708..389328		0	1.42039	0.506283	0.00437856	0.0148304	1	0	1.22137	0.288504	0.109863	0.178511	1	0	1.16294	0.217779	0.200493	0.809037	1	0	1.46725	0.553113	0.0380077	0.11405	1	0	1.68489	0.752653	0.0154228	0.03261	1	0	1.14833	0.19954	0.569466	0.685636	1	23	0	#NUM!	93.9103	21	0	#NUM!	94.2271	62	0
796_00810	796_4	389426..389638		0	1.38585	0.47077	0.111172	0.199793	1	0	1.35807	0.441559	0.140094	0.217496	1	0	1.02045	0.0292114	0.914183	0.996445	1	0	2.10924	1.07673	0.0303513	0.0949972	1	0	2.45709	1.29695	0.0260556	0.0518212	1	0	1.16491	0.220225	0.734355	0.816627	1	9	0	#NUM!	36.7475	4	0	#NUM!	17.948	14	0
796_00811	796_4	complement(389734..390693)		0	1.34245	0.424866	0.00216374	0.00827663	1	0	1.31316	0.393039	0.00496671	0.0128918	1	0	1.02231	0.0318266	0.809083	0.983015	1	0	-1.00845	-0.0121461	0.954862	0.982824	1	0	-1.05076	-0.0714269	0.791963	0.849834	1	0	-1.04195	-0.0592808	0.847592	0.899399	1	29	0	#NUM!	118.409	27	0	#NUM!	121.149	151	0
mlrA_1	796_4	complement(390865..391593)		0	1.31498	0.395041	0.0130674	0.0367911	1	0	1.62678	0.702015	9.84106e-06	5.24205e-05	0.0421985	0	-1.23711	-0.306974	0.0367545	0.404111	1	0	-1.03225	-0.0457882	0.869209	0.934596	1	0	-1.98635	-0.990122	0.0329302	0.0633774	1	0	-1.9243	-0.944333	0.0624863	0.12814	1	19	0	#NUM!	77.5781	15	0	#NUM!	67.3051	76	0
nreC	796_4	complement(391772..392410)		0	1.3003	0.37884	0.0486799	0.104353	1	0	1.58954	0.66861	0.000501269	0.00175321	1	0	-1.22245	-0.28977	0.11416	0.673162	1	0	-1.08857	-0.122431	0.764349	0.878223	1	0	1.1819	0.241113	0.61159	0.700454	1	0	1.28658	0.363544	0.520972	0.642517	1	7	0	#NUM!	28.5814	9	0	#NUM!	40.3831	47	0
rcsC_1	796_4	complement(392441..395203)		0	1.48029	0.565876	0.000732552	0.00325849	1	0	1.8546	0.891108	1.04531e-07	8.06163e-07	0.000448227	0	-1.25287	-0.325232	0.0474593	0.463352	1	0	1.18653	0.24675	0.260269	0.447488	1	0	-1.19906	-0.261904	0.352799	0.458425	1	0	-1.42272	-0.508654	0.0963594	0.180748	1	58	0	#NUM!	236.817	43	0	#NUM!	192.941	222	0
spiC	796_4	395622..396005		0	1.172	0.228967	0.341632	0.473471	1	0	1.8858	0.91518	0.000105032	0.000437471	0.450378	0	-1.60905	-0.686213	0.00157173	0.0495556	1	0	2.80676	1.48891	0.00698064	0.0310186	1	0	2.72256	1.44497	0.036358	0.0690142	1	0	-1.03093	-0.0439424	0.952881	0.971228	1	5	0	#NUM!	20.4153	6	0	#NUM!	26.922	9	0
spiA	796_4	396007..397500		0	1.60731	0.684649	9.17413e-05	0.000521566	0.393387	0	1.93162	0.949811	5.84461e-08	4.78277e-07	0.000250617	0	-1.20177	-0.265161	0.113386	0.671667	1	0	1.56	0.641544	0.00714517	0.0315535	1	0	1.05393	0.0757837	0.811756	0.863296	1	0	-1.48017	-0.56576	0.0998444	0.1855	1	41	0	#NUM!	167.405	21	0	#NUM!	94.2271	131	0
796_00817	796_4	397481..398692		0	1.46038	0.546345	0.00233349	0.00876183	1	0	1.96653	0.975656	4.99011e-08	4.14682e-07	0.000213976	0	-1.34659	-0.42931	0.0117773	0.196502	1	0	2.72279	1.44509	1.24602e-08	2.32302e-07	5.34295e-05	0	1.36057	0.444212	0.227828	0.3237	1	0	-2.00121	-1.00087	0.0091913	0.0277356	1	45	0	#NUM!	183.737	34	0	#NUM!	152.558	77	0
796_00818	796_4	398700..398942		0	1.44198	0.528051	0.135084	0.232067	1	0	2.32137	1.21497	0.000474685	0.00166567	1	0	-1.60985	-0.686923	0.0287178	0.347858	1	0	-1.09481	-0.130678	0.841138	0.921	1	0	-1.94646	-0.960856	0.369144	0.474487	1	0	-1.7779	-0.830178	0.481108	0.611619	1	0	0	#NUM!	0	2	0	#NUM!	8.97401	13	0
sseA_1	796_4	399147..399470		0	1.34993	0.432881	0.0430413	0.0946953	1	0	1.94569	0.96028	5.33496e-06	2.97095e-05	0.0228763	0	-1.44133	-0.527398	0.00533571	0.117936	1	0	2.01131	1.00814	0.00843719	0.0360705	1	0	1.78351	0.83472	0.0944064	0.155638	1	0	-1.12772	-0.173415	0.752133	0.831228	1	11	0	#NUM!	44.9136	8	0	#NUM!	35.8961	22	0
sseB	796_4	399477..400067		0	1.52163	0.605616	0.00340954	0.0119543	1	0	1.77168	0.825116	6.78847e-05	0.000294327	0.291089	0	-1.16433	-0.2195	0.260686	0.864973	1	0	1.25557	0.328345	0.269308	0.457526	1	0	-1.78116	-0.832814	0.0857268	0.143142	1	0	-2.23637	-1.16116	0.0251354	0.0620498	1	22	0	#NUM!	89.8272	23	0	#NUM!	103.201	50	0
796_00821	796_4	400064..400537		0	1.47808	0.563722	0.00361007	0.0125751	1	0	1.63836	0.712251	0.000248983	0.000939822	1	0	-1.10844	-0.148529	0.404465	0.940172	1	0	-1.13357	-0.180877	0.560807	0.733824	1	0	-2.20592	-1.14138	0.02693	0.0532637	1	0	-1.94599	-0.960506	0.0882334	0.16845	1	21	0	#NUM!	85.7442	10	0	#NUM!	44.8701	56	0
sseC	796_4	400540..401994		0	1.40083	0.48628	0.00128173	0.00530509	1	0	1.51519	0.599502	7.66356e-05	0.000329602	0.328613	0	-1.08164	-0.113222	0.435191	0.94975	1	0	1.12692	0.172384	0.416322	0.612415	1	0	-1.41344	-0.499211	0.0954777	0.156681	1	0	-1.59283	-0.671595	0.0398374	0.0898123	1	42	0	#NUM!	171.488	38	0	#NUM!	170.506	151	0
sseD	796_4	402010..402597		0	1.47372	0.55946	0.00439649	0.0148676	1	0	1.62189	0.697676	0.000402774	0.00144087	1	0	-1.10054	-0.138216	0.454074	0.953921	1	0	1.10522	0.144331	0.639011	0.790912	1	0	1.15516	0.208089	0.57967	0.672882	1	0	1.04519	0.0637584	0.881885	0.926157	1	25	0	#NUM!	102.076	13	0	#NUM!	58.3311	57	0
796_00824	796_4	402600..403016		0	1.55101	0.633204	0.00335604	0.0118053	1	0	2.03542	1.02533	1.7566e-06	1.08067e-05	0.00753229	0	-1.31232	-0.392121	0.040188	0.427083	1	0	-1.97903	-0.984793	0.0345716	0.105812	1	0	-2.44399	-1.28924	0.0564774	0.0999485	1	0	-1.23494	-0.304445	0.697429	0.787075	1	5	0	#NUM!	20.4153	4	0	#NUM!	17.948	42	0
ipgC	796_4	403074..403502		0	1.26089	0.33444	0.161115	0.265307	1	0	1.86	0.8953	0.000140189	0.000567102	0.601128	0	-1.47515	-0.560859	0.00879148	0.164695	1	0	1.54656	0.629059	0.0945033	0.220714	1	0	-1.6591	-0.7304	0.287323	0.390753	1	0	-2.56589	-1.35946	0.0617864	0.127375	1	9	0	#NUM!	36.7475	15	0	#NUM!	67.3051	27	0
796_00826	796_4	403518..404300		0	1.62876	0.703771	0.000210221	0.00108737	0.901426	0	1.9174	0.939151	7.7271e-07	5.08187e-06	0.00331338	0	-1.17722	-0.23538	0.175148	0.779367	1	0	1.61607	0.692487	0.0107253	0.0429813	1	0	1.00325	0.00468529	0.990435	0.993912	1	0	-1.61083	-0.687802	0.103705	0.190201	1	13	0	#NUM!	53.0797	31	0	#NUM!	139.097	62	0
796_00827	796_4	404297..404986		0	1.64095	0.714529	0.000189562	0.00098579	0.81284	0	1.70597	0.770591	6.22105e-05	0.000271925	0.266759	0	-1.03962	-0.0560617	0.75717	0.980072	1	0	1.20197	0.265395	0.343819	0.53826	1	0	1.03089	0.0438898	0.902843	0.926425	1	0	-1.16595	-0.221506	0.580341	0.695307	1	27	0	#NUM!	110.242	22	0	#NUM!	98.7142	71	0
796_00828	796_4	405079..405294		0	1.87446	0.906473	0.0269833	0.0651488	1	0	2.21967	1.15034	0.00500985	0.0129881	1	0	-1.18417	-0.24387	0.49938	0.968475	1	0	1.79488	0.843887	0.344034	0.5384	1	0	-21.1632	-4.40348	0.473024	0.576065	1	0	-37.9853	-5.24737	0.394565	0.527234	1	1	0	#NUM!	4.08306	1	0	#NUM!	4.48701	6	0
796_00829	796_4	405272..405562		0	1.84755	0.885611	0.0112208	0.0324006	1	0	2.32424	1.21676	0.000484236	0.0016978	1	0	-1.25801	-0.331145	0.297643	0.883498	1	0	1.64661	0.719502	0.274526	0.464365	1	0	-1.21155	-0.276859	0.798679	0.854049	1	0	-1.99496	-0.996361	0.392133	0.524966	1	5	0	#NUM!	20.4153	2	0	#NUM!	8.97401	12	0
796_00830	796_4	405559..405822		0	1.5415	0.624335	0.00733696	0.0228143	1	0	1.55033	0.632577	0.00718405	0.0176635	1	0	-1.00573	-0.0082425	0.968341	0.997841	1	0	1.09937	0.13668	0.838336	0.920274	1	0	-1.38592	-0.470848	0.656042	0.738349	1	0	-1.52365	-0.607528	0.605914	0.714167	1	3	0	#NUM!	12.2492	3	0	#NUM!	13.461	12	0
yscJ	796_4	405819..406568		0	1.41734	0.503186	0.0521717	0.110366	1	0	1.98084	0.986109	0.000135553	0.000549907	0.581252	0	-1.39757	-0.482923	0.0527577	0.490361	1	0	1.46816	0.554008	0.110318	0.24715	1	0	-1.55176	-0.633902	0.235013	0.331819	1	0	-2.27823	-1.18791	0.0358955	0.0827672	1	14	0	#NUM!	57.1628	20	0	#NUM!	89.7401	80	0
796_00832	796_4	406883..407134		0	1.53423	0.617519	0.00998831	0.0293758	1	0	1.60014	0.678195	0.00499118	0.0129475	1	0	-1.04295	-0.060676	0.770398	0.980325	1	0	1.36884	0.45295	0.342854	0.537623	1	0	-2.40337	-1.26506	0.22389	0.318844	1	0	-3.28982	-1.71801	0.116553	0.208155	1	4	0	#NUM!	16.3322	6	0	#NUM!	26.922	20	0
796_00833	796_4	407131..407805		0	1.91596	0.938068	0.000124714	0.000684232	0.534774	0	2.19917	1.13696	3.45454e-06	2.02088e-05	0.0148131	0	-1.14781	-0.19889	0.383965	0.933762	1	0	1.34242	0.424832	0.210165	0.386278	1	0	-1.26214	-0.335868	0.490876	0.591922	1	0	-1.69431	-0.7607	0.149322	0.253381	1	12	0	#NUM!	48.9967	14	0	#NUM!	62.8181	69	0
796_00834	796_4	407795..408787		0	1.57874	0.658775	0.00040719	0.00195524	1	0	1.70393	0.768867	3.93717e-05	0.000180369	0.168826	0	-1.0793	-0.110092	0.536098	0.972173	1	0	1.18102	0.24003	0.374198	0.569599	1	0	-1.12286	-0.167173	0.64234	0.726743	1	0	-1.32611	-0.407203	0.305368	0.436586	1	23	0	#NUM!	93.9103	31	0	#NUM!	139.097	76	0
796_00835	796_4	408845..409213		0	1.3438	0.426318	0.0367582	0.0839741	1	0	1.69412	0.760537	0.000180312	0.000706745	0.773179	0	-1.26069	-0.334219	0.0681557	0.558798	1	0	-1.45095	-0.536995	0.29141	0.483765	1	0	-1.24752	-0.319065	0.612262	0.700849	1	0	1.16306	0.21793	0.773912	0.847315	1	2	0	#NUM!	8.16611	5	0	#NUM!	22.435	22	0
ssaV	796_4	409198..411243		0	1.52738	0.611062	0.000131069	0.000713229	0.562025	0	1.85455	0.891073	2.47302e-08	2.15535e-07	0.000106043	0	-1.2142	-0.280011	0.0702542	0.568077	1	0	1.12024	0.163803	0.402631	0.59989	1	0	-1.29506	-0.373016	0.134281	0.206897	1	0	-1.45077	-0.53682	0.0463531	0.101409	1	77	0	#NUM!	314.395	53	0	#NUM!	237.811	270	0
ssaN	796_4	411233..412534		0	1.60275	0.680548	0.000497729	0.00231985	1	0	1.70305	0.76812	8.85939e-05	0.000376129	0.379891	0	-1.06258	-0.0875716	0.645687	0.974893	1	0	-1.07497	-0.104294	0.659053	0.806282	1	0	-2.00212	-1.00153	0.00182604	0.00497779	1	0	-1.86249	-0.897231	0.00920387	0.027754	1	34	0	#NUM!	138.824	67	0	#NUM!	300.629	222	0
796_00838	796_4	412537..412914		0	1.3144	0.394406	0.119325	0.21117	1	0	1.71865	0.781277	0.00191346	0.00567813	1	0	-1.30755	-0.38687	0.0948261	0.649544	1	0	-1.06422	-0.0898019	0.847086	0.92345	1	0	-1.53497	-0.618208	0.373424	0.478841	1	0	-1.44234	-0.528406	0.496631	0.621685	1	9	0	#NUM!	36.7475	2	0	#NUM!	8.97401	33	0
796_00839	796_4	412895..413269		0	1.43477	0.520824	0.0100066	0.0294094	1	0	2.06914	1.04903	1.48126e-07	1.11713e-06	0.000635163	0	-1.44214	-0.52821	0.00303456	0.080821	1	0	1.23663	0.306417	0.413953	0.610816	1	0	-4.4899	-2.16668	0.035293	0.0672605	1	0	-5.55236	-2.4731	0.0200658	0.0520591	1	13	0	#NUM!	53.0797	9	0	#NUM!	40.3831	31	0
796_00840	796_4	413250..414218		0	1.36539	0.449309	0.0142839	0.0397464	1	0	1.66384	0.734519	6.2092e-05	0.000271684	0.26625	0	-1.21859	-0.28521	0.106117	0.666431	1	0	1.41652	0.502355	0.0434054	0.125801	1	0	-2.43922	-1.28642	0.00495542	0.0119108	1	0	-3.45521	-1.78877	0.000185917	0.00101169	0.797211	30	0	#NUM!	122.492	41	0	#NUM!	183.967	141	0
fliP_1	796_4	414286..414933		0	1.55458	0.636529	0.00708649	0.022164	1	0	1.54729	0.629743	0.00807337	0.0194487	1	0	1.00471	0.00678607	0.976232	0.998084	1	0	1.09725	0.133895	0.692027	0.828579	1	0	-2.9996	-1.58477	0.0130533	0.028212	1	0	-3.29132	-1.71867	0.0105582	0.030967	1	20	0	#NUM!	81.6611	16	0	#NUM!	71.7921	77	0
796_00842	796_4	414930..415196		0	1.53399	0.61729	0.0285007	0.0681222	1	0	1.78167	0.833232	0.0031329	0.00870069	1	0	-1.16146	-0.215942	0.391629	0.936591	1	0	-1.13038	-0.176812	0.808537	0.905453	1	0	-53.0107	-5.72821	0.349515	0.454833	1	0	-46.8962	-5.5514	0.366761	0.502131	1	3	0	#NUM!	12.2492	2	0	#NUM!	8.97401	17	0
796_00843	796_4	415197..415976		0	1.32008	0.400621	0.0485439	0.104139	1	0	1.54149	0.624324	0.00214261	0.00624151	1	0	-1.16773	-0.223702	0.249089	0.860862	1	0	3.45281	1.78777	0.000282239	0.0021885	1	0	-45.5348	-5.5089	0.36827	0.473861	1	0	-157.223	-7.29667	0.23362	0.360088	1	13	0	#NUM!	53.0797	4	0	#NUM!	17.948	12	0
yscU	796_4	415973..417031		0	1.40784	0.493487	0.0182744	0.0484304	1	0	2.07495	1.05308	4.1013e-07	2.82739e-06	0.00175864	0	-1.47385	-0.559589	0.0047321	0.110279	1	0	3.02618	1.5975	2.06108e-06	2.68332e-05	0.00883793	0	-1.83112	-0.872726	0.252291	0.351698	1	0	-5.5413	-2.47022	0.00144316	0.00584903	1	18	0	#NUM!	73.495	16	0	#NUM!	71.7921	24	0
mdtK	796_4	complement(417514..418887)		0	1.63777	0.711732	1.63578e-05	0.000110958	0.070142	0	1.67175	0.741361	7.8786e-06	4.28181e-05	0.0337834	0	-1.02075	-0.0296294	0.852149	0.989029	1	0	1.12202	0.166105	0.444877	0.637365	1	0	-1.17814	-0.236513	0.397713	0.503809	1	0	-1.3219	-0.402618	0.189231	0.306486	1	58	0	#NUM!	236.817	37	0	#NUM!	166.019	128	0
ribC	796_4	419104..419745		0	-1.13635	-0.184401	0.207976	0.325605	1	0	-1.02623	-0.0373544	0.799524	0.857518	1	0	-1.1073	-0.147047	0.301368	0.883498	1	0	-1.16559	-0.221062	0.40595	0.602531	1	0	1.05491	0.0771253	0.805559	0.858408	1	0	1.2296	0.298187	0.422036	0.552578	1	22	0	#NUM!	89.8272	20	0	#NUM!	89.7401	97	0
cfa	796_4	complement(419787..420935)		0	1.22437	0.292035	0.0775757	0.151271	1	0	1.32826	0.409537	0.0136295	0.0307111	1	0	-1.08485	-0.117502	0.466273	0.957225	1	0	1.1399	0.188905	0.419102	0.614186	1	0	1.8818	0.912109	0.000185205	0.000647763	0.794157	0	1.65085	0.723205	0.0103596	0.0305097	1	37	0	#NUM!	151.073	36	0	#NUM!	161.532	143	0
ydhC	796_4	complement(421225..422430)		0	-1.19855	-0.261291	0.40297	0.534756	1	0	-1.09546	-0.131538	0.674084	0.755285	1	0	-1.09411	-0.129753	0.677192	0.980072	1	0	-1.48796	-0.573335	0.107059	0.241235	1	0	-2.76124	-1.46532	0.00103701	0.00304985	1	0	-1.85572	-0.89198	0.0600057	0.124784	1	48	0	#NUM!	195.987	25	0	#NUM!	112.175	199	0
yahB	796_4	422543..423475		0	1.45802	0.544011	0.0245925	0.0607095	1	0	1.65145	0.72373	0.00283837	0.00797571	1	0	-1.13266	-0.179719	0.443362	0.950539	1	0	1.03286	0.0466461	0.876826	0.940171	1	0	-1.33059	-0.412071	0.280578	0.383001	1	0	-1.37432	-0.458717	0.270226	0.400301	1	30	0	#NUM!	122.492	25	0	#NUM!	112.175	88	0
purR	796_4	complement(423472..424497)		0	-1.1788	-0.237314	0.131826	0.227656	1	0	-1.09876	-0.135872	0.390079	0.494139	1	0	-1.07284	-0.101442	0.515803	0.972173	1	0	-1.07566	-0.105226	0.650193	0.799311	1	0	1.13764	0.186047	0.481286	0.583146	1	0	1.22372	0.291273	0.337265	0.471226	1	40	0	#NUM!	163.322	14	0	#NUM!	62.8181	143	0
796_00853	796_4	424793..424882		0	2.00307	1.00221	0.373941	0.507103	1	0	4.04291	2.01539	0.0617996	0.110323	1	0	-2.01836	-1.01318	0.190916	0.798313	1	0	-1.12697	-0.172452	0.980577	0.99224	1	0	1.94115	0.956911	0.886813	0.913947	1	0	2.18762	1.12936	0.89951	0.930485	1	0	0	#NUM!	0	0	0	#NUM!	0	0	0
sodB	796_4	complement(424965..425546)		0	1.16446	0.219661	0.334785	0.466242	1	0	-2.19463	-1.13398	9.29514e-07	5.98199e-06	0.00398576	0	2.55556	1.35364	3.71125e-09	5.89401e-07	1.59138e-05	0	3.59248	1.84498	1.46333e-11	4.07452e-10	6.27476e-08	0	32.6473	5.02889	0	0	0	0	9.08768	3.18391	0	0	0	40	0	#NUM!	163.322	46	0	#NUM!	206.402	85	0
mepH	796_4	complement(425673..426494)		0	1.71529	0.778448	1.72222e-07	1.5746e-06	0.000738488	0	1.68774	0.755094	5.2399e-07	3.56081e-06	0.00224687	0	1.01632	0.0233541	0.862185	0.991221	1	0	-1.17963	-0.238339	0.594449	0.760214	1	0	1.63623	0.710375	0.112889	0.179951	1	0	1.93015	0.948714	0.100477	0.186029	1	6	0	#NUM!	24.4983	5	0	#NUM!	22.435	30	0
grxD	796_4	426830..427177		0	1.3351	0.416951	0.0816246	0.157448	1	0	1.54165	0.624475	0.0091786	0.0218049	1	0	-1.15471	-0.207525	0.341889	0.916263	1	0	1.70753	0.77191	0.18766	0.357337	1	0	-1.33457	-0.416375	0.694794	0.771633	1	0	-2.27882	-1.18829	0.29328	0.426029	1	4	0	#NUM!	16.3322	5	0	#NUM!	22.435	16	0
rnt	796_4	complement(427255..427902)		0	1.10971	0.150182	0.401545	0.5339	1	0	1.35636	0.439738	0.0139317	0.031277	1	0	-1.22226	-0.289556	0.088751	0.631862	1	0	-1.20859	-0.273329	0.446168	0.638245	1	0	1.24939	0.321228	0.413802	0.519586	1	0	1.51001	0.594557	0.215756	0.338054	1	6	0	#NUM!	24.4983	12	0	#NUM!	53.8441	48	0
gloA	796_4	complement(428003..428410)		0	-1.18605	-0.246166	0.236799	0.359559	1	0	-1.21468	-0.280576	0.181966	0.269617	1	0	1.02414	0.0344097	0.867379	0.991221	1	0	-1.12602	-0.17123	0.648656	0.798117	1	0	2.68792	1.42649	1.63939e-05	7.24714e-05	0.0702972	0	3.02665	1.59772	0.000200702	0.00108117	0.86061	4	0	#NUM!	16.3322	12	0	#NUM!	53.8441	55	0
nemA	796_4	complement(428479..429576)		0	1.20744	0.271952	0.0817442	0.157537	1	0	1.18579	0.245851	0.117935	0.188626	1	0	1.01826	0.026101	0.864333	0.991221	1	0	-1.00456	-0.00656634	0.97647	0.99224	1	0	2.34866	1.23184	8.52696e-09	6.05357e-08	3.65636e-05	0	2.35937	1.2384	1.27072e-06	1.10524e-05	0.00544886	36	0	#NUM!	146.99	32	0	#NUM!	143.584	175	0
nemR	796_4	complement(429635..430234)		0	1.22663	0.294699	0.0571837	0.119031	1	0	1.1589	0.212754	0.175058	0.261915	1	0	1.05844	0.0819449	0.581306	0.972173	1	0	1.04077	0.0576466	0.822476	0.91179	1	0	-1.36228	-0.446025	0.226371	0.322164	1	0	-1.41782	-0.503672	0.219412	0.342621	1	17	0	#NUM!	69.4119	21	0	#NUM!	94.2271	78	0
796_00861	796_4	430337..430576		0	1.59611	0.674559	0.016179	0.04416	1	0	1.78022	0.832058	0.00311293	0.00865646	1	0	-1.11535	-0.157498	0.537547	0.972173	1	0	-1.04445	-0.0627499	0.926399	0.967262	1	0	-1.06417	-0.0897271	0.919855	0.938709	1	0	-1.01888	-0.0269772	0.979241	0.987245	1	1	0	#NUM!	4.08306	4	0	#NUM!	17.948	10	0
ydhF	796_4	430627..431523		0	1.14584	0.196406	0.23437	0.356906	1	0	1.18375	0.243369	0.143074	0.221241	1	0	-1.03309	-0.0469627	0.769632	0.980325	1	0	-1.0808	-0.112104	0.696884	0.831905	1	0	1.88059	0.911187	0.00135406	0.00384772	1	0	2.03255	1.02329	0.00354218	0.0126468	1	20	0	#NUM!	81.6611	15	0	#NUM!	67.3051	99	0
sodC	796_4	431603..432124		0	1.77995	0.831834	6.54782e-06	4.80771e-05	0.028077	0	1.79227	0.841786	5.95378e-06	3.27725e-05	0.0255298	0	-1.00692	-0.00995197	0.953561	0.997841	1	0	-1.01784	-0.0255042	0.929211	0.968747	1	0	1.89722	0.92389	0.0013469	0.00382991	1	0	1.93106	0.949395	0.00673138	0.0216211	1	18	0	#NUM!	73.495	16	0	#NUM!	71.7921	76	0
aaeB_1	796_4	complement(432100..434139)		0	1.47425	0.559981	0.0029954	0.0108299	1	0	1.53129	0.614744	0.00114843	0.00362894	1	0	-1.03869	-0.0547626	0.768229	0.980325	1	0	-1.16275	-0.217538	0.326169	0.520124	1	0	-1.57243	-0.652998	0.0144707	0.0309323	1	0	-1.35234	-0.43546	0.130667	0.22758	1	63	0	#NUM!	257.232	80	0	#NUM!	358.961	288	0
aaeA_1	796_4	complement(434139..434999)		0	1.44666	0.532727	0.00457117	0.0153494	1	0	1.93499	0.952324	3.66439e-07	2.5591e-06	0.00157129	0	-1.33755	-0.419597	0.0178622	0.263207	1	0	1.2263	0.294309	0.30974	0.503153	1	0	-1.02344	-0.0334266	0.930936	0.947734	1	0	-1.25504	-0.327736	0.444418	0.574561	1	24	0	#NUM!	97.9933	10	0	#NUM!	44.8701	78	0
796_00866	796_4	complement(435002..435238)		0	1.37726	0.461799	0.135275	0.232209	1	0	1.98199	0.986953	0.00124079	0.00389273	1	0	-1.43909	-0.525154	0.0581976	0.510329	1	0	2.14806	1.10303	0.111539	0.248973	1	0	1.20869	0.273444	0.80285	0.857012	1	0	-1.77718	-0.82959	0.478348	0.609014	1	2	0	#NUM!	8.16611	3	0	#NUM!	13.461	11	0
slyA_1	796_4	435439..435873		0	-1.0783	-0.108765	0.553374	0.67232	1	0	1.03861	0.0546571	0.766596	0.831275	1	0	-1.11994	-0.163422	0.360995	0.926914	1	0	3.8041	1.92756	4.15619e-09	8.13778e-08	1.78217e-05	0	6.17235	2.62582	1.62093e-14	1.82909e-13	6.95053e-11	0	1.62255	0.698264	0.0515242	0.110358	1	14	0	#NUM!	57.1628	18	0	#NUM!	80.7661	29	0
slyB	796_4	complement(435921..436388)		0	-1.25839	-0.331579	0.180975	0.291408	1	0	-1.29409	-0.371938	0.13518	0.211244	1	0	1.02837	0.0403587	0.870451	0.991221	1	0	4.71352	2.23681	3.15747e-13	1.09187e-11	1.35392e-09	0	4.43422	2.14868	2.54329e-10	2.11349e-09	1.09056e-06	0	-1.06299	-0.0881246	0.797222	0.864783	1	37	0	#NUM!	151.073	26	0	#NUM!	116.662	50	0
anmK	796_4	436661..437782		0	1.31906	0.399506	0.00947816	0.0281457	1	0	1.49824	0.58327	0.000157267	0.000626731	0.674362	0	-1.13584	-0.183764	0.215978	0.833867	1	0	1.00485	0.00698471	0.974961	0.99224	1	0	1.236	0.305678	0.227235	0.322964	1	0	1.23003	0.298694	0.303855	0.435092	1	41	0	#NUM!	167.405	32	0	#NUM!	143.584	169	0
mliC	796_4	437837..438199		0	1.89968	0.92576	4.83684e-06	3.62594e-05	0.0207404	0	1.95237	0.965228	2.18623e-06	1.32784e-05	0.00937454	0	-1.02773	-0.0394677	0.831332	0.985956	1	0	1.82991	0.871771	0.00783556	0.0340414	1	0	1.27703	0.352793	0.441349	0.54665	1	0	-1.43294	-0.518978	0.296736	0.428997	1	13	0	#NUM!	53.0797	14	0	#NUM!	62.8181	36	0
pdxH	796_4	438258..438914		0	1.14641	0.197128	0.102225	0.187725	1	0	1.07478	0.104041	0.394961	0.498408	1	0	1.06665	0.0930864	0.422745	0.94975	1	0	-1.01604	-0.0229507	0.920436	0.965231	1	0	1.87001	0.903048	9.66151e-05	0.000363408	0.414286	0	1.9	0.925998	0.00125211	0.00518249	1	26	0	#NUM!	106.159	26	0	#NUM!	116.662	121	0
tyrS	796_4	439041..440315		0	-1.83264	-0.873924	4.66455e-07	4.09869e-06	0.00200016	0	-2.17147	-1.11867	1.38475e-10	1.57085e-09	5.93781e-07	0	1.18489	0.244749	0.160581	0.76518	1	0	-1.00783	-0.0112579	0.956537	0.983967	1	0	2.90083	1.53647	9.32587e-15	1.06923e-13	3.99893e-11	0	2.92356	1.54773	2.45037e-12	3.80696e-11	1.05072e-08	87	0	#NUM!	355.226	67	0	#NUM!	300.629	349	0
pdxY	796_4	440375..441235		0	-1.23334	-0.30257	0.0173531	0.0466522	1	0	-1.18426	-0.243988	0.0569259	0.102908	1	0	-1.04144	-0.0585818	0.64078	0.974893	1	0	-1.18823	-0.248815	0.248392	0.433034	1	0	1.39613	0.481438	0.0339567	0.0650609	1	0	1.65893	0.730253	0.00808839	0.0249518	1	28	0	#NUM!	114.326	28	0	#NUM!	125.636	165	0
gstA	796_4	complement(441294..441899)		0	-1.0307	-0.0436263	0.766695	0.84362	1	0	1.0607	0.0850128	0.565094	0.659533	1	0	-1.09326	-0.128639	0.36518	0.928773	1	0	1.48983	0.575149	0.0131045	0.0498158	1	0	1.21563	0.281708	0.358816	0.464553	1	0	-1.22556	-0.293441	0.387592	0.520675	1	27	0	#NUM!	110.242	32	0	#NUM!	143.584	72	0
dtpA	796_4	complement(442004..443509)		0	-1.27628	-0.351947	0.0583427	0.121032	1	0	-1.29233	-0.369977	0.0471767	0.0882607	1	0	1.01258	0.0180307	0.922664	0.997841	1	0	1.91864	0.940082	5.91433e-06	7.08398e-05	0.0253607	0	1.5493	0.631618	0.00642524	0.0149981	1	0	-1.23839	-0.308464	0.202371	0.321514	1	117	0	#NUM!	477.717	102	0	#NUM!	457.675	261	0
nth	796_4	complement(444111..444746)		0	1.06337	0.0886436	0.635334	0.743535	1	0	1.13164	0.178411	0.34275	0.446404	1	0	-1.0642	-0.0897674	0.618943	0.973951	1	0	1.96237	0.972599	0.00362999	0.0182052	1	0	-1.11895	-0.162151	0.770957	0.832712	1	0	-2.19581	-1.13475	0.0544549	0.11531	1	11	0	#NUM!	44.9136	13	0	#NUM!	58.3311	42	0
rsxE	796_4	complement(444746..445438)		0	-1.58905	-0.668165	0.00227506	0.00861029	1	0	-1.56632	-0.647377	0.00330276	0.00905992	1	0	-1.01451	-0.0207877	0.924646	0.997841	1	0	-1.38849	-0.473513	0.150988	0.308009	1	0	-3.28913	-1.71771	0.00216831	0.00582928	1	0	-2.36886	-1.24419	0.0392517	0.0888187	1	19	0	#NUM!	77.5781	14	0	#NUM!	62.8181	77	0
rsxG	796_4	complement(445441..446061)		0	-1.35792	-0.441394	0.0145499	0.0402776	1	0	-1.19831	-0.261004	0.149689	0.230307	1	0	-1.13319	-0.18039	0.313496	0.888306	1	0	-1.64648	-0.719389	0.016756	0.0604287	1	0	-3.13417	-1.64808	0.000815414	0.00245541	1	0	-1.90355	-0.928696	0.0862621	0.16491	1	14	0	#NUM!	57.1628	21	0	#NUM!	94.2271	102	0
rsxD	796_4	complement(446065..447123)		0	-1.44386	-0.529931	0.000223053	0.00114545	0.956451	0	-1.40273	-0.48824	0.000731555	0.00245647	1	0	-1.02932	-0.0416906	0.771385	0.980325	1	0	-1.65037	-0.722788	0.00125522	0.00781186	1	0	-3.61463	-1.85385	1.0328e-06	5.64879e-06	0.00442865	0	-2.1902	-1.13106	0.00609438	0.0198276	1	27	0	#NUM!	110.242	32	0	#NUM!	143.584	205	0
rsxC_1	796_4	complement(447124..449322)		0	-1.36613	-0.450091	0.00436994	0.0148212	1	0	-1.33499	-0.416828	0.00852513	0.0204222	1	0	-1.02332	-0.0332637	0.833032	0.985983	1	0	-1.54965	-0.631939	0.00147359	0.00888715	1	0	-1.81944	-0.863497	0.000327559	0.00107878	1	0	-1.1741	-0.231557	0.383274	0.517305	1	78	0	#NUM!	318.478	57	0	#NUM!	255.759	364	0
rsxB	796_4	complement(449315..449893)		0	1.03307	0.0469359	0.780653	0.853503	1	0	1.05418	0.0761157	0.654266	0.738818	1	0	-1.02043	-0.0291798	0.858391	0.989457	1	0	-1.58377	-0.663364	0.040944	0.120334	1	0	-2.08535	-1.06029	0.0238596	0.0479878	1	0	-1.3167	-0.396924	0.45783	0.588306	1	8	0	#NUM!	32.6644	10	0	#NUM!	44.8701	65	0
rsxA	796_4	complement(449893..450474)		0	-1.0772	-0.107283	0.522596	0.646162	1	0	1.16147	0.215956	0.1971	0.286303	1	0	-1.25114	-0.323239	0.0461531	0.460248	1	0	1.09092	0.125539	0.652769	0.801568	1	0	-1.18475	-0.244577	0.52443	0.623096	1	0	-1.29246	-0.370116	0.388948	0.521981	1	25	0	#NUM!	102.076	14	0	#NUM!	62.8181	64	0
ydgK	796_4	complement(450551..450991)		0	1.08357	0.11579	0.538068	0.659794	1	0	1.52016	0.604227	0.00114426	0.00361842	1	0	-1.40292	-0.488437	0.00485451	0.111316	1	0	-1.07597	-0.105632	0.824388	0.912212	1	0	-1.10961	-0.150048	0.812072	0.863418	1	0	-1.03127	-0.0444158	0.951783	0.97057	1	7	0	#NUM!	28.5814	2	0	#NUM!	8.97401	31	0
ydgT	796_4	complement(451080..451295)		0	-1.2559	-0.328725	0.247372	0.371795	1	0	1.17892	0.237467	0.393901	0.497804	1	0	-1.48061	-0.566192	0.0352127	0.39251	1	0	3.02598	1.5974	0.0582822	0.15513	1	0	1.22078	0.287805	0.848593	0.891963	1	0	-2.47872	-1.3096	0.401348	0.533472	1	2	0	#NUM!	8.16611	1	0	#NUM!	4.48701	6	0
iolW	796_4	451927..452967		0	1.12584	0.170996	0.212834	0.331571	1	0	1.15679	0.21013	0.128141	0.20164	1	0	-1.0275	-0.0391336	0.769677	0.980325	1	0	1.41578	0.501598	0.0182802	0.0646744	1	0	1.29418	0.372039	0.163028	0.244342	1	0	-1.09396	-0.129559	0.662453	0.758089	1	45	0	#NUM!	183.737	36	0	#NUM!	161.532	113	0
796_00886	796_4	complement(453042..454043)		0	1.25948	0.332823	0.0238987	0.0594074	1	0	1.2691	0.343803	0.0205822	0.0437564	1	0	-1.00764	-0.0109802	0.938239	0.997841	1	0	1.13796	0.186455	0.423199	0.61871	1	0	-1.20634	-0.270642	0.402408	0.508555	1	0	-1.37278	-0.457097	0.202028	0.321224	1	33	0	#NUM!	134.741	22	0	#NUM!	98.7142	115	0
patB_1	796_4	complement(454257..455429)		0	1.34537	0.428	0.00617973	0.0197604	1	0	1.50917	0.59376	0.000151099	0.000604396	0.647912	0	-1.12176	-0.16576	0.272679	0.865984	1	0	-1.1005	-0.138163	0.548342	0.721919	1	0	-1.15561	-0.208653	0.464566	0.56851	1	0	-1.05007	-0.0704903	0.827195	0.886753	1	35	0	#NUM!	142.907	28	0	#NUM!	125.636	154	0
malX	796_4	complement(455439..457031)		0	1.53309	0.616441	0.000230398	0.00117753	0.987945	0	1.67775	0.746526	8.67156e-06	4.68308e-05	0.0371837	0	-1.09436	-0.130086	0.420434	0.94975	1	0	-1.28339	-0.35996	0.146579	0.301888	1	0	-2.2703	-1.18289	0.00154996	0.00432979	1	0	-1.76899	-0.822925	0.0444265	0.0979943	1	22	0	#NUM!	89.8272	33	0	#NUM!	148.071	113	0
malI	796_4	457204..458232		0	1.18032	0.239179	0.129066	0.224062	1	0	1.40105	0.486507	0.00203664	0.00599389	1	0	-1.18701	-0.247328	0.102402	0.666431	1	0	1.33487	0.416702	0.0692928	0.176862	1	0	1.24428	0.315314	0.26735	0.36838	1	0	-1.07281	-0.101388	0.74894	0.829157	1	34	0	#NUM!	138.824	37	0	#NUM!	166.019	95	0
796_00890	796_4	complement(458290..459798)		0	1.48118	0.566744	0.000408321	0.00195848	1	0	1.04672	0.0658718	0.683846	0.763628	1	0	1.41507	0.500873	0.00161139	0.0504354	1	0	-1.0649	-0.0907218	0.666829	0.81255	1	0	2.93668	1.55419	2.10942e-15	2.51256e-14	9.04521e-12	0	3.12728	1.64491	8.03579e-13	1.28573e-11	3.44575e-09	56	0	#NUM!	228.651	45	0	#NUM!	201.915	228	0
manA	796_4	complement(459901..461076)		0	1.29135	0.368876	0.00475688	0.0158859	1	0	1.4466	0.532665	4.81545e-05	0.000217125	0.206486	0	-1.12023	-0.163789	0.190574	0.798313	1	0	-1.44883	-0.534887	0.0434473	0.125801	1	0	1.7128	0.776359	0.00146114	0.00411384	1	0	2.48156	1.31125	4.29204e-05	0.00027634	0.184043	18	0	#NUM!	73.495	18	0	#NUM!	80.7661	111	0
fumA	796_4	461276..462922		0	1.30923	0.388716	0.0982849	0.18205	1	0	-1.04522	-0.0638115	0.786559	0.846619	1	0	1.36844	0.452528	0.0538629	0.492312	1	0	5.1214	2.35654	0	0	0	0	32.0261	5.00118	0	0	0	0	6.25339	2.64464	0	0	0	261	0	#NUM!	1065.68	300	0	#NUM!	1346.1	330	0
fumC	796_4	463090..464493		0	1.33753	0.419568	0.0214294	0.0547612	1	0	1.31268	0.392514	0.0319095	0.0634344	1	0	1.01893	0.0270534	0.880684	0.991221	1	0	2.68781	1.42643	3.90599e-12	1.15509e-10	1.67489e-08	0	15.6388	3.96706	0	0	0	0	5.81842	2.54063	0	0	0	106	0	#NUM!	432.804	119	0	#NUM!	533.954	194	0
tus	796_4	complement(464490..465419)		0	1.51923	0.603342	0.0013832	0.00564872	1	0	1.88448	0.914168	1.24297e-06	7.83799e-06	0.00532983	0	-1.24042	-0.310826	0.0812685	0.602905	1	0	1.90751	0.93169	9.67549e-05	0.00084183	0.414885	0	2.59866	1.37777	9.41031e-08	6.0226e-07	0.000403514	0	1.36233	0.446075	0.11564	0.207129	1	32	0	#NUM!	130.658	32	0	#NUM!	143.584	89	0
rstB	796_4	complement(465495..466796)		0	1.41404	0.499826	0.0011929	0.00495655	1	0	1.52993	0.613468	7.40885e-05	0.000319288	0.317692	0	-1.08196	-0.113642	0.443676	0.950539	1	0	-1.12521	-0.170192	0.450059	0.6417	1	0	-2.21232	-1.14556	0.001167	0.00338571	1	0	-1.96614	-0.975366	0.010878	0.0317962	1	35	0	#NUM!	142.907	35	0	#NUM!	157.045	147	0
nfdA	796_4	complement(466908..468608)		0	1.6406	0.714223	6.06099e-05	0.000362476	0.259895	0	1.77295	0.826155	3.69106e-06	2.14461e-05	0.0158273	0	-1.08067	-0.111933	0.517999	0.972173	1	0	-1.41969	-0.505581	0.033042	0.102004	1	0	-3.53315	-1.82096	2.29659e-06	1.18791e-05	0.00984779	0	-2.48867	-1.31538	0.00142535	0.00578778	1	26	0	#NUM!	106.159	35	0	#NUM!	157.045	186	0
ompN_1	796_4	complement(468767..469909)		0	1.48954	0.57487	0.00248546	0.00923541	1	0	1.75276	0.809629	2.07869e-05	0.000101984	0.0891342	0	-1.17671	-0.23476	0.201671	0.810462	1	0	-1.15453	-0.207302	0.583915	0.752352	1	0	-3.25101	-1.70089	0.0234191	0.0472158	1	0	-2.81588	-1.49359	0.0624026	0.12803	1	11	0	#NUM!	44.9136	9	0	#NUM!	40.3831	75	0
rstA	796_4	complement(470388..471119)		0	1.11835	0.161371	0.323698	0.455985	1	0	1.23636	0.306101	0.0622376	0.110967	1	0	-1.10552	-0.14473	0.356929	0.924054	1	0	1.32763	0.40885	0.20784	0.382498	1	0	-3.97486	-1.9909	0.0190101	0.0392656	1	0	-5.27713	-2.39975	0.00625675	0.0202636	1	13	0	#NUM!	53.0797	10	0	#NUM!	44.8701	49	0
ydgC	796_4	471246..471581		0	1.63656	0.710666	0.000333595	0.00163481	1	0	1.88858	0.917305	3.71354e-06	2.15265e-05	0.0159236	0	-1.154	-0.206639	0.235109	0.846279	1	0	-1.58211	-0.661846	0.139932	0.293541	1	0	-191.968	-7.58472	0.21496	0.308381	1	0	-121.337	-6.92288	0.258594	0.386629	1	4	0	#NUM!	16.3322	9	0	#NUM!	40.3831	36	0
ydgI	796_4	complement(471643..473025)		0	1.47453	0.560255	0.00102039	0.00437108	1	0	1.6644	0.735003	1.70109e-05	8.57142e-05	0.0729428	0	-1.12877	-0.174748	0.289628	0.883498	1	0	-2.24287	-1.16534	8.64844e-06	9.99582e-05	0.0370845	0	-3.61493	-1.85397	2.08385e-06	1.08178e-05	0.00893554	0	-1.61174	-0.688623	0.113729	0.204903	1	21	0	#NUM!	85.7442	26	0	#NUM!	116.662	188	0
796_00901	796_4	complement(473324..474268)		0	-1.24145	-0.312026	0.0637402	0.130028	1	0	-1.45842	-0.544404	0.00134721	0.00418913	1	0	1.17477	0.232377	0.167858	0.776455	1	0	1.03487	0.0494551	0.841744	0.921001	1	0	4.21836	2.07668	0	0	0	0	4.0762	2.02723	2.07612e-14	3.97428e-13	8.90239e-11	27	0	#NUM!	110.242	29	0	#NUM!	130.123	147	0
pntA	796_4	474795..476324		0	-1.38707	-0.472041	0.00673759	0.0212589	1	0	-1.98274	-0.987497	1.88067e-08	1.66618e-07	8.06431e-05	0	1.42945	0.515456	0.0032578	0.0853156	1	0	-1.91364	-0.936321	5.36794e-05	0.000510371	0.230177	0	1.13513	0.182854	0.42267	0.527937	1	0	2.17223	1.11918	3.12701e-05	0.000208532	0.134086	36	0	#NUM!	146.99	28	0	#NUM!	125.636	311	0
pntB	796_4	476335..477723		0	-1.50753	-0.592189	0.00121894	0.00505493	1	0	-1.91518	-0.937483	3.68408e-07	2.5645e-06	0.00157973	0	1.27041	0.345294	0.0606571	0.526513	1	0	-2.0976	-1.06874	1.08269e-05	0.000121216	0.0464258	0	-1.33992	-0.422142	0.0988526	0.161355	1	0	1.56547	0.6466	0.0293031	0.0703536	1	19	0	#NUM!	77.5781	52	0	#NUM!	233.324	307	0
tqsA_1	796_4	complement(477898..478932)		0	1.6045	0.682127	2.33287e-05	0.000152956	0.100033	0	1.75715	0.813234	5.01036e-07	3.42654e-06	0.00214844	0	-1.09513	-0.131107	0.390364	0.936163	1	0	-1.57207	-0.652662	0.0580931	0.154722	1	0	-2.77734	-1.4737	0.0100758	0.0224676	1	0	-1.76668	-0.821039	0.196667	0.315492	1	14	0	#NUM!	57.1628	6	0	#NUM!	26.922	77	0
mdtJ	796_4	479350..479712		0	1.17962	0.238325	0.283761	0.413866	1	0	1.69004	0.757057	0.000579311	0.00199365	1	0	-1.4327	-0.518733	0.0116076	0.19519	1	0	1.40708	0.4927	0.414955	0.611419	1	0	-53.1378	-5.73167	0.349137	0.454769	1	0	-74.7689	-6.22437	0.310477	0.440836	1	3	0	#NUM!	12.2492	5	0	#NUM!	22.435	6	0
mdtI	796_4	479699..480028		0	1.25834	0.331527	0.125089	0.218397	1	0	1.3918	0.476955	0.0279529	0.0565654	1	0	-1.10606	-0.145429	0.464337	0.957225	1	0	-2.01001	-1.0072	0.146388	0.301785	1	0	-4.98018	-2.3162	0.104965	0.169334	1	0	-2.47769	-1.309	0.399425	0.532275	1	2	0	#NUM!	8.16611	3	0	#NUM!	13.461	15	0
796_00907	796_4	complement(480068..480889)		0	1.4252	0.511166	0.000243796	0.00123569	1	0	1.76516	0.819799	3.66396e-09	3.53853e-08	1.57111e-05	0	-1.23853	-0.308633	0.0149186	0.234326	1	0	-1.24581	-0.31709	0.249353	0.433939	1	0	-1.11362	-0.155256	0.648211	0.731455	1	0	1.11871	0.161834	0.687757	0.779567	1	19	0	#NUM!	77.5781	10	0	#NUM!	44.8701	83	0
asr	796_4	complement(481158..481406)		0	1.44662	0.532685	0.0684144	0.136703	1	0	2.06767	1.04801	0.00027431	0.00102193	1	0	-1.42931	-0.515324	0.0410022	0.431597	1	0	1.28354	0.360131	0.464671	0.65363	1	0	-4.9783	-2.31565	0.10631	0.171375	1	0	-6.38986	-2.67579	0.0696939	0.139796	1	8	0	#NUM!	32.6644	5	0	#NUM!	22.435	14	0
ynfM	796_4	complement(481801..483054)		0	1.39695	0.482282	0.00278656	0.0101865	1	0	1.56113	0.642587	7.06333e-05	0.000305318	0.302876	0	-1.11752	-0.160305	0.302601	0.883498	1	0	-1.36408	-0.447926	0.0826008	0.200519	1	0	-1.80184	-0.84947	0.0172055	0.0359363	1	0	-1.32092	-0.401545	0.31688	0.447852	1	19	0	#NUM!	77.5781	29	0	#NUM!	130.123	123	0
benM_1	796_4	483174..484073		0	1.19517	0.25722	0.147825	0.248773	1	0	1.48363	0.569136	0.00134476	0.00418455	1	0	-1.24136	-0.311916	0.0651669	0.546841	1	0	-1.57304	-0.653553	0.0497531	0.13764	1	0	-2.20164	-1.13858	0.0207263	0.0425237	1	0	-1.39961	-0.485029	0.383903	0.51743	1	11	0	#NUM!	44.9136	9	0	#NUM!	40.3831	81	0
nagC_1	796_4	484201..485421		0	1.19544	0.257544	0.121714	0.214513	1	0	1.34269	0.425122	0.010833	0.0250549	1	0	-1.12317	-0.167578	0.299659	0.883498	1	0	-2.0892	-1.06295	0.00123016	0.00766705	1	0	-2.08414	-1.05945	0.0125341	0.0272685	1	0	1.00243	0.00349834	0.994424	0.997681	1	15	0	#NUM!	61.2458	6	0	#NUM!	26.922	114	0
bioD1_1	796_4	485547..486242		0	1.36277	0.446543	0.00440649	0.0148897	1	0	1.45085	0.536898	0.000662477	0.00224739	1	0	-1.06463	-0.0903552	0.542263	0.972173	1	0	-1.65311	-0.725183	0.0209144	0.0712886	1	0	-1.55053	-0.632762	0.110431	0.176624	1	0	1.06616	0.0924212	0.84406	0.897816	1	16	0	#NUM!	65.3289	2	0	#NUM!	8.97401	82	0
clcB	796_4	complement(486198..487451)		0	1.56948	0.650289	0.000666602	0.00299621	1	0	1.77832	0.830514	1.4373e-05	7.38099e-05	0.0616313	0	-1.13306	-0.180225	0.32837	0.902019	1	0	-1.47716	-0.562827	0.0296501	0.0933478	1	0	-2.82922	-1.5004	0.000113224	0.00041746	0.485506	0	-1.91531	-0.937577	0.0266014	0.0650694	1	27	0	#NUM!	110.242	38	0	#NUM!	170.506	149	0
osmV	796_4	complement(487623..488771)		0	2.24347	1.16573	1.11022e-16	2.61573e-15	4.76064e-13	0	1.80767	0.854129	1.59988e-09	1.61039e-08	6.86028e-06	0	1.24108	0.311599	0.0185795	0.269592	1	0	-1.32284	-0.403642	0.0776273	0.19159	1	0	-2.65884	-1.4108	0.000195405	0.000677909	0.837896	0	-2.00994	-1.00715	0.0148023	0.040552	1	27	0	#NUM!	110.242	22	0	#NUM!	98.7142	153	0
osmW	796_4	complement(488771..489418)		0	2.40609	1.26669	2.20934e-14	4.44773e-13	9.47367e-11	0	2.08808	1.06218	2.56592e-10	2.83574e-09	1.10027e-06	0	1.1523	0.204511	0.172034	0.77822	1	0	-2.41035	-1.26925	0.000618111	0.00425435	1	0	-1.97274	-0.980203	0.0289442	0.0567762	1	0	1.22183	0.289043	0.599163	0.71189	1	9	0	#NUM!	36.7475	10	0	#NUM!	44.8701	81	0
osmX	796_4	complement(489428..490330)		0	2.25873	1.17551	9.38472e-13	1.59689e-11	4.02417e-09	0	2.40049	1.26333	2.10942e-14	3.49236e-13	9.04521e-11	0	-1.06276	-0.0878125	0.566021	0.972173	1	0	-1.53239	-0.615782	0.0232064	0.0769003	1	0	-4.46108	-2.15739	5.62931e-05	0.000224962	0.241385	0	-2.9112	-1.54161	0.00708545	0.0225222	1	10	0	#NUM!	40.8306	22	0	#NUM!	98.7142	127	0
osmY_1	796_4	complement(490359..491069)		0	1.79758	0.846058	2.42959e-05	0.00015833	0.104181	0	2.11798	1.08269	6.80541e-08	5.46472e-07	0.000291816	0	-1.17824	-0.236628	0.208931	0.821168	1	0	-1.13505	-0.182756	0.617421	0.776845	1	0	-6.91355	-2.78943	0.0067875	0.0157579	1	0	-6.09097	-2.60667	0.0143701	0.039703	1	7	0	#NUM!	28.5814	10	0	#NUM!	44.8701	61	0
dmsD_2	796_4	complement(491374..491988)		0	1.16521	0.220588	0.277635	0.406452	1	0	1.12924	0.175354	0.392621	0.496626	1	0	1.03185	0.0452334	0.818441	0.983958	1	0	1.19356	0.255271	0.455256	0.646199	1	0	3.00756	1.58859	6.46537e-07	3.66713e-06	0.00277235	0	2.51982	1.33332	0.000692929	0.00313096	1	7	0	#NUM!	28.5814	8	0	#NUM!	35.8961	50	0
dmsC_3	796_4	complement(492031..492888)		0	1.15463	0.207437	0.205837	0.322834	1	0	1.05266	0.074036	0.654429	0.738818	1	0	1.09688	0.133401	0.407988	0.942102	1	0	-1.00288	-0.00414506	0.985475	0.995124	1	0	1.05761	0.0808041	0.762962	0.82574	1	0	1.06065	0.0849492	0.77866	0.850265	1	33	0	#NUM!	134.741	42	0	#NUM!	188.454	136	0
dmsB_3	796_4	complement(492890..493507)		0	1.33342	0.415129	0.0266165	0.0645176	1	0	1.27395	0.349308	0.0646081	0.114385	1	0	1.04668	0.0658207	0.714862	0.980072	1	0	-1.6928	-0.759412	0.0136211	0.0510553	1	0	1.69526	0.761507	0.00570158	0.0135074	1	0	2.86974	1.52092	2.38849e-05	0.000164395	0.102418	16	0	#NUM!	65.3289	15	0	#NUM!	67.3051	73	0
ynfF	796_4	complement(493518..495953)		0	1.45103	0.537077	0.000258618	0.001294	1	0	1.32836	0.409644	0.00556463	0.0142003	1	0	1.09235	0.127433	0.377829	0.933762	1	0	-1.26269	-0.336495	0.0866987	0.206995	1	0	1.5888	0.667937	0.000659453	0.00203288	1	0	2.00615	1.00443	1.1693e-05	8.64477e-05	0.0501397	52	0	#NUM!	212.319	56	0	#NUM!	251.272	264	0
ynfE_1	796_4	complement(496052..498490)		0	1.61749	0.693756	2.64383e-07	2.38167e-06	0.00113367	0	1.64126	0.714807	1.28194e-07	9.72916e-07	0.000549698	0	-1.0147	-0.0210502	0.871945	0.991221	1	0	-1.17367	-0.231021	0.220377	0.398035	1	0	2.45086	1.29329	1.20237e-13	1.28573e-12	5.15577e-10	0	2.87649	1.52431	5.61107e-13	9.14839e-12	2.40603e-09	50	0	#NUM!	204.153	59	0	#NUM!	264.733	264	0
796_00923	796_4	complement(498647..498952)		0	2.15928	1.11055	1.33359e-05	9.20843e-05	0.0571843	0	2.34381	1.22886	1.60768e-06	9.97646e-06	0.00689374	0	-1.08546	-0.118306	0.580531	0.972173	1	0	2.22801	1.15576	0.0199301	0.0691707	1	0	1.84944	0.88709	0.182925	0.269885	1	0	-1.20469	-0.268667	0.711177	0.798044	1	5	0	#NUM!	20.4153	6	0	#NUM!	26.922	13	0
796_00924	796_4	499050..499769		0	1.49835	0.583378	0.00377707	0.0130614	1	0	1.61555	0.692025	0.000621938	0.00211993	1	0	-1.07822	-0.108647	0.571776	0.972173	1	0	1.98277	0.987516	0.00243686	0.0133164	1	0	-1.15538	-0.208372	0.696744	0.772398	1	0	-2.29086	-1.19589	0.0340717	0.0791867	1	10	0	#NUM!	40.8306	26	0	#NUM!	116.662	39	0
speG_1	796_4	complement(499810..500370)		0	1.34454	0.427108	0.044018	0.0962514	1	0	1.01528	0.0218758	0.918917	0.947419	1	0	1.3243	0.405232	0.052379	0.488263	1	0	2.25386	1.1724	0.000160992	0.00133341	0.690333	0	13.4021	3.74439	0	0	0	0	5.94629	2.57199	0	0	0	28	0	#NUM!	114.326	22	0	#NUM!	98.7142	50	0
796_00926	796_4	complement(500406..500747)		0	1.27603	0.351662	0.0822274	0.158397	1	0	1.02095	0.0299081	0.884441	0.922072	1	0	1.24985	0.321754	0.103532	0.666431	1	0	2.41474	1.27187	2.98182e-05	0.000303514	0.12786	0	11.6547	3.54284	0	0	0	0	4.82647	2.27097	5.04041e-14	9.27609e-13	2.16133e-10	19	0	#NUM!	77.5781	9	0	#NUM!	40.3831	45	0
796_00927	796_4	500891..501226		0	1.36856	0.452655	0.0693719	0.138292	1	0	1.62326	0.698891	0.00507042	0.0131292	1	0	-1.18611	-0.246236	0.290024	0.883498	1	0	-2.73415	-1.45109	0.0157317	0.0574106	1	0	-1.65756	-0.729059	0.256282	0.356335	1	0	1.64951	0.722034	0.383879	0.51743	1	5	0	#NUM!	20.4153	0	0	#NUM!	0	43	0
rspA_1	796_4	501348..502562		0	1.3655	0.449427	0.00836999	0.0254723	1	0	1.59013	0.669149	8.82368e-05	0.000374984	0.378359	0	-1.16451	-0.219722	0.183881	0.792443	1	0	-1.87831	-0.909437	0.00038224	0.00282594	1	0	-2.02425	-1.01739	0.00170958	0.00470754	1	0	-1.0777	-0.10795	0.771634	0.846449	1	28	0	#NUM!	114.326	21	0	#NUM!	94.2271	197	0
rspB	796_4	502573..503592		0	1.39683	0.482161	0.000791959	0.00349015	1	0	1.59984	0.677925	2.50426e-06	1.49976e-05	0.0107383	0	-1.14533	-0.195764	0.148495	0.758936	1	0	-1.55028	-0.632525	0.0230704	0.076568	1	0	-1.90271	-0.928058	0.0176268	0.0367268	1	0	-1.22734	-0.295533	0.50998	0.632798	1	21	0	#NUM!	85.7442	13	0	#NUM!	58.3311	112	0
proP_2	796_4	503646..505025		0	1.48849	0.573852	0.000128015	0.00069927	0.548927	0	1.70257	0.767715	3.16863e-07	2.24209e-06	0.00135871	0	-1.14382	-0.193863	0.169663	0.77822	1	0	1.23783	0.307809	0.257121	0.444033	1	0	-1.74209	-0.800817	0.0857585	0.143142	1	0	-2.1564	-1.10863	0.0271639	0.0661435	1	23	0	#NUM!	93.9103	13	0	#NUM!	58.3311	73	0
por_1	796_4	505169..506635		0	1.59817	0.676425	2.58964e-05	0.000167234	0.111044	0	1.56871	0.649582	5.93887e-05	0.000261725	0.254659	0	1.01878	0.0268428	0.862192	0.991221	1	0	-1.20034	-0.263437	0.232509	0.413864	1	0	-2.25686	-1.17432	0.000392796	0.00126545	1	0	-1.88019	-0.91088	0.0114079	0.0330076	1	46	0	#NUM!	187.821	37	0	#NUM!	166.019	180	0
ydfZ	796_4	complement(506702..506905)		0	1.3841	0.468951	0.193342	0.307013	1	0	1.45218	0.538223	0.138234	0.215324	1	0	-1.04919	-0.069272	0.836175	0.985983	1	0	-1.94781	-0.96185	0.23475	0.417333	1	0	1.23685	0.30667	0.680604	0.760392	1	0	2.40914	1.26852	0.209399	0.330598	1	3	0	#NUM!	12.2492	1	0	#NUM!	4.48701	19	0
rspR_1	796_4	complement(507086..507772)		0	1.00679	0.00976606	0.951681	0.971621	1	0	1.14618	0.196837	0.223174	0.316144	1	0	-1.13845	-0.187071	0.229668	0.846279	1	0	-1.41938	-0.505261	0.0916871	0.215881	1	0	1.2031	0.266751	0.394808	0.500869	1	0	1.70765	0.772012	0.0473507	0.103171	1	12	0	#NUM!	48.9967	16	0	#NUM!	71.7921	94	0
ydfG	796_4	complement(507902..508648)		0	1.04037	0.0570987	0.641352	0.748403	1	0	1.13784	0.186293	0.130468	0.20464	1	0	-1.09368	-0.129194	0.270926	0.865984	1	0	-1.07253	-0.101018	0.65461	0.803138	1	0	1.79809	0.846466	0.000186218	0.000650247	0.798504	0	1.92851	0.947484	0.000772773	0.00343383	1	18	0	#NUM!	73.495	30	0	#NUM!	134.61	125	0
dcp	796_4	508787..510829		0	1.34138	0.423723	0.00603167	0.0193158	1	0	1.32072	0.401328	0.00960722	0.0226724	1	0	1.01564	0.0223954	0.88247	0.991221	1	0	-1.50543	-0.590179	0.00554482	0.0258437	1	0	1.32274	0.403526	0.0576573	0.101785	1	0	1.99129	0.993705	8.32779e-05	0.000498737	0.357096	47	0	#NUM!	191.904	32	0	#NUM!	143.584	235	0
796_00936	796_4	511174..511356		0	-1.13275	-0.179828	0.645961	0.753094	1	0	1.36674	0.450734	0.235222	0.330157	1	0	-1.54817	-0.630562	0.0768528	0.589451	1	0	-33.9643	-5.08595	0.436263	0.629652	1	0	-15.5257	-3.95658	0.519284	0.61801	1	0	2.18762	1.12936	0.899396	0.930485	1	0	0	#NUM!	0	0	0	#NUM!	0	4	0
pncC_1	796_4	complement(511476..512003)		0	1.712	0.775679	4.76578e-05	0.000294887	0.204357	0	2.07574	1.05362	3.17876e-08	2.72066e-07	0.000136305	0	-1.21247	-0.277945	0.100002	0.664741	1	0	1.41336	0.499126	0.352134	0.547083	1	0	1.37222	0.456517	0.515538	0.614575	1	0	-1.02997	-0.0426087	0.957584	0.97371	1	4	0	#NUM!	16.3322	2	0	#NUM!	8.97401	20	0
796_00938	796_4	512430..512822		0	2.53951	1.34455	1.48626e-10	1.9254e-09	6.37308e-07	0	2.19225	1.13241	1.07202e-07	8.23805e-07	0.000459683	0	1.1584	0.212135	0.244252	0.855471	1	0	1.10076	0.138494	0.835784	0.919607	1	0	1.07285	0.101449	0.908808	0.931088	1	0	-1.02601	-0.0370449	0.971206	0.981737	1	3	0	#NUM!	12.2492	2	0	#NUM!	8.97401	17	0
796_00939	796_4	complement(513171..513266)		0	35.1091	5.13377	0.00905808	0.0271047	1	0	12.0924	3.59603	0.0723434	0.125845	1	0	2.9034	1.53774	0.04715	0.463352	1	0	-1.12698	-0.172461	0.980601	0.99224	1	0	1.94094	0.956757	0.886998	0.913947	1	0	2.1874	1.12922	0.899609	0.930485	1	0	0	#NUM!	0	0	0	#NUM!	0	0	0
796_00940	796_4	complement(513513..514700)		0	1.56507	0.646228	8.2572e-05	0.000477182	0.354069	0	1.85732	0.893224	5.41735e-08	4.45865e-07	0.000232296	0	-1.18673	-0.246996	0.110687	0.671325	1	0	1.17782	0.236121	0.314921	0.507662	1	0	-2.08044	-1.05689	0.00788028	0.0179356	1	0	-2.45039	-1.29301	0.00230066	0.0087847	1	27	0	#NUM!	110.242	44	0	#NUM!	197.428	114	0
eamA_2	796_4	514928..515830		0	1.30844	0.387845	0.0111082	0.0321404	1	0	1.55623	0.638056	2.96467e-05	0.000140006	0.127125	0	-1.18938	-0.250211	0.080402	0.601924	1	0	1.07244	0.100895	0.657296	0.804592	1	0	-1.51047	-0.594999	0.077653	0.131403	1	0	-1.61989	-0.695895	0.0601025	0.124804	1	28	0	#NUM!	114.326	32	0	#NUM!	143.584	118	0
796_00942	796_4	complement(515949..516158)		0	1.61789	0.694112	0.00819168	0.0250309	1	0	1.99738	0.998109	0.000132378	0.000539067	0.567637	0	-1.23456	-0.303997	0.171854	0.77822	1	0	1.68546	0.753144	0.104638	0.237276	1	0	-1.14118	-0.190531	0.804314	0.857722	1	0	-1.92342	-0.943675	0.253806	0.382267	1	6	0	#NUM!	24.4983	5	0	#NUM!	22.435	18	0
marA_1	796_4	complement(516193..516576)		0	1.11294	0.154373	0.437475	0.568625	1	0	1.07898	0.109672	0.586029	0.679527	1	0	1.03147	0.0447007	0.81441	0.983958	1	0	1.77202	0.825398	0.0208557	0.0711812	1	0	1.22121	0.288314	0.573192	0.667894	1	0	-1.45104	-0.537085	0.335214	0.469278	1	13	0	#NUM!	53.0797	9	0	#NUM!	40.3831	30	0
marR	796_4	complement(516596..517030)		0	1.15895	0.212823	0.401481	0.5339	1	0	1.31016	0.389743	0.125418	0.198082	1	0	-1.13047	-0.176919	0.470955	0.958024	1	0	-1.91483	-0.937215	0.0913087	0.215671	1	0	-1.2591	-0.332397	0.58555	0.678372	1	0	1.52079	0.604818	0.427053	0.556671	1	7	0	#NUM!	28.5814	0	0	#NUM!	0	40	0
796_00945	796_4	517289..517954		0	1.19997	0.263003	0.122212	0.215037	1	0	1.44395	0.530026	0.00183107	0.00545251	1	0	-1.20332	-0.267022	0.0951197	0.649928	1	0	1.35071	0.433718	0.1113	0.248641	1	0	-1.70299	-0.768074	0.102094	0.165637	1	0	-2.30025	-1.20179	0.0167514	0.0449967	1	24	0	#NUM!	97.9933	13	0	#NUM!	58.3311	71	0
sotB	796_4	complement(518001..519191)		0	1.42147	0.507381	0.00398451	0.0136794	1	0	1.74475	0.803021	5.17682e-06	2.89794e-05	0.0221982	0	-1.22743	-0.29564	0.0801462	0.601924	1	0	-1.06052	-0.0847662	0.718077	0.844055	1	0	-1.18308	-0.242543	0.402931	0.509066	1	0	-1.11557	-0.157777	0.625938	0.728562	1	34	0	#NUM!	138.824	41	0	#NUM!	183.967	154	0
gltR_1	796_4	complement(519307..520179)		0	1.35168	0.434752	0.0238559	0.0594042	1	0	1.52293	0.606845	0.00165932	0.00500716	1	0	-1.12669	-0.172093	0.348933	0.916804	1	0	-1.06004	-0.0841149	0.768612	0.881233	1	0	1.26104	0.334618	0.294932	0.398523	1	0	1.33675	0.418733	0.260873	0.388816	1	8	0	#NUM!	32.6644	25	0	#NUM!	112.175	82	0
sad	796_4	520282..521670		0	1.39221	0.477373	0.00402075	0.0137818	1	0	1.57682	0.65702	7.79308e-05	0.000334837	0.334167	0	-1.13261	-0.179648	0.262215	0.864973	1	0	1.09735	0.134019	0.529719	0.708495	1	0	1.03518	0.0498775	0.844889	0.889078	1	0	-1.06006	-0.0841412	0.765733	0.841914	1	45	0	#NUM!	183.737	57	0	#NUM!	255.759	151	0
glsA2	796_4	521743..522669		0	1.40637	0.491979	0.000560209	0.00256917	1	0	1.46976	0.555579	0.000108463	0.000450668	0.465089	0	-1.04507	-0.0635997	0.635739	0.974893	1	0	-1.26708	-0.341508	0.167295	0.33058	1	0	-1.00317	-0.00457194	0.987316	0.991478	1	0	1.26307	0.336936	0.32449	0.4568	1	16	0	#NUM!	65.3289	27	0	#NUM!	121.149	106	0
796_00950	796_4	522669..523028		0	1.59964	0.677746	0.00221036	0.00840249	1	0	2.00631	1.00455	5.27376e-06	2.94452e-05	0.0226139	0	-1.25423	-0.326799	0.0943164	0.647086	1	0	-1.2674	-0.341874	0.40572	0.602399	1	0	-1.23754	-0.307476	0.55966	0.655481	1	0	1.02413	0.034398	0.955593	0.973214	1	6	0	#NUM!	24.4983	6	0	#NUM!	26.922	37	0
796_00951	796_4	523251..524198		0	1.278	0.353887	0.0811478	0.156881	1	0	1.51515	0.599459	0.0031576	0.00875044	1	0	-1.18556	-0.245572	0.215533	0.833867	1	0	1.16815	0.224222	0.427234	0.621716	1	0	-1.78498	-0.835909	0.0515867	0.0928257	1	0	-2.08512	-1.06013	0.0212589	0.0545204	1	29	0	#NUM!	118.409	31	0	#NUM!	139.097	114	0
796_00952	796_4	complement(524254..524781)		0	1.49704	0.582115	0.00865405	0.0261791	1	0	1.69816	0.763976	0.000588427	0.0020234	1	0	-1.13435	-0.181861	0.381214	0.933762	1	0	-1.52386	-0.607735	0.318517	0.511919	1	0	1.08786	0.121497	0.851419	0.894167	1	0	1.65776	0.729232	0.376008	0.511199	1	4	0	#NUM!	16.3322	2	0	#NUM!	8.97401	36	0
ompC_1	796_4	525512..526630		0	1.12797	0.173729	0.296396	0.426922	1	0	1.46043	0.546395	0.00100105	0.00321297	1	0	-1.29474	-0.372666	0.0205499	0.28639	1	0	1.44572	0.531789	0.0721046	0.181873	1	0	-1.15405	-0.206712	0.642295	0.726743	1	0	-1.66844	-0.738501	0.126869	0.222047	1	19	0	#NUM!	77.5781	15	0	#NUM!	67.3051	64	0
hypA_1	796_4	complement(526771..527112)		0	1.16914	0.225442	0.319506	0.451563	1	0	1.53913	0.622116	0.00563816	0.014348	1	0	-1.31647	-0.396673	0.0566011	0.500424	1	0	1.73147	0.791998	0.0507894	0.139785	1	0	1.43721	0.523268	0.336497	0.4422	1	0	-1.20475	-0.26873	0.655141	0.751399	1	12	0	#NUM!	48.9967	5	0	#NUM!	22.435	20	0
796_00955	796_4	complement(527125..528012)		0	1.36107	0.444742	0.0134862	0.0376981	1	0	1.54821	0.630601	0.000473112	0.00166166	1	0	-1.13749	-0.185859	0.282817	0.876603	1	0	-1.14174	-0.191237	0.45171	0.643285	1	0	-1.2952	-0.37318	0.245784	0.344306	1	0	-1.13441	-0.181944	0.61471	0.719202	1	33	0	#NUM!	134.741	29	0	#NUM!	130.123	105	0
796_00956	796_4	complement(528000..529061)		0	1.18391	0.243565	0.186832	0.298343	1	0	1.48806	0.573435	0.00186752	0.00554951	1	0	-1.2569	-0.32987	0.0642518	0.54449	1	0	-1.40732	-0.492948	0.0786886	0.193473	1	0	-1.0658	-0.0919398	0.770738	0.832684	1	0	1.32043	0.401008	0.280311	0.41051	1	27	0	#NUM!	110.242	14	0	#NUM!	62.8181	143	0
hyaE_1	796_4	complement(529079..529489)		0	1.43227	0.518304	0.00907941	0.0271496	1	0	1.76451	0.81927	3.50413e-05	0.000162792	0.150257	0	-1.23197	-0.300966	0.0897986	0.633223	1	0	-1.35477	-0.438047	0.225155	0.404172	1	0	-5.06725	-2.3412	0.00572725	0.0135532	1	0	-3.74031	-1.90316	0.0332705	0.0777884	1	7	0	#NUM!	28.5814	10	0	#NUM!	44.8701	53	0
796_00958	796_4	complement(529486..529785)		0	1.09659	0.133029	0.60989	0.72198	1	0	1.09164	0.126502	0.631262	0.72029	1	0	1.00453	0.00652662	0.97917	0.998084	1	0	-1.7785	-0.830662	0.0644925	0.167602	1	0	-4.526	-2.17824	0.0117189	0.0257037	1	0	-2.54484	-1.34757	0.149005	0.253143	1	5	0	#NUM!	20.4153	9	0	#NUM!	40.3831	36	0
hyaD_1	796_4	complement(529785..530393)		0	1.22193	0.289166	0.0995703	0.184033	1	0	1.33698	0.418973	0.0175421	0.0381443	1	0	-1.09415	-0.129807	0.433938	0.94975	1	0	-1.30794	-0.387299	0.171339	0.33671	1	0	-2.30765	-1.20642	0.00739599	0.0170048	1	0	-1.76434	-0.819126	0.0990937	0.184264	1	15	0	#NUM!	61.2458	21	0	#NUM!	94.2271	85	0
hyaC_1	796_4	complement(530399..531073)		0	1.31785	0.398181	0.0239862	0.0595213	1	0	1.33942	0.421608	0.0176694	0.0383045	1	0	-1.01637	-0.0234265	0.889446	0.991221	1	0	-1.37509	-0.459524	0.0866264	0.206995	1	0	-5.03109	-2.33087	4.49793e-05	0.000182298	0.192871	0	-3.65874	-1.87135	0.00189618	0.00741862	1	25	0	#NUM!	102.076	22	0	#NUM!	98.7142	101	0
hyaB_1	796_4	complement(531093..532895)		0	1.33429	0.416074	0.0107771	0.0312879	1	0	1.4549	0.540924	0.000940014	0.0030467	1	0	-1.09039	-0.124849	0.435626	0.94975	1	0	-1.21554	-0.281596	0.165492	0.327926	1	0	-1.76448	-0.819243	0.00163751	0.00453889	1	0	-1.4516	-0.537647	0.0577663	0.120992	1	59	0	#NUM!	240.9	57	0	#NUM!	255.759	293	0
hoxK	796_4	complement(532898..534001)		0	1.46448	0.550384	0.00204203	0.00786857	1	0	1.73245	0.792818	9.05506e-06	4.8779e-05	0.0388281	0	-1.18299	-0.242434	0.160192	0.76518	1	0	-1.02532	-0.0360683	0.884808	0.942849	1	0	-1.6463	-0.719229	0.0397599	0.0744175	1	0	-1.60565	-0.68316	0.0738842	0.145662	1	27	0	#NUM!	110.242	37	0	#NUM!	166.019	143	0
cbh	796_4	534422..535510		0	1.31768	0.398001	0.0168906	0.0455515	1	0	1.54273	0.625486	0.000177056	0.000695891	0.759218	0	-1.17079	-0.227486	0.1536	0.761016	1	0	1.51398	0.598348	0.029756	0.0936126	1	0	1.49233	0.577566	0.0893138	0.148268	1	0	-1.01451	-0.0207814	0.95644	0.973214	1	26	0	#NUM!	106.159	15	0	#NUM!	67.3051	60	0
pdhR_1	796_4	535676..536347		0	1.32946	0.410841	0.0145019	0.0401967	1	0	1.41083	0.496546	0.00330451	0.00905992	1	0	-1.06121	-0.0857053	0.591262	0.973951	1	0	1.19857	0.261318	0.323358	0.517372	1	0	-1.52371	-0.607586	0.140372	0.214739	1	0	-1.82627	-0.868904	0.0522691	0.111674	1	27	0	#NUM!	110.242	17	0	#NUM!	76.2791	93	0
yjmD	796_4	complement(536406..537431)		0	1.37496	0.459394	0.00788001	0.0242219	1	0	1.60605	0.683521	7.87431e-05	0.000337988	0.33765	0	-1.16807	-0.224127	0.169723	0.77822	1	0	1.10675	0.146328	0.582321	0.751428	1	0	-1.37125	-0.455494	0.235457	0.332155	1	0	-1.51763	-0.601822	0.154705	0.260453	1	27	0	#NUM!	110.242	18	0	#NUM!	80.7661	78	0
exuT_1	796_4	complement(537406..538692)		0	1.40947	0.495148	0.004601	0.0154133	1	0	1.82205	0.865562	6.94669e-07	4.6182e-06	0.00297874	0	-1.29272	-0.370414	0.0257276	0.32639	1	0	1.23296	0.30213	0.227748	0.407987	1	0	-1.5942	-0.672833	0.080891	0.136024	1	0	-1.96559	-0.974964	0.0188524	0.0496248	1	25	0	#NUM!	102.076	40	0	#NUM!	179.48	112	0
796_00967	796_4	complement(538869..540359)		0	1.57245	0.653016	0.00107651	0.00454337	1	0	1.98286	0.987584	7.53889e-07	4.98101e-06	0.00323268	0	-1.261	-0.334567	0.0829308	0.614175	1	0	2.24679	1.16786	5.34234e-05	0.000509066	0.22908	0	-1.32875	-0.410072	0.404294	0.510187	1	0	-2.98542	-1.57793	0.00201083	0.00782437	1	34	0	#NUM!	138.824	16	0	#NUM!	71.7921	62	0
tetA_1	796_4	complement(540495..541736)		0	1.60016	0.678212	0.000109574	0.000612586	0.469854	0	1.75181	0.808844	4.22466e-06	2.40575e-05	0.0181153	0	-1.09477	-0.130632	0.437446	0.94975	1	0	1.19239	0.253858	0.26328	0.45138	1	0	-1.5929	-0.671654	0.040019	0.0748045	1	0	-1.89936	-0.925512	0.00842056	0.0257726	1	57	0	#NUM!	232.734	33	0	#NUM!	148.071	137	0
otcC	796_4	complement(541726..543234)		0	1.66005	0.731227	4.89401e-05	0.000301768	0.209855	0	1.92322	0.943525	1.67027e-07	1.24775e-06	0.00071621	0	-1.15853	-0.212298	0.220541	0.839086	1	0	-1.11277	-0.154151	0.49244	0.680498	1	0	-1.35462	-0.437887	0.113862	0.18084	1	0	-1.21734	-0.283736	0.352127	0.486914	1	54	0	#NUM!	220.485	41	0	#NUM!	183.967	192	0
slyA_2	796_4	543279..543767		0	1.63413	0.708524	0.00035219	0.00171418	1	0	1.68632	0.753879	0.000160495	0.000637817	0.688204	0	-1.03194	-0.0453542	0.802886	0.982803	1	0	1.66753	0.737712	0.0245615	0.0802131	1	0	1.32952	0.410902	0.352538	0.458224	1	0	-1.25424	-0.326809	0.501984	0.626394	1	12	0	#NUM!	48.9967	17	0	#NUM!	76.2791	27	0
queA_1	796_4	543960..545039		0	1.20586	0.270063	0.153724	0.256885	1	0	1.6891	0.756253	5.9195e-05	0.000261298	0.253828	0	-1.40074	-0.48619	0.00693076	0.14152	1	0	1.95537	0.967444	0.00280619	0.0149879	1	0	-1.6676	-0.737769	0.240817	0.338343	1	0	-3.26077	-1.70521	0.00930118	0.027955	1	14	0	#NUM!	57.1628	18	0	#NUM!	80.7661	38	0
yjgH	796_4	complement(545091..545399)		0	1.51307	0.597475	0.00459121	0.0153926	1	0	1.90085	0.926646	9.89217e-06	5.26273e-05	0.0424176	0	-1.25629	-0.329171	0.0736461	0.580997	1	0	1.19882	0.261621	0.483907	0.672389	1	0	-1.1836	-0.24318	0.659382	0.741329	1	0	-1.41893	-0.504801	0.41091	0.543221	1	7	0	#NUM!	28.5814	9	0	#NUM!	40.3831	29	0
relE_2	796_4	complement(545491..545775)		0	1.32087	0.401488	0.018147	0.0481525	1	0	1.30868	0.38811	0.0241646	0.0502999	1	0	1.00932	0.0133782	0.930337	0.997841	1	0	1.72589	0.787342	0.0159209	0.0579617	1	0	1.44771	0.533774	0.229395	0.325064	1	0	-1.19215	-0.253567	0.606945	0.714325	1	15	0	#NUM!	61.2458	12	0	#NUM!	53.8441	40	0
yafN	796_4	complement(545765..546013)		0	1.57537	0.655687	0.0172393	0.0464043	1	0	2.01804	1.01295	0.000222847	0.000853946	0.955566	0	-1.281	-0.357267	0.152901	0.761016	1	0	-1.10312	-0.141589	0.779529	0.886872	1	0	1.74644	0.804414	0.112943	0.17997	1	0	1.92653	0.946003	0.135525	0.23486	1	3	0	#NUM!	12.2492	9	0	#NUM!	40.3831	26	0
796_00975	796_4	546313..546771		0	-1.13867	-0.187352	0.435544	0.567663	1	0	1.05396	0.0758245	0.752453	0.820163	1	0	-1.20012	-0.263176	0.265372	0.864973	1	0	1.2973	0.375508	0.282052	0.472436	1	0	-1.12685	-0.172293	0.717653	0.790469	1	0	-1.46186	-0.547801	0.292495	0.425303	1	20	0	#NUM!	81.6611	5	0	#NUM!	22.435	65	0
796_00976	796_4	546765..547097		0	-1.20618	-0.270448	0.272228	0.400176	1	0	-1.0406	-0.0574118	0.816027	0.870428	1	0	-1.15912	-0.213036	0.3799	0.933762	1	0	1.08155	0.1131	0.775337	0.884684	1	0	1.40454	0.490101	0.274013	0.375508	1	0	1.29864	0.377001	0.468601	0.599094	1	11	0	#NUM!	44.9136	9	0	#NUM!	40.3831	33	0
796_00977	796_4	547261..548211		0	-1.08287	-0.11486	0.57351	0.691178	1	0	1.23271	0.301838	0.138293	0.215324	1	0	-1.33487	-0.416698	0.0377514	0.408791	1	0	1.20836	0.273056	0.415939	0.612062	1	0	1.55176	0.633904	0.0948507	0.156048	1	0	1.28418	0.360847	0.408919	0.541353	1	18	0	#NUM!	73.495	13	0	#NUM!	58.3311	52	0
796_00978	796_4	complement(548435..548869)		0	1.4365	0.522563	0.0189295	0.0498892	1	0	1.56741	0.648387	0.00374834	0.0101214	1	0	-1.09113	-0.125825	0.542774	0.972173	1	0	1.34763	0.430425	0.248429	0.433034	1	0	-3.15785	-1.65894	0.0533192	0.095224	1	0	-4.25562	-2.08937	0.0193909	0.050731	1	10	0	#NUM!	40.8306	9	0	#NUM!	40.3831	28	0
796_00979	796_4	548905..549072		0	1.19483	0.256807	0.50499	0.630943	1	0	1.37398	0.458361	0.234434	0.329267	1	0	-1.14994	-0.201554	0.5679	0.972173	1	0	-1.20977	-0.274732	0.739269	0.861932	1	0	1.20477	0.268761	0.770717	0.832684	1	0	1.4575	0.543492	0.631264	0.732581	1	3	0	#NUM!	12.2492	1	0	#NUM!	4.48701	11	0
796_00980	796_4	complement(549272..550195)		0	1.56738	0.648352	0.000287239	0.00142555	1	0	1.93501	0.952343	9.96093e-08	7.70983e-07	0.000427124	0	-1.23456	-0.303992	0.0763671	0.586982	1	0	1.45006	0.536113	0.0378846	0.11376	1	0	-1.24012	-0.310481	0.410503	0.516309	1	0	-1.79825	-0.846594	0.036972	0.0848942	1	34	0	#NUM!	138.824	30	0	#NUM!	134.61	102	0
796_00981	796_4	complement(550629..550844)		0	1.63871	0.71256	0.0103433	0.0302332	1	0	1.93692	0.953764	0.000598613	0.00205436	1	0	-1.18198	-0.241204	0.329994	0.902612	1	0	-1.00542	-0.00779829	0.989013	0.995625	1	0	-1.16973	-0.226181	0.771611	0.833208	1	0	-1.16343	-0.218383	0.806168	0.871048	1	5	0	#NUM!	20.4153	0	0	#NUM!	0	20	0
796_00982	796_4	complement(551029..551364)		0	1.39594	0.481239	0.0392173	0.0880439	1	0	1.65123	0.723545	0.00192732	0.00571138	1	0	-1.18288	-0.242306	0.252356	0.860862	1	0	1.88345	0.913381	0.0469244	0.132463	1	0	-1.44593	-0.532002	0.542744	0.639655	1	0	-2.72335	-1.44538	0.116003	0.207517	1	7	0	#NUM!	28.5814	3	0	#NUM!	13.461	17	0
796_00983	796_4	complement(551361..551756)		0	1.5273	0.610979	0.00865716	0.0261791	1	0	2.37976	1.25081	5.26302e-08	4.35673e-07	0.000225678	0	-1.55815	-0.639834	0.00217392	0.0631725	1	0	2.55422	1.35288	0.0101905	0.0416559	1	0	2.28526	1.19236	0.0797849	0.134453	1	0	-1.1177	-0.160528	0.827406	0.886757	1	8	0	#NUM!	32.6644	3	0	#NUM!	13.461	13	0
796_00984	796_4	552332..553144		0	1.4282	0.514193	0.0112457	0.0324069	1	0	1.67746	0.746279	0.000237835	0.000902645	1	0	-1.17453	-0.232086	0.23491	0.846279	1	0	1.6732	0.742607	0.0158711	0.0578702	1	0	-1.1118	-0.152895	0.739229	0.805543	1	0	-1.86026	-0.895502	0.0685152	0.138256	1	9	0	#NUM!	36.7475	17	0	#NUM!	76.2791	61	0
796_00985	796_4	complement(554441..554572)		0	1.9073	0.931531	0.38937	0.522409	1	0	1.83843	0.878476	0.422739	0.526643	1	0	1.03746	0.0530551	0.954846	0.997841	1	0	-9.17869	-3.19829	0.629206	0.784084	1	0	-4.19656	-2.06921	0.740109	0.806087	1	0	2.1872	1.12908	0.899771	0.930485	1	0	0	#NUM!	0	0	0	#NUM!	0	0	0
dmlR_1	796_4	555023..555931		0	1.482	0.567541	0.00107922	0.00455035	1	0	1.84728	0.885399	3.30705e-07	2.32851e-06	0.00141806	0	-1.24648	-0.317858	0.0514379	0.486592	1	0	-1.40444	-0.489992	0.0980501	0.22653	1	0	1.15446	0.207213	0.510401	0.609468	1	0	1.62136	0.697205	0.0702293	0.140393	1	14	0	#NUM!	57.1628	19	0	#NUM!	85.2531	86	0
796_00987	796_4	556105..557085		0	1.368	0.452068	0.0030931	0.0110896	1	0	1.64261	0.715993	2.80346e-06	1.6606e-05	0.0120213	0	-1.20074	-0.263925	0.0664507	0.551142	1	0	1.04252	0.0600694	0.803432	0.901193	1	0	-1.70436	-0.769228	0.0402487	0.0751356	1	0	-1.77682	-0.829298	0.0430027	0.0952456	1	36	0	#NUM!	146.99	21	0	#NUM!	94.2271	105	0
galS_1	796_4	557577..558557		0	1.36313	0.446919	0.00618478	0.0197618	1	0	1.61146	0.688367	2.52045e-05	0.000121298	0.108077	0	-1.18218	-0.241449	0.119713	0.689014	1	0	1.21032	0.275386	0.24106	0.425227	1	0	-1.54042	-0.623323	0.0805674	0.135639	1	0	-1.8644	-0.898709	0.0198131	0.0516779	1	35	0	#NUM!	142.907	33	0	#NUM!	148.071	99	0
mleN	796_4	558701..560152		0	1.4353	0.52135	0.00186003	0.00727058	1	0	1.57256	0.653116	0.000100821	0.000421364	0.432319	0	-1.09563	-0.131766	0.419028	0.94975	1	0	1.08097	0.112329	0.603048	0.76641	1	0	-1.53061	-0.614107	0.0365465	0.06928	1	0	-1.65455	-0.726437	0.0222005	0.0564625	1	48	0	#NUM!	195.987	57	0	#NUM!	255.759	213	0
patB_2	796_4	560165..561367		0	1.44888	0.534937	0.00105567	0.00447748	1	0	1.5129	0.597317	0.000275031	0.00102373	1	0	-1.04419	-0.0623795	0.689356	0.980072	1	0	-1.11639	-0.158842	0.527072	0.706939	1	0	-1.10362	-0.142238	0.645653	0.729336	1	0	1.01157	0.0166031	0.9626	0.976723	1	22	0	#NUM!	89.8272	22	0	#NUM!	98.7142	118	0
glgX_1	796_4	complement(561481..563556)		0	1.6371	0.711139	1.06682e-06	8.72998e-06	0.00457451	0	1.71249	0.776095	1.09614e-07	8.40833e-07	0.000470026	0	-1.04605	-0.0649565	0.647731	0.974893	1	0	-1.04633	-0.0653424	0.737852	0.861396	1	0	-1.25274	-0.325083	0.181294	0.267881	1	0	-1.19726	-0.25974	0.334231	0.468207	1	51	0	#NUM!	208.236	60	0	#NUM!	269.22	267	0
treY	796_4	complement(563613..566141)		0	1.57753	0.657669	7.11691e-06	5.18342e-05	0.0305173	0	1.66361	0.734319	5.74475e-07	3.88541e-06	0.00246335	0	-1.05457	-0.0766497	0.591408	0.973951	1	0	-1.20568	-0.26985	0.152893	0.310853	1	0	-2.31118	-1.20863	8.20241e-06	3.86505e-05	0.0351719	0	-1.9169	-0.938779	0.00132783	0.00543556	1	53	0	#NUM!	216.402	66	0	#NUM!	296.142	275	0
treZ	796_4	complement(566138..567922)		0	1.73911	0.798352	2.914e-05	0.000186496	0.124952	0	1.84223	0.881453	4.10539e-06	2.34719e-05	0.0176039	0	-1.05929	-0.0831013	0.65662	0.978653	1	0	-1.25466	-0.327301	0.166714	0.329737	1	0	-2.15143	-1.1053	0.000492754	0.00155477	1	0	-1.71475	-0.777994	0.0231749	0.0582156	1	47	0	#NUM!	191.904	44	0	#NUM!	197.428	217	0
796_00994	796_4	complement(568051..568836)		0	1.56064	0.642139	0.000102935	0.000581533	0.441384	0	1.60822	0.685462	3.78982e-05	0.000174552	0.162508	0	-1.03049	-0.0433237	0.781401	0.982307	1	0	-1.50231	-0.58718	0.0460624	0.130733	1	0	-3.09726	-1.63099	0.00136514	0.00387019	1	0	-2.06167	-1.04381	0.0609869	0.12603	1	11	0	#NUM!	44.9136	23	0	#NUM!	103.201	90	0
hdeB	796_4	complement(568979..569308)		0	1.05855	0.0820858	0.735557	0.822291	1	0	1.35379	0.437002	0.0699568	0.121991	1	0	-1.27891	-0.354916	0.11305	0.671667	1	0	-2.08727	-1.06162	0.127321	0.275038	1	0	-1.34475	-0.427337	0.576704	0.670875	1	0	1.55216	0.634282	0.517376	0.639524	1	3	0	#NUM!	12.2492	1	0	#NUM!	4.48701	21	0
796_00996	796_4	570076..570711		0	1.4511	0.537148	0.0188474	0.049733	1	0	1.82872	0.870837	0.000138103	0.000559194	0.592187	0	-1.26023	-0.333689	0.124388	0.701811	1	0	2.43338	1.28296	0.0142801	0.0530669	1	0	2.82042	1.49591	0.0150657	0.031923	1	0	1.15905	0.212948	0.753404	0.832413	1	1	0	#NUM!	4.08306	5	0	#NUM!	22.435	10	0
hlyE	796_4	570846..571757		0	1.34421	0.426759	0.0681934	0.136458	1	0	2.01107	1.00796	1.46213e-05	7.49952e-05	0.062696	0	-1.4961	-0.581203	0.00884139	0.164834	1	0	1.18344	0.242986	0.687943	0.825147	1	0	3.10643	1.63526	0.00276721	0.00720011	1	0	2.62492	1.39227	0.0484509	0.105194	1	3	0	#NUM!	12.2492	4	0	#NUM!	17.948	11	0
osmC	796_4	complement(571878..572309)		0	2.05425	1.03861	4.75219e-07	4.16716e-06	0.00203774	0	1.90526	0.929984	8.31079e-06	4.51097e-05	0.0356367	0	1.0782	0.10863	0.560122	0.972173	1	0	1.00616	0.00885812	0.986023	0.995124	1	0	-1.12316	-0.167567	0.808848	0.861058	1	0	-1.13008	-0.176425	0.824331	0.884125	1	5	0	#NUM!	20.4153	6	0	#NUM!	26.922	16	0
796_00999	796_4	572821..573036		0	2.20693	1.14204	0.000400318	0.00192656	1	0	2.56521	1.35908	2.58911e-05	0.000124324	0.111021	0	-1.16234	-0.217035	0.448146	0.952255	1	0	1.14641	0.197118	0.814519	0.908503	1	0	-1.72443	-0.786118	0.593126	0.684793	1	0	-1.9769	-0.983236	0.539287	0.657186	1	3	0	#NUM!	12.2492	1	0	#NUM!	4.48701	8	0
sra	796_4	573131..573274		0	2.6488	1.40534	0.028092	0.0672953	1	0	2.87875	1.52544	0.0175768	0.0381811	1	0	-1.08681	-0.120105	0.827502	0.985956	1	0	9.15833	3.19508	0.0133923	0.0505068	1	0	16.8952	4.07854	0.00175313	0.00480348	1	0	1.84479	0.883454	0.435957	0.56648	1	0	0	#NUM!	0	2	0	#NUM!	8.97401	0	0
maeA	796_4	573451..575148		0	1.08408	0.116474	0.446175	0.577657	1	0	1.09045	0.124918	0.415589	0.520001	1	0	-1.00587	-0.0084443	0.955507	0.997841	1	0	-1.70444	-0.7693	0.000402632	0.00296139	1	0	-1.32377	-0.404651	0.0960954	0.157468	1	0	1.28757	0.364649	0.196603	0.315492	1	41	0	#NUM!	167.405	39	0	#NUM!	174.993	296	0
adhP	796_4	575430..576440		0	1.56963	0.650422	5.69111e-05	0.000344196	0.244035	0	1.47916	0.564774	0.000513801	0.00179412	1	0	1.06116	0.0856477	0.585041	0.973873	1	0	-1.76973	-0.823527	0.00358259	0.0180418	1	0	-1.24927	-0.321081	0.307673	0.412024	1	0	1.41661	0.502446	0.187231	0.303763	1	26	0	#NUM!	106.159	11	0	#NUM!	49.3571	126	0
fdnI	796_4	complement(576531..577187)		0	1.02623	0.0373571	0.840594	0.894631	1	0	1.3402	0.422445	0.0225073	0.0473096	1	0	-1.30594	-0.385088	0.0314314	0.371289	1	0	1.14748	0.198466	0.501409	0.687941	1	0	-1.60874	-0.685934	0.136305	0.209264	1	0	-1.846	-0.8844	0.077087	0.150798	1	21	0	#NUM!	85.7442	14	0	#NUM!	62.8181	91	0
fdnH_1	796_4	complement(577180..578064)		0	-1.13671	-0.184869	0.120924	0.213499	1	0	-1.07992	-0.110922	0.355674	0.458962	1	0	-1.05259	-0.0739473	0.525641	0.972173	1	0	-1.25694	-0.329915	0.106773	0.240969	1	0	1.21662	0.282873	0.202315	0.29343	1	0	1.52921	0.612788	0.0227044	0.0574755	1	34	0	#NUM!	138.824	29	0	#NUM!	130.123	169	0
fdnG_1	796_4	complement(578078..580489)		0	-1.26441	-0.338467	0.0367923	0.0840072	1	0	-1.20187	-0.265276	0.102472	0.16816	1	0	-1.05204	-0.0731914	0.650899	0.976274	1	0	-1.5766	-0.656818	0.000780767	0.00518256	1	0	1.19859	0.26134	0.185825	0.273543	1	0	1.8897	0.918158	3.70691e-05	0.000242676	0.158952	68	0	#NUM!	277.648	89	0	#NUM!	399.344	481	0
fdnG_2	796_4	complement(580538..581125)		0	-1.09201	-0.126982	0.522309	0.646162	1	0	-1.08983	-0.124105	0.535176	0.63236	1	0	-1.002	-0.00287755	0.988253	0.998734	1	0	1.00814	0.011694	0.970769	0.99224	1	0	1.5397	0.622647	0.0698489	0.120238	1	0	1.52727	0.610953	0.132731	0.230893	1	18	0	#NUM!	73.495	10	0	#NUM!	44.8701	65	0
yddG	796_4	581403..582284		0	1.58818	0.667377	0.000470005	0.00220743	1	0	1.97906	0.984813	2.42328e-07	1.7544e-06	0.0010391	0	-1.24611	-0.317436	0.0795266	0.601428	1	0	1.11452	0.156424	0.627534	0.783507	1	0	-1.32174	-0.402436	0.386608	0.492652	1	0	-1.4731	-0.558859	0.276744	0.406955	1	22	0	#NUM!	89.8272	13	0	#NUM!	58.3311	42	0
ompD	796_4	582810..583898		0	-10.8038	-3.43347	0	0	0	0	-23.789	-4.57222	0	0	0	0	2.20191	1.13875	5.19858e-05	0.0033775	0.222915	0	-12.3395	-3.62521	0	0	0	0	11.2307	3.48937	0	0	0	0	138.58	7.11458	0	0	0	41	0	#NUM!	167.405	30	0	#NUM!	134.61	2202	0
796_01009	796_4	583982..584422		0	-1.41805	-0.503911	0.0194071	0.0507114	1	0	-1.20598	-0.270207	0.210554	0.300952	1	0	-1.17585	-0.233704	0.274003	0.865984	1	0	-1.28941	-0.366711	0.281141	0.471464	1	0	-2.56931	-1.36138	0.0141168	0.0302665	1	0	-1.99263	-0.994671	0.100025	0.185594	1	8	0	#NUM!	32.6644	18	0	#NUM!	80.7661	70	0
smvA	796_4	complement(584447..585934)		0	1.61339	0.690097	0.000232415	0.00118642	0.996596	0	2.01767	1.01269	6.56031e-08	5.29767e-07	0.000281306	0	-1.25057	-0.322591	0.0748214	0.582699	1	0	1.19182	0.25317	0.270169	0.458806	1	0	-1.96631	-0.975491	0.00401774	0.00994607	1	0	-2.34349	-1.22866	0.00062731	0.00287775	1	58	0	#NUM!	236.817	51	0	#NUM!	228.837	153	0
betI	796_4	586052..586630		0	1.74076	0.799718	5.39538e-05	0.000328161	0.231354	0	2.09934	1.06994	6.54767e-08	5.29744e-07	0.000280764	0	-1.20599	-0.270219	0.133595	0.723607	1	0	1.4396	0.525672	0.172717	0.338487	1	0	-1.30859	-0.388015	0.538524	0.636141	1	0	-1.88385	-0.913687	0.180751	0.295373	1	11	0	#NUM!	44.9136	6	0	#NUM!	26.922	36	0
narU	796_4	586844..588232		0	1.67054	0.740316	1.36341e-05	9.38879e-05	0.0584629	0	1.89674	0.92352	6.16804e-08	5.02824e-07	0.000264486	0	-1.1354	-0.183204	0.253227	0.861093	1	0	-1.07751	-0.107697	0.733738	0.857528	1	0	-1.97521	-0.982008	0.0568669	0.100555	1	0	-1.83313	-0.874311	0.122027	0.215242	1	15	0	#NUM!	61.2458	14	0	#NUM!	62.8181	68	0
narZ	796_4	588324..592064		0	1.54181	0.624629	0.00146443	0.00589069	1	0	1.76886	0.822816	2.80525e-05	0.000133506	0.120289	0	-1.14726	-0.198187	0.307781	0.887534	1	0	-1.25907	-0.332363	0.129939	0.27815	1	0	-1.58493	-0.664421	0.00787077	0.0179234	1	0	-1.25881	-0.332058	0.212637	0.334355	1	123	0	#NUM!	502.216	79	0	#NUM!	354.474	465	0
narY	796_4	592061..593605		0	1.39189	0.477042	0.00053718	0.0024768	1	0	1.45484	0.540856	9.42204e-05	0.000397264	0.404017	0	-1.04523	-0.063814	0.630324	0.973951	1	0	-1.51335	-0.597746	0.00883771	0.0372993	1	0	-2.42226	-1.27635	0.000222983	0.000767376	0.95615	0	-1.60059	-0.678608	0.0776998	0.151789	1	26	0	#NUM!	106.159	32	0	#NUM!	143.584	188	0
narW	796_4	593605..594300		0	1.62437	0.699876	9.81426e-05	0.000556661	0.420835	0	1.87611	0.907746	4.57674e-07	3.14001e-06	0.00196251	0	-1.15498	-0.20787	0.218093	0.834168	1	0	-1.10095	-0.138745	0.609218	0.76969	1	0	-2.05865	-1.0417	0.0144972	0.0309582	1	0	-1.86989	-0.902952	0.0520746	0.111369	1	22	0	#NUM!	89.8272	25	0	#NUM!	112.175	79	0
narV	796_4	594297..594977		0	1.77321	0.826365	8.63913e-05	0.000494587	0.370446	0	1.69764	0.763533	0.000324817	0.00118437	1	0	1.04451	0.0628327	0.749638	0.980072	1	0	1.12069	0.164391	0.586687	0.753897	1	0	-1.83516	-0.875908	0.0699991	0.120448	1	0	-2.05665	-1.0403	0.0459746	0.100735	1	23	0	#NUM!	93.9103	15	0	#NUM!	67.3051	57	0
yddE	796_4	595083..595976		0	1.92245	0.942946	4.96108e-09	5.52549e-08	2.12731e-05	0	1.839	0.878924	6.63059e-08	5.34435e-07	0.00028432	0	1.04538	0.0640215	0.667125	0.978979	1	0	-1.29479	-0.372723	0.158575	0.318785	1	0	-1.85145	-0.888654	0.0210273	0.0429766	1	0	-1.42992	-0.515931	0.232119	0.358676	1	14	0	#NUM!	57.1628	24	0	#NUM!	107.688	107	0
nhoA	796_4	complement(596012..596857)		0	1.46002	0.545993	0.00219115	0.0083517	1	0	1.61723	0.693526	0.000105083	0.000437471	0.450595	0	-1.10767	-0.147533	0.385799	0.933762	1	0	-1.42138	-0.507296	0.0809547	0.198136	1	0	-2.699	-1.43242	0.00236902	0.00628222	1	0	-1.89885	-0.925127	0.0734837	0.14514	1	29	0	#NUM!	118.409	10	0	#NUM!	44.8701	102	0
796_01019	796_4	complement(597140..597772)		0	1.21567	0.281749	0.291462	0.420804	1	0	1.49361	0.578802	0.0302319	0.0606904	1	0	-1.22863	-0.297052	0.254043	0.861739	1	0	2.67337	1.41866	0.00103323	0.00657342	1	0	2.58258	1.36881	0.00824586	0.0186686	1	0	-1.03516	-0.0498472	0.928368	0.953267	1	9	0	#NUM!	36.7475	6	0	#NUM!	26.922	27	0
ansP2	796_4	598285..599778		0	1.33421	0.415981	0.00570771	0.0185133	1	0	1.5573	0.639043	2.2264e-05	0.000108733	0.095468	0	-1.16721	-0.223061	0.125949	0.706897	1	0	1.33367	0.415397	0.0294103	0.0928655	1	0	-1.80542	-0.852331	0.003502	0.00883847	1	0	-2.40782	-1.26773	4.08454e-05	0.000264766	0.175145	70	0	#NUM!	285.814	60	0	#NUM!	269.22	165	0
ygdR_2	796_4	complement(599855..600076)		0	1.62505	0.700484	0.00576476	0.0186561	1	0	1.81577	0.860581	0.000718952	0.00241794	1	0	-1.11736	-0.160098	0.471879	0.958024	1	0	1.40817	0.493821	0.235751	0.418246	1	0	-2.29886	-1.20092	0.164671	0.246289	1	0	-3.23719	-1.69474	0.0622852	0.12785	1	4	0	#NUM!	16.3322	10	0	#NUM!	44.8701	24	0
orfC	796_4	complement(600221..601282)		0	1.17774	0.236021	0.177189	0.286604	1	0	1.46512	0.551023	0.00162295	0.00492164	1	0	-1.24401	-0.315001	0.063682	0.540729	1	0	2.10697	1.07517	2.85234e-06	3.5973e-05	0.0122308	0	1.18539	0.245361	0.434221	0.540006	1	0	-1.77745	-0.82981	0.0122993	0.0349845	1	42	0	#NUM!	171.488	45	0	#NUM!	201.915	105	0
fecA	796_4	601501..603666		0	1.56809	0.649012	0.000168538	0.000885651	0.722691	0	1.93716	0.953944	3.21444e-08	2.74572e-07	0.000137835	0	-1.23536	-0.304932	0.0693558	0.565418	1	0	1.09071	0.125274	0.575818	0.746631	1	0	-2.30743	-1.20629	0.000589478	0.001829	1	0	-2.51675	-1.33156	0.000349513	0.00175493	1	43	0	#NUM!	175.571	52	0	#NUM!	233.324	183	0
mcbR	796_4	complement(603722..604387)		0	1.48973	0.575051	0.00370182	0.0128843	1	0	1.76366	0.818568	3.64742e-05	0.000168718	0.156401	0	-1.18388	-0.243517	0.186849	0.798313	1	0	1.38451	0.46938	0.287715	0.478954	1	0	1.17516	0.232854	0.698487	0.77373	1	0	-1.17815	-0.236526	0.726201	0.80987	1	10	0	#NUM!	40.8306	4	0	#NUM!	17.948	26	0
curA	796_4	complement(604721..605758)		0	1.87733	0.908682	4.34595e-11	6.10997e-10	1.86354e-07	0	1.93767	0.954321	5.75751e-12	7.48127e-11	2.46882e-08	0	-1.03214	-0.0456387	0.723361	0.980072	1	0	1.77153	0.825	4.70062e-05	0.000456024	0.201563	0	1.75351	0.810244	0.000939632	0.00278641	1	0	-1.01028	-0.0147555	0.956451	0.973214	1	35	0	#NUM!	142.907	46	0	#NUM!	206.402	117	0
yncA	796_4	605969..606484		0	1.35649	0.439877	0.00470534	0.0157383	1	0	1.42851	0.51451	0.00102521	0.00328559	1	0	-1.05309	-0.0746324	0.606739	0.973951	1	0	-1.03842	-0.0543929	0.845704	0.922515	1	0	-1.34371	-0.426222	0.28115	0.383539	1	0	-1.29399	-0.371829	0.404461	0.536778	1	12	0	#NUM!	48.9967	19	0	#NUM!	85.2531	71	0
ydcZ	796_4	606484..606933		0	1.38036	0.465039	0.00725723	0.022632	1	0	1.45378	0.53981	0.00197659	0.00584121	1	0	-1.05319	-0.0747704	0.633971	0.974361	1	0	1.14941	0.200897	0.517561	0.69922	1	0	1.11048	0.151189	0.706897	0.780828	1	0	-1.03506	-0.0497083	0.914072	0.941292	1	11	0	#NUM!	44.9136	15	0	#NUM!	67.3051	50	0
796_01028	796_4	complement(606938..607171)		0	1.85194	0.88904	0.00209282	0.00802684	1	0	1.76802	0.822137	0.00495783	0.0128766	1	0	1.04747	0.0669032	0.793959	0.982803	1	0	1.26026	0.333726	0.502381	0.687941	1	0	-1.0538	-0.0756017	0.91475	0.935252	1	0	-1.32807	-0.409327	0.60313	0.712505	1	7	0	#NUM!	28.5814	4	0	#NUM!	17.948	24	0
796_01029	796_4	607395..608720		0	-1.91247	-0.935436	7.49956e-13	1.2967e-11	3.21581e-09	0	-1.76461	-0.819346	4.17162e-10	4.50576e-09	1.78879e-06	0	-1.08379	-0.11609	0.378401	0.933762	1	0	-1.34994	-0.432891	0.0512724	0.140909	1	0	-1.04714	-0.0664609	0.79397	0.850836	1	0	1.28916	0.36643	0.224571	0.348898	1	39	0	#NUM!	159.239	22	0	#NUM!	98.7142	152	0
796_01030	796_4	608725..611706		0	-2.44639	-1.29065	1.36002e-13	2.52458e-12	5.83178e-10	0	-2.16956	-1.1174	1.55474e-10	1.74979e-09	6.66671e-07	0	-1.1276	-0.173251	0.322552	0.897705	1	0	-2.00364	-1.00262	8.87341e-07	1.25162e-05	0.00380492	0	-2.26782	-1.18131	4.66855e-07	2.69431e-06	0.00200187	0	-1.13185	-0.178685	0.483709	0.613351	1	60	0	#NUM!	244.983	102	0	#NUM!	457.675	712	0
796_01031	796_4	611703..613847		0	-2.75624	-1.4627	0	0	0	0	-2.28027	-1.18921	2.36622e-12	3.24164e-11	1.01463e-08	0	-1.20873	-0.273495	0.109017	0.671325	1	0	-2.07737	-1.05476	3.19003e-07	4.8165e-06	0.00136789	0	-2.46735	-1.30296	1.19797e-07	7.58774e-07	0.00051369	0	-1.18773	-0.248207	0.359334	0.494488	1	73	0	#NUM!	298.063	56	0	#NUM!	251.272	543	0
ortT	796_4	complement(613892..614065)		0	-1.32919	-0.410544	0.272937	0.400668	1	0	-1.24224	-0.312947	0.406676	0.51093	1	0	-1.06999	-0.0975973	0.791376	0.982803	1	0	1.24252	0.313268	0.645187	0.796133	1	0	-2.79914	-1.48498	0.310555	0.414976	1	0	-3.47799	-1.79825	0.242626	0.369979	1	0	0	#NUM!	0	4	0	#NUM!	17.948	14	0
prr	796_4	complement(614464..615888)		0	1.43609	0.522142	0.00145486	0.00586321	1	0	1.61315	0.689877	2.69287e-05	0.000129017	0.11547	0	-1.12329	-0.167735	0.292657	0.883498	1	0	-1.03145	-0.0446701	0.836186	0.919611	1	0	-1.43826	-0.524321	0.0629673	0.109892	1	0	-1.39441	-0.479651	0.120756	0.21346	1	49	0	#NUM!	200.07	41	0	#NUM!	183.967	163	0
lysN	796_4	complement(616024..617448)		0	1.20383	0.267638	0.0251168	0.0615876	1	0	1.41406	0.499848	2.93253e-05	0.000138794	0.125747	0	-1.17463	-0.23221	0.0403215	0.427083	1	0	1.16457	0.219797	0.226556	0.406303	1	0	-1.80753	-0.854021	0.00427921	0.0105093	1	0	-2.105	-1.07382	0.000857306	0.003752	1	56	0	#NUM!	228.651	43	0	#NUM!	192.941	183	0
vanX	796_4	complement(617584..618354)		0	1.66365	0.734349	0.00161038	0.00640601	1	0	1.94008	0.956118	4.10371e-05	0.000187	0.175967	0	-1.16616	-0.221769	0.320836	0.896273	1	0	1.09863	0.1357	0.667929	0.81265	1	0	-1.89572	-0.922746	0.0560251	0.0993119	1	0	-2.08269	-1.05845	0.041176	0.092248	1	14	0	#NUM!	57.1628	22	0	#NUM!	98.7142	104	0
796_01036	796_4	complement(618878..619276)		0	1.55146	0.633627	0.0175801	0.0470023	1	0	2.37328	1.24688	2.3165e-06	1.40066e-05	0.00993313	0	-1.52971	-0.613256	0.0108228	0.188412	1	0	-1.35068	-0.433681	0.634788	0.788749	1	0	-38.2481	-5.25731	0.390741	0.497032	1	0	-28.3177	-4.82363	0.434555	0.56518	1	1	0	#NUM!	4.08306	2	0	#NUM!	8.97401	7	0
sifA_2	796_4	619792..620742		0	1.41524	0.501051	0.106231	0.193921	1	0	2.62966	1.39488	5.8911e-06	3.24692e-05	0.025261	0	-1.8581	-0.893824	0.00270416	0.0743298	1	0	5.92488	2.56679	5.90098e-06	7.08398e-05	0.0253034	0	1.20173	0.265116	0.811567	0.863296	1	0	-4.93028	-2.30167	0.0370729	0.0850099	1	9	0	#NUM!	36.7475	0	0	#NUM!	0	8	0
796_01038	796_4	621014..621244		0	1.49749	0.582547	0.127756	0.221968	1	0	1.70843	0.77267	0.0436537	0.0826798	1	0	-1.14086	-0.190122	0.573895	0.972173	1	0	-3.12945	-1.64591	0.265788	0.453575	1	0	1.79613	0.84489	0.369654	0.474715	1	0	5.6209	2.4908	0.132834	0.230979	1	0	0	#NUM!	0	1	0	#NUM!	4.48701	5	0
ydcP_1	796_4	complement(621245..623209)		0	1.11489	0.156903	0.16269	0.267491	1	0	1.32983	0.411247	0.000255464	0.000958857	1	0	-1.19279	-0.254344	0.0193008	0.274046	1	0	-1.1241	-0.168773	0.328432	0.522566	1	0	-1.27204	-0.347143	0.119098	0.187755	1	0	-1.1316	-0.17837	0.479047	0.609542	1	71	0	#NUM!	289.897	43	0	#NUM!	192.941	257	0
sutR_2	796_4	complement(623288..623824)		0	1.42372	0.509665	0.0206768	0.0532185	1	0	1.82349	0.866701	8.08467e-05	0.000346324	0.346671	0	-1.28079	-0.357036	0.0865047	0.623415	1	0	1.34402	0.426552	0.155928	0.314644	1	0	-1.31366	-0.393595	0.36708	0.472826	1	0	-1.76559	-0.820147	0.0815332	0.157768	1	25	0	#NUM!	102.076	18	0	#NUM!	80.7661	65	0
ydcO	796_4	623916..625094		0	1.52418	0.608032	0.00155419	0.00621676	1	0	1.71982	0.782255	4.83711e-05	0.000217873	0.207415	0	-1.12836	-0.174223	0.348777	0.916804	1	0	-1.19349	-0.255184	0.295306	0.489097	1	0	-1.25791	-0.33103	0.254288	0.354021	1	0	-1.05398	-0.0758452	0.81453	0.877736	1	40	0	#NUM!	163.322	32	0	#NUM!	143.584	158	0
796_01042	796_4	complement(625148..625816)		0	1.3241	0.405013	0.0248701	0.0612892	1	0	1.37287	0.457191	0.0118354	0.027114	1	0	-1.03683	-0.052178	0.762958	0.980072	1	0	1.31772	0.398039	0.163591	0.325965	1	0	1.29335	0.371116	0.293873	0.397642	1	0	-1.01884	-0.0269229	0.946057	0.9668	1	20	0	#NUM!	81.6611	15	0	#NUM!	67.3051	86	0
tehB_1	796_4	complement(625972..626568)		0	1.2147	0.280604	0.123712	0.217231	1	0	1.37139	0.455635	0.0126937	0.0288298	1	0	-1.12899	-0.175031	0.311009	0.888306	1	0	1.43167	0.5177	0.0957053	0.22231	1	0	1.1226	0.166848	0.693647	0.770575	1	0	-1.27531	-0.350852	0.45478	0.585439	1	20	0	#NUM!	81.6611	9	0	#NUM!	40.3831	50	0
tehA	796_4	complement(626555..627568)		0	1.31526	0.395347	0.014831	0.0409236	1	0	1.52872	0.612322	0.000164756	0.000652933	0.706473	0	-1.16229	-0.216974	0.161109	0.76518	1	0	-1.00345	-0.00496369	0.985213	0.995124	1	0	-1.16043	-0.214656	0.542841	0.639655	1	0	-1.15644	-0.209692	0.599008	0.71189	1	13	0	#NUM!	53.0797	23	0	#NUM!	103.201	83	0
lpxD_1	796_4	627675..628655		0	1.44628	0.532344	0.00281301	0.010257	1	0	1.74343	0.801927	6.85119e-06	3.75676e-05	0.0293779	0	-1.20546	-0.269583	0.116725	0.681902	1	0	1.51207	0.596528	0.0269559	0.0867768	1	0	-1.29484	-0.37277	0.365271	0.470637	1	0	-1.95789	-0.969298	0.0279675	0.0677157	1	29	0	#NUM!	118.409	25	0	#NUM!	112.175	72	0
rimL	796_4	complement(628652..629191)		0	1.53863	0.621646	0.00111559	0.00467609	1	0	1.99305	0.994977	1.6762e-07	1.25e-06	0.000718753	0	-1.29534	-0.373331	0.0345966	0.391426	1	0	1.54988	0.632157	0.0482066	0.134577	1	0	2.74602	1.45734	9.48324e-06	4.41309e-05	0.0406641	0	1.77176	0.825183	0.0325461	0.076554	1	14	0	#NUM!	57.1628	15	0	#NUM!	67.3051	51	0
ysdC	796_4	629408..630526		0	1.56981	0.650591	4.64248e-05	0.000288506	0.199069	0	1.78677	0.837357	1.68834e-07	1.25687e-06	0.000723958	0	-1.13821	-0.186766	0.217446	0.834168	1	0	1.38028	0.464966	0.0305398	0.0955175	1	0	1.33806	0.420139	0.104097	0.168378	1	0	-1.03156	-0.0448266	0.875665	0.920984	1	43	0	#NUM!	175.571	51	0	#NUM!	228.837	141	0
gatB_1	796_4	630523..630804		0	1.59678	0.675167	0.00204906	0.00788016	1	0	2.14998	1.10432	3.43392e-07	2.40993e-06	0.00147247	0	-1.34645	-0.429156	0.020571	0.28639	1	0	1.43105	0.517069	0.156548	0.31545	1	0	1.15506	0.207963	0.680066	0.760001	1	0	-1.23894	-0.309106	0.582892	0.697973	1	12	0	#NUM!	48.9967	10	0	#NUM!	44.8701	28	0
gatC_1	796_4	630815..632128		0	1.52033	0.604384	0.000312777	0.00154515	1	0	1.78359	0.834782	6.605e-07	4.39786e-06	0.00283222	0	-1.17316	-0.230398	0.149975	0.760155	1	0	-1.07307	-0.10175	0.667573	0.81265	1	0	-2.60798	-1.38293	0.000520112	0.00163388	1	0	-2.43038	-1.28118	0.00267985	0.00999234	1	25	0	#NUM!	102.076	34	0	#NUM!	152.558	133	0
796_01050	796_4	632142..632948		0	1.58763	0.666875	4.40804e-05	0.000275134	0.189017	0	1.72258	0.784574	1.7231e-06	1.06159e-05	0.00738865	0	-1.085	-0.117698	0.434325	0.94975	1	0	-1.03722	-0.052718	0.835331	0.919412	1	0	-1.37898	-0.463606	0.190177	0.278987	1	0	-1.3295	-0.410888	0.299751	0.43132	1	23	0	#NUM!	93.9103	23	0	#NUM!	103.201	96	0
ulaC_2	796_4	633080..633517		0	1.57109	0.651767	0.00178199	0.00700382	1	0	1.69159	0.758384	0.000299293	0.00109878	1	0	-1.0767	-0.106617	0.573807	0.972173	1	0	1.22809	0.296417	0.351786	0.546778	1	0	-1.63054	-0.705347	0.176801	0.261736	1	0	-2.00245	-1.00176	0.0759205	0.148924	1	17	0	#NUM!	69.4119	17	0	#NUM!	76.2791	46	0
rpe_1	796_4	633529..634161		0	1.99307	0.994991	4.80399e-06	3.60762e-05	0.0205995	0	2.1541	1.10709	3.97249e-07	2.74743e-06	0.0017034	0	-1.0808	-0.112095	0.581293	0.972173	1	0	1.02924	0.0415817	0.890623	0.946466	1	0	-1.47216	-0.557938	0.187222	0.275273	1	0	-1.51521	-0.59952	0.196956	0.315718	1	18	0	#NUM!	73.495	25	0	#NUM!	112.175	70	0
srlR_1	796_4	634177..634968		0	1.54481	0.627433	0.000135549	0.000732033	0.581234	0	1.75862	0.814444	7.74264e-07	5.0843e-06	0.00332005	0	-1.1384	-0.187011	0.221009	0.839086	1	0	1.0705	0.0982897	0.697186	0.831905	1	0	-1.38024	-0.464919	0.200604	0.291788	1	0	-1.47755	-0.563209	0.160851	0.268375	1	22	0	#NUM!	89.8272	24	0	#NUM!	107.688	87	0
796_01054	796_4	634968..635405		0	1.7833	0.834553	1.29741e-05	9.00322e-05	0.0556328	0	2.002	1.00145	1.79204e-07	1.32946e-06	0.000768427	0	-1.12264	-0.166892	0.311835	0.888306	1	0	-1.25999	-0.333407	0.417225	0.613112	1	0	-1.04269	-0.0603062	0.903395	0.926572	1	0	1.2084	0.273101	0.647411	0.746463	1	5	0	#NUM!	20.4153	7	0	#NUM!	31.409	37	0
796_01055	796_4	complement(635452..636657)		0	1.30067	0.379258	0.0199119	0.0515904	1	0	1.86917	0.902397	2.44655e-08	2.13662e-07	0.000104908	0	-1.43708	-0.523139	0.000625639	0.0250723	1	0	1.59232	0.671132	0.0135902	0.0510287	1	0	-1.10505	-0.144112	0.728349	0.79958	1	0	-1.7596	-0.815244	0.0687164	0.138401	1	22	0	#NUM!	89.8272	14	0	#NUM!	62.8181	72	0
yceI_2	796_4	complement(636666..637232)		0	1.34284	0.425285	0.0328948	0.0763686	1	0	2.1247	1.08726	2.92401e-08	2.5239e-07	0.000125382	0	-1.58225	-0.661976	0.000202817	0.0101125	0.869678	0	3.58784	1.84311	6.26855e-05	0.000584338	0.268795	0	-1.33963	-0.421831	0.689733	0.768002	1	0	-4.80637	-2.26495	0.0344937	0.0800634	1	8	0	#NUM!	32.6644	7	0	#NUM!	31.409	7	0
mdoD	796_4	complement(637437..639056)		0	1.17493	0.232575	0.0806489	0.156128	1	0	1.37309	0.45743	0.000600074	0.00205685	1	0	-1.16866	-0.224855	0.0834615	0.615908	1	0	1.54091	0.623787	0.000372191	0.00277075	1	0	3.54177	1.82447	0	0	0	0	2.29848	1.20068	6.05628e-10	7.54922e-09	2.59693e-06	80	0	#NUM!	326.644	58	0	#NUM!	260.246	207	0
pnbA	796_4	complement(639312..640820)		0	1.45538	0.541395	0.00143721	0.00580759	1	0	1.44633	0.532395	0.00182249	0.0054423	1	0	1.00626	0.0089996	0.956499	0.997841	1	0	1.1465	0.19724	0.379903	0.575424	1	0	1.75842	0.814278	0.000608598	0.00188288	1	0	1.53372	0.617038	0.0223841	0.0568283	1	43	0	#NUM!	175.571	49	0	#NUM!	219.863	160	0
796_01059	796_4	complement(640869..642212)		0	1.49799	0.583029	0.000337759	0.00165144	1	0	1.66912	0.739086	5.86374e-06	3.236e-05	0.0251437	0	-1.11424	-0.156057	0.3153	0.889315	1	0	1.01962	0.0280248	0.905977	0.956132	1	0	-1.03036	-0.0431486	0.883273	0.913947	1	0	-1.05057	-0.0711734	0.830011	0.888661	1	39	0	#NUM!	159.239	23	0	#NUM!	103.201	123	0
gbpR_1	796_4	642505..643428		0	1.20623	0.270502	0.111332	0.199996	1	0	1.63542	0.709657	2.71295e-05	0.000129834	0.116331	0	-1.35581	-0.439155	0.00645749	0.133767	1	0	1.21057	0.275688	0.253602	0.438671	1	0	-1.09891	-0.136072	0.673636	0.754191	1	0	-1.33031	-0.41176	0.248066	0.376134	1	24	0	#NUM!	97.9933	40	0	#NUM!	179.48	94	0
trg_1	796_4	complement(643489..645114)		0	-1.06417	-0.0897227	0.575379	0.692652	1	0	-1.18933	-0.250148	0.120893	0.192209	1	0	1.11762	0.160426	0.314422	0.888306	1	0	1.13773	0.186161	0.35787	0.55299	1	0	1.04232	0.059797	0.802347	0.857012	1	0	-1.09154	-0.126364	0.629099	0.730853	1	61	0	#NUM!	249.066	59	0	#NUM!	264.733	221	0
frmA	796_4	complement(645283..646401)		0	-1.6502	-0.722638	3.20697e-06	2.45562e-05	0.0137515	0	-1.65068	-0.72306	3.71493e-06	2.15265e-05	0.0159296	0	1.00029	0.000421957	0.997843	0.999808	1	0	-1.11795	-0.16086	0.461018	0.650921	1	0	1.70011	0.76563	0.000508514	0.00160096	1	0	1.90065	0.926489	0.000354876	0.00177769	1	38	0	#NUM!	155.156	42	0	#NUM!	188.454	171	0
frmR	796_4	complement(646433..646708)		0	-1.0375	-0.0531058	0.829886	0.88764	1	0	-1.16882	-0.225058	0.371275	0.474382	1	0	1.12658	0.171953	0.47877	0.960419	1	0	-1.14142	-0.190831	0.693372	0.828914	1	0	1.1768	0.23487	0.671008	0.751838	1	0	1.34322	0.4257	0.520964	0.642517	1	9	0	#NUM!	36.7475	4	0	#NUM!	17.948	37	0
796_01064	796_4	complement(647762..648478)		0	1.07654	0.1064	0.743137	0.826556	1	0	2.33436	1.22303	0.000126683	0.000519326	0.543215	0	-2.1684	-1.11663	0.000288403	0.0137408	1	0	5.75348	2.52443	2.73129e-05	0.000282211	0.117118	0	-26.3394	-4.71915	0.441581	0.54678	1	0	-151.543	-7.24359	0.237425	0.364642	1	5	0	#NUM!	20.4153	7	0	#NUM!	31.409	9	0
sseJ	796_4	648904..650130		0	1.25208	0.324322	0.108752	0.197096	1	0	1.92914	0.947956	2.47131e-06	1.48209e-05	0.010597	0	-1.54075	-0.623634	0.00142753	0.0453426	1	0	1.56303	0.644345	0.0232587	0.0770143	1	0	-1.58211	-0.661854	0.148075	0.224839	1	0	-2.47289	-1.3062	0.00690334	0.0220413	1	32	0	#NUM!	130.658	20	0	#NUM!	89.7401	75	0
796_01066	796_4	complement(650251..650595)		0	1.42176	0.507678	0.0236438	0.0589788	1	0	1.71376	0.777168	0.000525356	0.00183	1	0	-1.20538	-0.26949	0.188197	0.798313	1	0	1.14403	0.194125	0.665945	0.811703	1	0	-1.12581	-0.170963	0.789131	0.847219	1	0	-1.28796	-0.365088	0.611411	0.717216	1	7	0	#NUM!	28.5814	5	0	#NUM!	22.435	23	0
fliY_1	796_4	651521..652282		0	1.62347	0.699081	0.000913627	0.00397326	1	0	1.99431	0.995893	2.28908e-06	1.38638e-05	0.00981559	0	-1.22843	-0.296811	0.130681	0.718413	1	0	-1.74886	-0.806418	0.134341	0.285034	1	0	-3.96582	-1.98762	0.05433	0.0968276	1	0	-2.26766	-1.1812	0.294903	0.4275	1	4	0	#NUM!	16.3322	3	0	#NUM!	13.461	33	0
yecS_1	796_4	652304..652936		0	1.17984	0.238587	0.238726	0.361972	1	0	1.57955	0.659516	0.0010353	0.00331296	1	0	-1.33879	-0.420929	0.0247491	0.321588	1	0	1.78409	0.835185	0.0233426	0.0770643	1	0	1.33439	0.416178	0.417206	0.522635	1	0	-1.33701	-0.419007	0.455718	0.586197	1	15	0	#NUM!	61.2458	10	0	#NUM!	44.8701	32	0
glnQ_1	796_4	652961..653692		0	1.61741	0.693682	0.000130112	0.00070892	0.55792	0	1.87514	0.906999	5.88683e-07	3.97352e-06	0.00252427	0	-1.15935	-0.213317	0.203958	0.814311	1	0	-1.09864	-0.135718	0.669205	0.813134	1	0	1.32717	0.408349	0.243669	0.342015	1	0	1.45808	0.544066	0.195723	0.314565	1	19	0	#NUM!	77.5781	9	0	#NUM!	40.3831	67	0
yecS_2	796_4	653689..654369		0	1.50202	0.586908	0.00150274	0.00602784	1	0	1.81773	0.862138	3.09858e-06	1.8251e-05	0.0132867	0	-1.21019	-0.27523	0.108183	0.67036	1	0	1.39069	0.475805	0.0835372	0.201737	1	0	-1.37893	-0.463554	0.280581	0.383001	1	0	-1.91768	-0.939359	0.0424443	0.0943501	1	27	0	#NUM!	110.242	20	0	#NUM!	89.7401	70	0
796_01071	796_4	654506..655201		0	1.77185	0.825259	5.19463e-05	0.000317754	0.222746	0	2.21135	1.14493	1.91803e-08	1.69577e-07	8.2245e-05	0	-1.24805	-0.319671	0.0910132	0.63561	1	0	1.54011	0.623038	0.0279671	0.0891778	1	0	-1.11086	-0.151678	0.710671	0.784162	1	0	-1.71085	-0.774716	0.0786041	0.153067	1	18	0	#NUM!	73.495	21	0	#NUM!	94.2271	73	0
796_01072	796_4	655301..656056		0	1.40687	0.492492	0.0120422	0.0343332	1	0	2.04607	1.03285	1.16847e-07	8.89949e-07	0.000501041	0	-1.45434	-0.540361	0.00336223	0.086851	1	0	1.60823	0.685472	0.0240752	0.0789253	1	0	-2.36348	-1.24091	0.0472795	0.0859332	1	0	-3.80102	-1.92639	0.00309896	0.0113382	1	20	0	#NUM!	81.6611	14	0	#NUM!	62.8181	55	0
796_01073	796_4	complement(656057..656152)		0	4.75721	2.25011	0.292407	0.421884	1	0	11.821	3.56328	0.0869852	0.146741	1	0	-2.48486	-1.31317	0.250681	0.860862	1	0	-1.12699	-0.172475	0.980663	0.99224	1	0	1.9405	0.956429	0.887471	0.913947	1	0	2.18692	1.1289	0.899864	0.930485	1	0	0	#NUM!	0	0	0	#NUM!	0	0	0
ubiE_1	796_4	656520..657182		0	1.41012	0.495822	0.018691	0.0493821	1	0	1.84101	0.880499	2.81266e-05	0.000133711	0.120607	0	-1.30557	-0.384678	0.0521104	0.488263	1	0	-2.01193	-1.00858	0.0491219	0.136157	1	0	-1.72858	-0.789591	0.212151	0.30486	1	0	1.16392	0.218987	0.775363	0.847739	1	2	0	#NUM!	8.16611	8	0	#NUM!	35.8961	50	0
cybB	796_4	complement(657453..657983)		0	1.35406	0.437292	0.0241843	0.0599782	1	0	1.78171	0.833261	1.57657e-05	7.99355e-05	0.0676031	0	-1.31583	-0.395969	0.0264201	0.331133	1	0	-1.15353	-0.206056	0.544794	0.719679	1	0	-1.07399	-0.102978	0.807186	0.859715	1	0	1.07406	0.103078	0.834286	0.891013	1	11	0	#NUM!	44.9136	14	0	#NUM!	62.8181	57	0
796_01076	796_4	complement(658100..658900)		0	-1.04382	-0.0618729	0.708573	0.800833	1	0	1.03551	0.0503484	0.762065	0.828113	1	0	-1.08089	-0.112221	0.489038	0.967399	1	0	1.14287	0.19266	0.403885	0.600985	1	0	1.2055	0.269628	0.323298	0.428267	1	0	1.0548	0.0769683	0.802185	0.867752	1	31	0	#NUM!	126.575	35	0	#NUM!	157.045	119	0
796_01077	796_4	complement(658964..662884)		0	-1.10847	-0.148573	0.402975	0.534756	1	0	-1.05749	-0.0806395	0.650229	0.735474	1	0	-1.04821	-0.0679337	0.701605	0.980072	1	0	1.5544	0.636361	0.000700887	0.00475538	1	0	1.438	0.52406	0.00833483	0.01886	1	0	-1.08095	-0.1123	0.583746	0.698633	1	254	0	#NUM!	1037.1	285	0	#NUM!	1278.8	701	0
azoR	796_4	663067..663672		0	1.42423	0.510177	0.00587357	0.018951	1	0	1.59347	0.672167	0.000297512	0.00109411	1	0	-1.11883	-0.16199	0.34508	0.916804	1	0	1.4462	0.532271	0.099752	0.229226	1	0	-1.30804	-0.387411	0.457802	0.562641	1	0	-1.8917	-0.919682	0.102808	0.188877	1	13	0	#NUM!	53.0797	14	0	#NUM!	62.8181	42	0
796_01079	796_4	complement(663669..664118)		0	1.22895	0.297423	0.121157	0.213707	1	0	1.48913	0.574468	0.00271353	0.0077006	1	0	-1.21171	-0.277046	0.119154	0.686924	1	0	-1.43997	-0.526039	0.216596	0.393878	1	0	-2.77047	-1.47013	0.0488935	0.088276	1	0	-1.92398	-0.944092	0.251246	0.37968	1	7	0	#NUM!	28.5814	5	0	#NUM!	22.435	36	0
796_01080	796_4	complement(664262..664585)		0	-1.14962	-0.201153	0.419162	0.551002	1	0	1.07681	0.106767	0.667111	0.749623	1	0	-1.23792	-0.30792	0.199182	0.807173	1	0	-1.09239	-0.127492	0.797841	0.897332	1	0	1.32736	0.408556	0.460302	0.564904	1	0	1.44999	0.536048	0.423638	0.553492	1	4	0	#NUM!	16.3322	6	0	#NUM!	26.922	39	0
796_01081	796_4	complement(664593..664784)		0	-1.01936	-0.0276586	0.915394	0.947431	1	0	1.06774	0.0945573	0.717913	0.791162	1	0	-1.08841	-0.122216	0.621151	0.973951	1	0	1.43437	0.520414	0.369966	0.565365	1	0	-1.59033	-0.669324	0.527233	0.626081	1	0	-2.28111	-1.18974	0.294098	0.426765	1	4	0	#NUM!	16.3322	3	0	#NUM!	13.461	14	0
796_01082	796_4	complement(664784..667420)		0	1.06162	0.0862699	0.529655	0.653007	1	0	1.20112	0.264386	0.0544927	0.0990944	1	0	-1.13141	-0.178116	0.188108	0.798313	1	0	-1.00864	-0.0124177	0.943026	0.976503	1	0	-1.65083	-0.72319	0.00181973	0.00496374	1	0	-1.63668	-0.710772	0.00458146	0.015588	1	95	0	#NUM!	387.89	68	0	#NUM!	305.116	328	0
ldhA	796_4	667660..668649		0	-1.51668	-0.600915	0.00302755	0.0109094	1	0	-1.37011	-0.454293	0.0253251	0.0520335	1	0	-1.10697	-0.146621	0.469245	0.958024	1	0	-1.42926	-0.515273	0.0615525	0.162024	1	0	1.16154	0.21604	0.451295	0.556238	1	0	1.66015	0.731314	0.0284361	0.0685406	1	19	0	#NUM!	77.5781	38	0	#NUM!	170.506	142	0
hslJ	796_4	668760..669170		0	-1.02949	-0.0419365	0.830874	0.888323	1	0	1.13496	0.182638	0.352651	0.456435	1	0	-1.16843	-0.224574	0.232034	0.846279	1	0	-1.89366	-0.921176	0.0296153	0.0933066	1	0	-1.83554	-0.876204	0.1099	0.176037	1	0	1.03166	0.0449722	0.945	0.96618	1	6	0	#NUM!	24.4983	3	0	#NUM!	13.461	52	0
796_01085	796_4	complement(669214..669480)		0	1.41696	0.502799	0.0609652	0.125561	1	0	1.74374	0.802185	0.0026832	0.00765506	1	0	-1.23062	-0.299385	0.206921	0.815567	1	0	-1.55347	-0.635496	0.296737	0.49052	1	0	-1.85611	-0.892279	0.305385	0.409471	1	0	-1.19481	-0.256783	0.798966	0.865799	1	4	0	#NUM!	16.3322	3	0	#NUM!	13.461	21	0
nifJ	796_4	669756..673280		0	1.53417	0.617457	0.000107775	0.000605265	0.46214	0	1.72075	0.783037	9.30501e-07	5.98199e-06	0.00398999	0	-1.12162	-0.16558	0.292128	0.883498	1	0	1.67894	0.747553	1.97508e-05	0.000209115	0.0846915	0	2.23423	1.15978	2.23854e-10	1.87112e-09	9.59886e-07	0	1.33074	0.412227	0.0322689	0.0759435	1	166	0	#NUM!	677.787	173	0	#NUM!	776.252	461	0
uspF	796_4	673762..674196		0	1.89537	0.922481	4.78391e-06	3.59885e-05	0.0205134	0	2.0159	1.01142	6.11756e-07	4.11143e-06	0.00262321	0	-1.06359	-0.0889434	0.62309	0.973951	1	0	1.38352	0.468347	0.250081	0.434606	1	0	1.96834	0.976982	0.0311568	0.0605074	1	0	1.4227	0.508635	0.340995	0.47489	1	5	0	#NUM!	20.4153	9	0	#NUM!	40.3831	25	0
emrE	796_4	complement(674246..674584)		0	1.25948	0.332826	0.10935	0.197595	1	0	1.49087	0.576151	0.00553656	0.0141567	1	0	-1.18372	-0.243325	0.200309	0.809037	1	0	1.40007	0.485494	0.280642	0.470862	1	0	-2.70885	-1.43768	0.166054	0.248057	1	0	-3.79256	-1.92317	0.0763867	0.149496	1	8	0	#NUM!	32.6644	5	0	#NUM!	22.435	24	0
796_01089	796_4	complement(674859..676691)		0	1.55774	0.639453	0.00625551	0.0199432	1	0	2.21849	1.14958	8.49828e-07	5.51295e-06	0.00364406	0	-1.42417	-0.510122	0.0253749	0.325237	1	0	1.39649	0.481807	0.153268	0.31118	1	0	1.11883	0.161989	0.705773	0.78019	1	0	-1.24817	-0.319817	0.496165	0.621648	1	27	0	#NUM!	110.242	8	0	#NUM!	35.8961	65	0
ttcA	796_4	677379..678314		0	1.04536	0.0640012	0.66241	0.766024	1	0	1.24529	0.316481	0.0309494	0.0618988	1	0	-1.19125	-0.25248	0.0743106	0.581467	1	0	1.11062	0.151359	0.502281	0.687941	1	0	-1.05947	-0.0833431	0.777116	0.837045	1	0	-1.17666	-0.234702	0.476865	0.607639	1	19	0	#NUM!	77.5781	43	0	#NUM!	192.941	142	0
dbpA	796_4	complement(678358..679731)		0	1.27237	0.347519	0.0158484	0.0433682	1	0	1.59914	0.677301	2.52152e-06	1.50589e-05	0.0108123	0	-1.25682	-0.329781	0.0169654	0.255255	1	0	-1.23522	-0.304773	0.142084	0.295898	1	0	-1.04522	-0.0638054	0.790652	0.84864	1	0	1.18179	0.240968	0.385582	0.518787	1	30	0	#NUM!	122.492	45	0	#NUM!	201.915	183	0
zntB	796_4	complement(680218..681201)		0	1.43213	0.518159	0.00258919	0.00954637	1	0	1.80227	0.849818	7.62331e-07	5.02131e-06	0.00326887	0	-1.25846	-0.33166	0.044088	0.447984	1	0	1.24516	0.31633	0.17426	0.340578	1	0	-1.03247	-0.0460966	0.877713	0.913947	1	0	-1.28559	-0.362427	0.270483	0.400494	1	36	0	#NUM!	146.99	30	0	#NUM!	134.61	155	0
tap	796_4	complement(681347..682501)		0	1.54027	0.623187	1.29757e-05	9.00322e-05	0.0556399	0	1.78514	0.836035	5.21337e-09	4.924e-08	2.2355e-05	0	-1.15897	-0.212848	0.112091	0.671667	1	0	1.07197	0.100268	0.672836	0.813812	1	0	-1.49404	-0.57922	0.104334	0.168505	1	0	-1.60157	-0.679488	0.0835116	0.16072	1	27	0	#NUM!	110.242	31	0	#NUM!	139.097	108	0
smrA	796_4	complement(682912..683475)		0	1.88853	0.917265	2.1518e-06	1.67762e-05	0.00922693	0	2.17897	1.12364	6.81763e-09	6.38297e-08	2.9234e-05	0	-1.15379	-0.20638	0.233158	0.846279	1	0	1.23777	0.307743	0.302501	0.496222	1	0	-3.31426	-1.72869	0.0099395	0.0221751	1	0	-4.10229	-2.03643	0.00361184	0.0128634	1	23	0	#NUM!	93.9103	12	0	#NUM!	53.8441	57	0
ogt	796_4	683733..684248		0	1.17287	0.23004	0.213628	0.332258	1	0	1.58565	0.66507	0.000292394	0.00107899	1	0	-1.35194	-0.43503	0.0114232	0.193608	1	0	1.68382	0.751735	0.00691633	0.0308287	1	0	1.14991	0.201522	0.606057	0.695603	1	0	-1.4643	-0.550213	0.195312	0.31414	1	28	0	#NUM!	114.326	14	0	#NUM!	62.8181	52	0
fnr	796_4	684444..685196		0	-1.45259	-0.538627	0.00499785	0.0165745	1	0	-1.21864	-0.285274	0.137367	0.214271	1	0	-1.19197	-0.253353	0.185277	0.79587	1	0	3.70541	1.88963	0	0	0	0	4.92173	2.29917	0	0	0	0	1.32826	0.409534	0.091116	0.172976	1	86	0	#NUM!	351.143	73	0	#NUM!	327.552	143	0
uspE	796_4	685347..686294		0	1.70134	0.766674	4.98593e-06	3.73118e-05	0.0213797	0	1.62398	0.699531	3.43104e-05	0.000159743	0.147123	0	1.04764	0.0671433	0.679701	0.980072	1	0	2.36264	1.2404	2.35465e-09	4.80798e-08	1.00968e-05	0	6.64479	2.73222	0	0	0	0	2.81244	1.49182	5.42932e-12	8.14019e-11	2.32809e-08	77	0	#NUM!	314.395	48	0	#NUM!	215.376	121	0
796_01098	796_4	complement(686349..686603)		0	1.21782	0.2843	0.290679	0.420239	1	0	1.83441	0.875315	0.000973124	0.00313505	1	0	-1.50631	-0.591015	0.0162369	0.249548	1	0	1.40901	0.494685	0.395454	0.59187	1	0	2.39003	1.25703	0.0392033	0.0736974	1	0	1.69624	0.762343	0.298044	0.429992	1	0	0	#NUM!	0	4	0	#NUM!	17.948	15	0
ynaI_2	796_4	686842..687873		0	1.72763	0.788796	7.70626e-05	0.000448974	0.330445	0	2.13544	1.09453	4.08523e-08	3.44154e-07	0.000175175	0	-1.23605	-0.305735	0.104755	0.666431	1	0	-1.21278	-0.278314	0.455264	0.646199	1	0	1.4715	0.557284	0.14645	0.22284	1	0	1.7846	0.835598	0.0777963	0.151908	1	12	0	#NUM!	48.9967	9	0	#NUM!	40.3831	48	0
puuR	796_4	complement(687959..688561)		0	1.38066	0.465358	0.0269676	0.0651476	1	0	1.55009	0.632347	0.00272972	0.00772609	1	0	-1.12271	-0.166989	0.400832	0.937834	1	0	-1.13562	-0.183478	0.560605	0.733824	1	0	-3.09426	-1.6296	0.00515472	0.0123276	1	0	-2.72474	-1.44612	0.020069	0.0520591	1	9	0	#NUM!	36.7475	14	0	#NUM!	62.8181	70	0
796_01101	796_4	688605..689291		0	1.46079	0.54675	0.000883917	0.00387154	1	0	1.81695	0.861521	1.48238e-07	1.11713e-06	0.000635647	0	-1.24381	-0.314771	0.0341478	0.390281	1	0	1.4025	0.487999	0.0540532	0.146789	1	0	-1.14734	-0.198292	0.599868	0.690348	1	0	-1.60914	-0.686291	0.0961706	0.180472	1	21	0	#NUM!	85.7442	24	0	#NUM!	107.688	70	0
796_01102	796_4	689319..689657		0	1.62803	0.703123	0.000938937	0.00406273	1	0	1.87335	0.905621	2.06597e-05	0.000101656	0.088589	0	-1.15069	-0.202498	0.274424	0.865984	1	0	1.78548	0.836309	0.0211867	0.0719877	1	0	-3.67593	-1.87811	0.0687852	0.118788	1	0	-6.56329	-2.71442	0.0102244	0.0301735	1	13	0	#NUM!	53.0797	10	0	#NUM!	44.8701	28	0
tpx_1	796_4	complement(689762..690280)		0	1.64128	0.714823	0.000250445	0.00126045	1	0	2.41379	1.2713	4.53867e-11	5.36138e-10	1.94618e-07	0	-1.47067	-0.556477	0.0011787	0.0410916	1	0	2.57842	1.36649	3.894e-05	0.00038223	0.166975	0	-1.43349	-0.519535	0.446204	0.551231	1	0	-3.69616	-1.88603	0.0072725	0.022988	1	17	0	#NUM!	69.4119	11	0	#NUM!	49.3571	30	0
796_01104	796_4	complement(690415..691239)		0	1.51646	0.600707	0.0260577	0.0632702	1	0	2.00734	1.00528	0.00019125	0.000746207	0.820081	0	-1.3237	-0.404574	0.118414	0.685236	1	0	2.37116	1.24559	0.00204548	0.0115834	1	0	-1.67128	-0.740953	0.344639	0.450141	1	0	-3.96288	-1.98655	0.0138987	0.0385996	1	10	0	#NUM!	40.8306	17	0	#NUM!	76.2791	27	0
796_01105	796_4	complement(691266..693248)		0	1.47389	0.559628	0.00238904	0.00893908	1	0	1.80424	0.851387	3.84626e-06	2.21677e-05	0.0164928	0	-1.22413	-0.291759	0.105277	0.666431	1	0	-1.12892	-0.174948	0.437847	0.630877	1	0	-2.30667	-1.20581	0.000141757	0.000512523	0.607852	0	-2.04324	-1.03086	0.0023535	0.00894663	1	54	0	#NUM!	220.485	51	0	#NUM!	228.837	241	0
796_01106	796_4	complement(693323..694168)		0	1.78374	0.834907	0.000117491	0.000651746	0.503799	0	2.33424	1.22295	1.55313e-08	1.39036e-07	6.65983e-05	0	-1.30862	-0.388047	0.0523271	0.488263	1	0	1.89797	0.924456	0.00175404	0.0103032	1	0	1.14925	0.20069	0.6275	0.714508	1	0	-1.65149	-0.723766	0.101722	0.187767	1	19	0	#NUM!	77.5781	26	0	#NUM!	116.662	51	0
rob_1	796_4	694466..695317		0	1.52085	0.604875	0.00684505	0.021503	1	0	2.37683	1.24904	1.69527e-08	1.50816e-07	7.26931e-05	0	-1.56283	-0.644165	0.00167533	0.0520567	1	0	5.28051	2.40068	0.000135143	0.00114524	0.579493	0	1.76495	0.819628	0.45946	0.564079	1	0	-2.99188	-1.58105	0.151938	0.256881	1	7	0	#NUM!	28.5814	5	0	#NUM!	22.435	5	0
796_01108	796_4	695761..696816		0	1.57717	0.657341	0.00062959	0.00284454	1	0	2.21304	1.14603	2.21949e-09	2.19796e-08	9.51715e-06	0	-1.40317	-0.488689	0.00734733	0.147912	1	0	2.10524	1.07399	9.04901e-05	0.000798398	0.388022	0	-1.09062	-0.125145	0.770287	0.832617	1	0	-2.29602	-1.19913	0.00774169	0.0240554	1	32	0	#NUM!	130.658	16	0	#NUM!	71.7921	75	0
ygdR_3	796_4	complement(697030..697266)		0	1.45149	0.537531	0.0215554	0.0550176	1	0	1.7423	0.800995	0.000606543	0.00207074	1	0	-1.20036	-0.263464	0.211361	0.827686	1	0	-1.16034	-0.214552	0.617599	0.776845	1	0	-1.59157	-0.670447	0.288796	0.392506	1	0	-1.37163	-0.455895	0.522436	0.643552	1	11	0	#NUM!	44.9136	5	0	#NUM!	22.435	26	0
bdcR	796_4	complement(697394..697984)		0	1.45822	0.544207	0.00446699	0.0150704	1	0	1.51205	0.596502	0.00195711	0.00579563	1	0	-1.03691	-0.0522947	0.772721	0.980325	1	0	-1.51023	-0.594769	0.0453073	0.129475	1	0	-1.17851	-0.236966	0.486786	0.588148	1	0	1.28147	0.357803	0.376179	0.51127	1	14	0	#NUM!	57.1628	19	0	#NUM!	85.2531	92	0
bdcA	796_4	698062..698775		0	1.52794	0.611587	0.00238326	0.00892525	1	0	1.96233	0.972565	1.30324e-06	8.18197e-06	0.00558829	0	-1.2843	-0.360978	0.0570313	0.502157	1	0	1.21013	0.275157	0.294094	0.487279	1	0	-2.73781	-1.45302	0.0024327	0.00641934	1	0	-3.31309	-1.72818	0.000594314	0.00275523	1	45	0	#NUM!	183.737	23	0	#NUM!	103.201	108	0
ytbE	796_4	complement(698866..699735)		0	1.69335	0.75988	5.84134e-05	0.0003513	0.250477	0	1.95474	0.966978	3.29306e-07	2.32247e-06	0.00141206	0	-1.15436	-0.207099	0.244881	0.856485	1	0	1.53701	0.620127	0.0464353	0.131256	1	0	-1.3406	-0.422877	0.400793	0.506662	1	0	-2.06051	-1.043	0.0529474	0.112954	1	11	0	#NUM!	44.9136	26	0	#NUM!	116.662	35	0
pgrR	796_4	complement(700011..700916)		0	1.37655	0.461061	0.00305979	0.011007	1	0	1.74395	0.802359	2.40107e-07	1.7421e-06	0.00102958	0	-1.2669	-0.341299	0.0191465	0.272758	1	0	1.56304	0.644351	0.00314897	0.0163274	1	0	-1.68586	-0.753483	0.044686	0.0819211	1	0	-2.63506	-1.39783	0.000419736	0.00204294	1	47	0	#NUM!	191.904	38	0	#NUM!	170.506	97	0
796_01114	796_4	701036..701965		0	1.21102	0.276224	0.0835085	0.160002	1	0	1.39172	0.47687	0.00286714	0.008046	1	0	-1.14921	-0.200646	0.188898	0.798313	1	0	1.02894	0.0411529	0.857015	0.928469	1	0	-3.54994	-1.8278	7.98868e-05	0.00030833	0.342555	0	-3.65266	-1.86895	0.000122093	0.000705331	0.523536	30	0	#NUM!	122.492	39	0	#NUM!	174.993	127	0
mppA	796_4	complement(702062..703675)		0	1.07083	0.0987286	0.505823	0.631432	1	0	1.14702	0.197886	0.183792	0.271571	1	0	-1.07115	-0.0991578	0.497141	0.968475	1	0	1.55299	0.635049	0.00176672	0.0103352	1	0	2.01863	1.01338	5.46601e-06	2.67497e-05	0.0234383	0	1.29983	0.378326	0.127083	0.22233	1	53	0	#NUM!	216.402	46	0	#NUM!	206.402	154	0
796_01116	796_4	703865..704593		0	1.18742	0.247826	0.0565631	0.118141	1	0	1.15113	0.203052	0.123296	0.195596	1	0	1.03152	0.0447743	0.714985	0.980072	1	0	1.01247	0.0178729	0.938542	0.97374	1	0	-1.23433	-0.303732	0.347967	0.453527	1	0	-1.24972	-0.321604	0.379155	0.514173	1	29	0	#NUM!	118.409	22	0	#NUM!	98.7142	103	0
ycjG	796_4	complement(704568..705533)		0	1.71173	0.775455	4.65104e-08	4.61659e-07	0.000199437	0	1.6563	0.727961	3.74716e-07	2.59997e-06	0.00160678	0	1.03347	0.0474933	0.71923	0.980072	1	0	1.49702	0.582091	0.00570519	0.0264474	1	0	2.44336	1.28887	5.64904e-09	4.09866e-08	2.42231e-05	0	1.63215	0.706776	0.00573768	0.0188964	1	42	0	#NUM!	171.488	38	0	#NUM!	170.506	109	0
tpx_2	796_4	705649..706155		0	1.15714	0.210561	0.208035	0.325605	1	0	1.21025	0.27531	0.102102	0.16768	1	0	-1.0459	-0.0647482	0.686141	0.980072	1	0	1.24004	0.310387	0.313977	0.506521	1	0	1.70993	0.773935	0.0250791	0.0501815	1	0	1.37893	0.463548	0.253391	0.382174	1	12	0	#NUM!	48.9967	16	0	#NUM!	71.7921	56	0
tyrR	796_4	complement(706245..707786)		0	1.28704	0.364052	0.019762	0.0512951	1	0	1.30871	0.38815	0.0133617	0.0301712	1	0	-1.01684	-0.0240985	0.874652	0.991221	1	0	1.53963	0.622582	0.00175951	0.0103212	1	0	2.06397	1.04542	1.15787e-06	6.26888e-06	0.00496496	0	1.34056	0.422837	0.0746885	0.146843	1	63	0	#NUM!	257.232	49	0	#NUM!	219.863	173	0
796_01120	796_4	complement(707934..708995)		0	1.60205	0.679918	1.18384e-05	8.29459e-05	0.0507629	0	1.64886	0.721472	3.77047e-06	2.17895e-05	0.0161678	0	-1.02922	-0.0415547	0.778872	0.982039	1	0	1.36943	0.453573	0.0315351	0.0980917	1	0	1.99965	0.99975	1.01848e-05	4.70607e-05	0.0436723	0	1.46021	0.546178	0.0336472	0.0784598	1	43	0	#NUM!	175.571	47	0	#NUM!	210.889	126	0
796_01121	796_4	complement(708992..710389)		0	1.83415	0.875109	1.37666e-10	1.79426e-09	5.90312e-07	0	1.69465	0.760989	3.0651e-08	2.63919e-07	0.000131432	0	1.08231	0.11412	0.38028	0.933762	1	0	1.80544	0.852352	2.18596e-06	2.82331e-05	0.0093734	0	2.62824	1.39409	3.92575e-13	4.06609e-12	1.68336e-09	0	1.45573	0.541743	0.0109443	0.0319029	1	68	0	#NUM!	277.648	68	0	#NUM!	305.116	157	0
pspE	796_4	complement(710538..710852)		0	2.85485	1.51341	7.77156e-16	1.75392e-14	3.33245e-12	0	2.50425	1.32438	3.23397e-12	4.33352e-11	1.38673e-08	0	1.14	0.189037	0.247567	0.860862	1	0	4.26706	2.09324	3.04895e-08	5.29308e-07	0.000130739	0	6.68792	2.74156	5.71343e-12	5.42017e-11	2.44992e-08	0	1.56734	0.648316	0.114121	0.205438	1	13	0	#NUM!	53.0797	9	0	#NUM!	40.3831	17	0
pspD	796_4	complement(710928..711146)		0	4.37809	2.1303	0	0	0	0	3.19815	1.67724	5.96967e-13	8.70678e-12	2.55979e-09	0	1.36894	0.453063	0.0172864	0.257472	1	0	4.45775	2.15631	7.51936e-09	1.41417e-07	3.2243e-05	0	1.67654	0.745491	0.224822	0.320065	1	0	-2.65889	-1.41082	0.0228249	0.0575726	1	12	0	#NUM!	48.9967	14	0	#NUM!	62.8181	10	0
pspC	796_4	complement(711169..711528)		0	5.82961	2.5434	0	0	0	0	3.4604	1.79094	1.11022e-16	2.16393e-15	4.76064e-13	0	1.68466	0.752459	6.26272e-05	0.00400814	0.268545	0	4.05329	2.01909	1.16662e-12	3.81868e-11	5.00248e-09	0	2.33958	1.22625	0.00119421	0.00345765	1	0	-1.73249	-0.792844	0.0400037	0.0900925	1	41	0	#NUM!	167.405	26	0	#NUM!	116.662	44	0
pspB	796_4	complement(711528..711752)		0	6.694	2.74287	0	0	0	0	4.5997	2.20154	0	0	0	0	1.45531	0.541329	0.0018191	0.0557164	1	0	5.15414	2.36573	3.85758e-12	1.1487e-10	1.65413e-08	0	1.52463	0.60846	0.315065	0.419304	1	0	-3.38058	-1.75727	0.00367126	0.0130188	1	22	0	#NUM!	89.8272	18	0	#NUM!	80.7661	13	0
pspA	796_4	complement(711812..712480)		0	6.85547	2.77726	0	0	0	0	4.20121	2.0708	0	0	0	0	1.63179	0.706452	4.68735e-05	0.00309221	0.200993	0	4.32525	2.11279	0	0	0	0	2.10581	1.07438	0.00155447	0.00433955	1	0	-2.05396	-1.03841	0.00254286	0.00957312	1	66	0	#NUM!	269.482	28	0	#NUM!	125.636	56	0
pspF	796_4	712651..713631		0	1.57524	0.65557	8.23635e-05	0.000476619	0.353175	0	1.65037	0.722789	1.60536e-05	8.12726e-05	0.0688379	0	-1.0477	-0.0672188	0.663398	0.978979	1	0	-1.13226	-0.179199	0.553568	0.727236	1	0	-1.17166	-0.228551	0.559099	0.655032	1	0	-1.0348	-0.0493518	0.913018	0.940885	1	15	0	#NUM!	61.2458	14	0	#NUM!	62.8181	68	0
sapA	796_4	713743..715392		0	1.13054	0.177013	0.250754	0.375169	1	0	1.33415	0.415922	0.00701807	0.0173449	1	0	-1.1801	-0.23891	0.113161	0.671667	1	0	-1.0491	-0.0691589	0.732514	0.856564	1	0	-1.34236	-0.424773	0.0980637	0.16025	1	0	-1.27953	-0.355614	0.208621	0.329613	1	41	0	#NUM!	167.405	63	0	#NUM!	282.681	206	0
sapB	796_4	715389..716354		0	1.38516	0.470052	0.00759457	0.023513	1	0	1.63124	0.705969	6.199e-05	0.000271515	0.265813	0	-1.17766	-0.235917	0.158116	0.764356	1	0	-1.35688	-0.440298	0.108669	0.244349	1	0	-2.53025	-1.33928	0.00220055	0.00589012	1	0	-1.86475	-0.898982	0.0608956	0.125963	1	32	0	#NUM!	130.658	13	0	#NUM!	58.3311	98	0
796_01130	796_4	716708..716872		0	1.86592	0.899888	0.0173952	0.0467229	1	0	1.84513	0.883723	0.0208753	0.0443135	1	0	1.01127	0.0161649	0.960561	0.997841	1	0	-1.00898	-0.0129032	0.986305	0.995124	1	0	1.53546	0.618669	0.449205	0.55414	1	0	1.54925	0.631573	0.527874	0.647461	1	0	0	#NUM!	0	2	0	#NUM!	8.97401	14	0
796_01131	796_4	complement(717275..717700)		0	1.35515	0.438455	0.1131	0.202579	1	0	2.00882	1.00635	0.000250361	0.000944192	1	0	-1.48236	-0.567892	0.0291536	0.351154	1	0	1.52199	0.605958	0.197469	0.369598	1	0	-1.42474	-0.510703	0.515118	0.614416	1	0	-2.16845	-1.11666	0.183048	0.298559	1	10	0	#NUM!	40.8306	5	0	#NUM!	22.435	33	0
796_01132	796_4	complement(718355..718537)		0	1.37473	0.459145	0.250025	0.374469	1	0	2.36974	1.24473	0.00146614	0.0045164	1	0	-1.72379	-0.785583	0.0269443	0.333923	1	0	19.7973	4.30723	0.00323524	0.0166539	1	0	-2.39052	-1.25733	0.840647	0.886109	1	0	-47.3259	-5.56456	0.36595	0.5015	1	0	0	#NUM!	0	2	0	#NUM!	8.97401	0	0
796_01133	796_4	719008..719730		0	1.50774	0.592387	0.0154936	0.0425059	1	0	2.25151	1.17089	1.51928e-06	9.46898e-06	0.00651466	0	-1.4933	-0.578507	0.0127606	0.207263	1	0	2.5685	1.36092	0.00906457	0.0381441	1	0	-2.72982	-1.4488	0.317665	0.422036	1	0	-7.01153	-2.80973	0.056724	0.119143	1	6	0	#NUM!	24.4983	3	0	#NUM!	13.461	11	0
sapC	796_4	720553..721443		0	1.19383	0.255599	0.113628	0.203184	1	0	1.35518	0.438486	0.00677795	0.0168291	1	0	-1.13515	-0.182887	0.241272	0.855303	1	0	2.41303	1.27085	1.85201e-10	4.38752e-09	7.94141e-07	0	1.801	0.848797	0.000535351	0.00168052	1	0	-1.33983	-0.42205	0.10317	0.1893	1	60	0	#NUM!	244.983	65	0	#NUM!	291.655	114	0
sapD	796_4	721443..722435		0	1.02147	0.0306483	0.862352	0.910779	1	0	1.04571	0.0644824	0.7167	0.790231	1	0	-1.02373	-0.0338342	0.845869	0.988316	1	0	1.56745	0.648424	0.00273727	0.0146901	1	0	1.44305	0.529123	0.03632	0.0689727	1	0	-1.08621	-0.119301	0.662621	0.758089	1	44	0	#NUM!	179.654	55	0	#NUM!	246.785	126	0
sapF	796_4	722437..723243		0	1.18542	0.245401	0.160894	0.265148	1	0	1.45036	0.536413	0.0021735	0.00631433	1	0	-1.2235	-0.291013	0.0839906	0.617756	1	0	1.14563	0.196136	0.425317	0.620116	1	0	-1.16731	-0.223186	0.494884	0.595583	1	0	-1.3373	-0.419323	0.244831	0.372546	1	29	0	#NUM!	118.409	27	0	#NUM!	121.149	78	0
ydiV_2	796_4	complement(723259..723966)		0	1.0657	0.0918002	0.624508	0.734969	1	0	1.23465	0.304104	0.105535	0.172328	1	0	-1.15854	-0.212304	0.241094	0.855303	1	0	1.40175	0.487228	0.119313	0.262367	1	0	-1.27936	-0.355417	0.46143	0.565641	1	0	-1.79334	-0.842645	0.106845	0.194959	1	10	0	#NUM!	40.8306	18	0	#NUM!	80.7661	65	0
steC	796_4	complement(724432..725805)		0	1.32491	0.405895	0.133412	0.229932	1	0	2.23952	1.16319	1.52351e-05	7.7587e-05	0.0653283	0	-1.69032	-0.757293	0.00378766	0.093342	1	0	-1.02914	-0.0414434	0.938812	0.973785	1	0	1.01523	0.0218043	0.974153	0.983326	1	0	1.04482	0.0632478	0.935292	0.95854	1	4	0	#NUM!	16.3322	5	0	#NUM!	22.435	25	0
fabI	796_4	726412..727200		0	-1.70498	-0.769751	1.33092e-05	9.2048e-05	0.0570697	0	-1.73719	-0.796757	7.55679e-06	4.11735e-05	0.0324035	0	1.0189	0.0270066	0.87935	0.991221	1	0	-1.83851	-0.878534	0.00203074	0.0115335	1	0	2.62837	1.39417	1.57914e-09	1.20487e-08	6.77137e-06	0	4.83227	2.2727	2.37144e-13	4.11689e-12	1.01687e-09	19	0	#NUM!	77.5781	14	0	#NUM!	62.8181	121	0
796_01140	796_4	727400..728533		0	1.66964	0.739541	3.48555e-05	0.000221423	0.14946	0	1.70394	0.768871	1.84734e-05	9.24316e-05	0.0792139	0	-1.02054	-0.0293304	0.864041	0.991221	1	0	-1.17326	-0.230517	0.363131	0.558618	1	0	-1.74474	-0.803015	0.022852	0.0462215	1	0	-1.4871	-0.572498	0.1417	0.243238	1	33	0	#NUM!	134.741	23	0	#NUM!	103.201	104	0
rnb	796_4	728622..730556		0	-1.27157	-0.346612	0.0287082	0.0685714	1	0	-1.16898	-0.225244	0.156093	0.238195	1	0	-1.08777	-0.121368	0.442094	0.94975	1	0	-1.88688	-0.916	1.44574e-05	0.000156945	0.0619934	0	-5.48292	-2.45494	1.17921e-11	1.07584e-10	5.05646e-08	0	-2.90582	-1.53895	6.47556e-05	0.000398402	0.277672	44	0	#NUM!	179.654	54	0	#NUM!	242.298	365	0
gmr	796_4	730818..732800		0	1.51588	0.600155	7.55123e-06	5.4788e-05	0.0323797	0	1.91617	0.938229	2.41573e-12	3.29894e-11	1.03587e-08	0	-1.26407	-0.338074	0.00760087	0.152301	1	0	-1.22155	-0.288714	0.1945	0.365797	1	0	-4.35007	-2.12104	8.51858e-06	4.00084e-05	0.0365277	0	-3.5611	-1.83232	0.000267804	0.00139871	1	29	0	#NUM!	118.409	27	0	#NUM!	121.149	158	0
796_01143	796_4	732922..733101		0	1.28604	0.362933	0.285097	0.414969	1	0	1.55948	0.641063	0.0581171	0.104752	1	0	-1.21262	-0.27813	0.360987	0.926914	1	0	1.79225	0.841773	0.189392	0.359158	1	0	-41.8032	-5.38554	0.37931	0.485466	1	0	-74.9218	-6.22731	0.310428	0.440836	1	2	0	#NUM!	8.16611	2	0	#NUM!	8.97401	8	0
srlR_2	796_4	733218..733940		0	1.32114	0.40178	0.0313685	0.0732616	1	0	1.41359	0.49936	0.00776085	0.0187908	1	0	-1.06998	-0.0975797	0.58505	0.973873	1	0	-1.00334	-0.00480833	0.9891	0.995625	1	0	-2.23725	-1.16173	0.0624806	0.109176	1	0	-2.22981	-1.15692	0.0859528	0.164538	1	17	0	#NUM!	69.4119	4	0	#NUM!	17.948	58	0
osmB	796_4	734199..734417		0	5.84524	2.54726	7.34079e-13	1.27439e-11	3.14773e-09	0	6.65236	2.73387	1.4988e-14	2.53026e-13	6.42686e-11	0	-1.13808	-0.186605	0.517386	0.972173	1	0	-1.05769	-0.0809182	0.930776	0.969672	1	0	1.19114	0.252338	0.819515	0.869391	1	0	1.25985	0.333257	0.801856	0.86771	1	0	0	#NUM!	0	0	0	#NUM!	0	2	0
796_01146	796_4	complement(734537..734863)		0	1.36245	0.446205	0.0846112	0.161898	1	0	1.94661	0.960962	0.000172439	0.000679613	0.739419	0	-1.42875	-0.514758	0.0267211	0.333082	1	0	1.34502	0.427625	0.459223	0.649455	1	0	1.73965	0.798798	0.233067	0.329398	1	0	1.2934	0.371174	0.637016	0.737453	1	4	0	#NUM!	16.3322	5	0	#NUM!	22.435	15	0
pyrF	796_4	complement(734863..735600)		0	1.33336	0.415064	0.0126029	0.0357417	1	0	1.42109	0.506999	0.00244028	0.00702275	1	0	-1.0658	-0.0919347	0.560022	0.972173	1	0	-1.07808	-0.108467	0.7031	0.835921	1	0	-1.26857	-0.343206	0.369345	0.474575	1	0	-1.17669	-0.234739	0.588526	0.702756	1	14	0	#NUM!	57.1628	26	0	#NUM!	116.662	86	0
lapB	796_4	complement(735791..736960)		0	-1.24822	-0.319874	0.0640248	0.130484	1	0	-1.04369	-0.0616937	0.72111	0.792648	1	0	-1.19597	-0.25818	0.132546	0.721264	1	0	1.48446	0.569941	0.00617725	0.0281189	1	0	1.95128	0.964424	1.48184e-05	6.59143e-05	0.0635414	0	1.31447	0.394483	0.102974	0.189101	1	83	0	#NUM!	338.894	57	0	#NUM!	255.759	232	0
lapA	796_4	complement(736967..737275)		0	-1.25887	-0.332133	0.171752	0.279603	1	0	-1.0193	-0.0275854	0.909504	0.941483	1	0	-1.23503	-0.304547	0.20094	0.809216	1	0	1.92309	0.943423	0.0233147	0.0770643	1	0	1.45314	0.539172	0.337239	0.442903	1	0	-1.3234	-0.404252	0.508079	0.631125	1	10	0	#NUM!	40.8306	10	0	#NUM!	44.8701	22	0
pgpB	796_4	complement(737425..738189)		0	1.40119	0.486654	0.00431491	0.0146611	1	0	1.53646	0.619611	0.000296791	0.0010932	1	0	-1.09654	-0.132958	0.40244	0.938246	1	0	1.05837	0.0818378	0.789848	0.89222	1	0	1.32423	0.405152	0.25762	0.357616	1	0	1.2512	0.323314	0.442262	0.572618	1	21	0	#NUM!	85.7442	11	0	#NUM!	49.3571	55	0
ribA	796_4	738385..738975		0	1.19003	0.251002	0.133011	0.229332	1	0	1.22017	0.287079	0.0883514	0.148511	1	0	-1.02532	-0.0360766	0.820911	0.983958	1	0	-1.27167	-0.346729	0.301782	0.495508	1	0	1.45999	0.545958	0.109654	0.175774	1	0	1.85663	0.892687	0.0377103	0.086149	1	11	0	#NUM!	44.9136	10	0	#NUM!	44.8701	62	0
acnA	796_4	complement(739031..741706)		0	1.89528	0.922411	3.63982e-08	3.66375e-07	0.000156076	0	1.80824	0.854584	3.55461e-07	2.48649e-06	0.00152422	0	1.04814	0.067827	0.681268	0.980072	1	0	2.56972	1.36161	5.08482e-14	2.03773e-12	2.18037e-10	0	3.56884	1.83546	0	0	0	0	1.38881	0.473846	0.0137683	0.0383367	1	220	0	#NUM!	898.272	231	0	#NUM!	1036.5	348	0
796_01153	796_4	complement(742262..742390)		0	1.19824	0.260913	0.703282	0.797376	1	0	-1.04559	-0.0643215	0.927513	0.951478	1	0	1.25287	0.325235	0.61904	0.973951	1	0	-9.30706	-3.21833	0.625764	0.782993	1	0	-4.25455	-2.089	0.73659	0.804164	1	0	2.18756	1.12932	0.899536	0.930485	1	0	0	#NUM!	0	0	0	#NUM!	0	0	0
cysB	796_4	complement(742683..743657)		0	1.17479	0.232398	0.138666	0.236388	1	0	1.37083	0.455049	0.00378588	0.0101908	1	0	-1.16688	-0.222651	0.144513	0.751382	1	0	2.04023	1.02873	1.02542e-05	0.000116016	0.0439701	0	2.2215	1.15153	2.05527e-05	8.92906e-05	0.0881299	0	1.08885	0.1228	0.678267	0.770847	1	41	0	#NUM!	167.405	32	0	#NUM!	143.584	79	0
796_01155	796_4	743953..744105		0	-1.02099	-0.0299665	0.973638	0.983852	1	0	2.74961	1.45923	0.0855754	0.144809	1	0	-2.80732	-1.48919	0.0556843	0.496958	1	0	-9.24768	-3.20909	0.627188	0.783392	1	0	-4.22769	-2.07987	0.738076	0.804696	1	0	2.18741	1.12922	0.899616	0.930485	1	0	0	#NUM!	0	0	0	#NUM!	0	0	0
topA_1	796_4	complement(744061..746658)		0	-1.74826	-0.805923	2.17699e-05	0.000143394	0.0933494	0	-1.71049	-0.774406	4.62517e-05	0.000209427	0.198327	0	-1.02209	-0.0315179	0.868326	0.991221	1	0	-1.94454	-0.959429	6.86899e-06	8.11411e-05	0.0294542	0	1.30348	0.382365	0.0678335	0.117461	1	0	2.53466	1.34179	4.64522e-09	5.38344e-08	1.99187e-05	112	0	#NUM!	457.302	83	0	#NUM!	372.422	800	0
796_01157	796_4	747061..747312		0	1.44912	0.535181	0.042581	0.0939718	1	0	1.45965	0.545619	0.0405737	0.0776004	1	0	-1.00726	-0.0104378	0.965913	0.997841	1	0	-1.01264	-0.0181182	0.980321	0.99224	1	0	-1.29006	-0.367433	0.730977	0.801513	1	0	-1.27396	-0.349315	0.773561	0.847315	1	2	0	#NUM!	8.16611	2	0	#NUM!	8.97401	13	0
sohB	796_4	complement(747354..748472)		0	1.12718	0.172724	0.233756	0.356199	1	0	1.12199	0.166065	0.25522	0.353027	1	0	1.00463	0.00665888	0.962651	0.997841	1	0	-1.26431	-0.338352	0.167576	0.330831	1	0	2.05118	1.03646	4.82459e-06	2.38065e-05	0.0206878	0	2.59334	1.37481	1.64518e-06	1.4109e-05	0.00705452	25	0	#NUM!	102.076	23	0	#NUM!	103.201	163	0
yciK	796_4	748638..749399		0	1.60746	0.684783	3.55706e-05	0.000225631	0.152527	0	1.69014	0.757139	5.36451e-06	2.98353e-05	0.023003	0	-1.05143	-0.072356	0.64606	0.974893	1	0	-1.86391	-0.898335	0.00224489	0.0125014	1	0	-1.33694	-0.418933	0.205079	0.296687	1	0	1.39417	0.479402	0.233304	0.359729	1	15	0	#NUM!	61.2458	16	0	#NUM!	71.7921	138	0
btuR	796_4	749396..749986		0	1.5522	0.634317	0.00371454	0.0129076	1	0	1.66727	0.737485	0.000777254	0.00258161	1	0	-1.07413	-0.103168	0.622146	0.973951	1	0	-1.17075	-0.227427	0.471912	0.662376	1	0	-1.38679	-0.471754	0.24839	0.347189	1	0	-1.18454	-0.244327	0.594712	0.708122	1	15	0	#NUM!	61.2458	14	0	#NUM!	62.8181	77	0
rluB	796_4	complement(750073..750948)		0	-1.07992	-0.11093	0.449557	0.580283	1	0	-1.04305	-0.0608045	0.680491	0.760872	1	0	-1.03535	-0.0501252	0.728271	0.980072	1	0	1.19982	0.262815	0.184624	0.354689	1	0	2.50079	1.32238	1.49901e-11	1.35607e-10	6.42776e-08	0	2.0843	1.05957	3.42849e-06	2.81097e-05	0.0147014	54	0	#NUM!	220.485	44	0	#NUM!	197.428	149	0
ywlC	796_4	complement(751049..751669)		0	1.06398	0.0894727	0.581299	0.697898	1	0	1.13341	0.180669	0.267769	0.366484	1	0	-1.06525	-0.0911965	0.56455	0.972173	1	0	2.71641	1.4417	1.23379e-11	3.50364e-10	5.2905e-08	0	4.08672	2.03094	0	0	0	0	1.50446	0.589244	0.0141003	0.0390833	1	49	0	#NUM!	200.07	54	0	#NUM!	242.298	99	0
yciV	796_4	complement(751677..752546)		0	1.12466	0.169489	0.154505	0.25799	1	0	1.18932	0.250143	0.0368152	0.0715287	1	0	-1.0575	-0.0806534	0.479935	0.960419	1	0	2.33085	1.22086	1.38756e-12	4.39799e-11	5.94984e-09	0	2.57594	1.3651	7.70128e-12	7.22606e-11	3.30231e-08	0	1.10515	0.144245	0.506259	0.629594	1	73	0	#NUM!	298.063	57	0	#NUM!	255.759	142	0
trpE	796_4	752819..754381		0	1.56483	0.646007	0.000135456	0.000732033	0.580836	0	1.71488	0.778112	4.51726e-06	2.55204e-05	0.01937	0	-1.09589	-0.132105	0.421356	0.94975	1	0	-1.35348	-0.436678	0.0593473	0.157574	1	0	-2.01127	-1.00811	0.00141908	0.00401385	1	0	-1.48599	-0.571428	0.10099	0.186658	1	33	0	#NUM!	134.741	40	0	#NUM!	179.48	157	0
trpGD	796_4	754381..755976		0	1.71371	0.777121	6.35155e-07	5.47997e-06	0.00272354	0	1.68177	0.749981	1.77789e-06	1.09221e-05	0.00762361	0	1.01899	0.0271402	0.85578	0.989029	1	0	-1.74146	-0.800293	0.000652031	0.00446631	1	0	-2.32287	-1.21591	0.00017068	0.000603859	0.731877	0	-1.33387	-0.415616	0.254248	0.382267	1	27	0	#NUM!	110.242	27	0	#NUM!	121.149	193	0
trpC	796_4	755980..757338		0	1.53089	0.614372	0.000101426	0.000574525	0.434916	0	1.5819	0.661662	3.10467e-05	0.000146134	0.133128	0	-1.03332	-0.0472895	0.755172	0.980072	1	0	-1.35762	-0.441075	0.0882672	0.209885	1	0	-1.40611	-0.491707	0.133855	0.206316	1	0	-1.03572	-0.0506319	0.893309	0.930485	1	22	0	#NUM!	89.8272	22	0	#NUM!	98.7142	111	0
trpB	796_4	757348..758541		0	1.666	0.736392	0.000155507	0.000830406	0.666816	0	1.77958	0.831537	2.06088e-05	0.000101575	0.0883704	0	-1.06817	-0.0951446	0.613167	0.973951	1	0	-1.79768	-0.846139	0.00196	0.0112439	1	0	-1.66068	-0.731772	0.0236642	0.0476395	1	0	1.0825	0.114367	0.758713	0.83591	1	24	0	#NUM!	97.9933	26	0	#NUM!	116.662	171	0
trpA	796_4	758541..759347		0	1.64113	0.714689	0.000127211	0.000695767	0.545481	0	1.95707	0.968694	2.09357e-07	1.53457e-06	0.000897721	0	-1.19251	-0.254006	0.142985	0.748667	1	0	1.05272	0.0741255	0.805249	0.902957	1	0	-2.13354	-1.09325	0.0348299	0.0665258	1	0	-2.24603	-1.16737	0.0363979	0.0838208	1	13	0	#NUM!	53.0797	16	0	#NUM!	71.7921	61	0
796_01169	796_4	759827..760009		0	3.00507	1.5874	0.000679137	0.00304617	1	0	2.63357	1.39702	0.00313052	0.00869972	1	0	1.14106	0.190378	0.638353	0.974893	1	0	-5.25142	-2.39271	0.718682	0.844237	1	0	7.88067	2.97832	0.123735	0.1935	1	0	41.3847	5.37103	0.420622	0.552075	1	0	0	#NUM!	0	0	0	#NUM!	0	0	0
796_01170	796_4	760099..760602		0	4.91335	2.29671	0	0	0	0	3.87796	1.9553	0	0	0	0	1.26699	0.341407	0.0514037	0.486592	1	0	1.23129	0.300172	0.714011	0.840659	1	0	5.33696	2.41602	0.000100667	0.000375682	0.431659	0	4.33444	2.11585	0.0161907	0.0436915	1	3	0	#NUM!	12.2492	1	0	#NUM!	4.48701	8	0
796_01171	796_4	760676..761182		0	6.00271	2.58561	0	0	0	0	3.98508	1.99461	0	0	0	0	1.5063	0.591007	0.000594056	0.0242504	1	0	2.07941	1.05617	0.0523367	0.143034	1	0	2.93199	1.55188	0.0104044	0.0231452	1	0	1.41001	0.495706	0.473336	0.603888	1	9	0	#NUM!	36.7475	2	0	#NUM!	8.97401	17	0
796_01172	796_4	761202..762080		0	2.08152	1.05764	3.19443e-11	4.56591e-10	1.36977e-07	0	1.42617	0.51215	0.00150837	0.00461523	1	0	1.45951	0.545488	0.000418439	0.0190879	1	0	1.04905	0.0690817	0.779262	0.886804	1	0	1.89748	0.924083	0.000244406	0.000831097	1	0	1.80876	0.855001	0.00419133	0.0144473	1	25	0	#NUM!	102.076	29	0	#NUM!	130.123	124	0
ompW	796_4	complement(762162..762800)		0	-1.63079	-0.705572	0.000453711	0.00214264	1	0	-2.85529	-1.51364	1.15352e-13	1.81849e-12	4.9463e-10	0	1.75086	0.808066	7.34533e-05	0.00456475	0.314968	0	1.61564	0.692106	0.00947971	0.0393504	1	0	22.5484	4.49495	0	0	0	0	13.9563	3.80285	0	0	0	30	0	#NUM!	122.492	42	0	#NUM!	188.454	140	0
796_01174	796_4	763137..763541		0	1.29872	0.377093	0.0621047	0.127358	1	0	1.56575	0.646851	0.00135127	0.00419874	1	0	-1.20561	-0.269758	0.145376	0.751957	1	0	-1.43631	-0.522365	0.355848	0.550659	1	0	-1.96039	-0.971142	0.260037	0.360271	1	0	-1.36488	-0.448777	0.648094	0.74705	1	3	0	#NUM!	12.2492	4	0	#NUM!	17.948	23	0
796_01175	796_4	763567..764310		0	-1.09782	-0.134635	0.305264	0.43647	1	0	-1.06239	-0.0873085	0.509858	0.607374	1	0	-1.03335	-0.0473267	0.711603	0.980072	1	0	1.29281	0.370513	0.133733	0.284539	1	0	-1.13748	-0.18584	0.609269	0.698355	1	0	-1.47055	-0.556353	0.1658	0.275136	1	25	0	#NUM!	102.076	17	0	#NUM!	76.2791	73	0
yciB	796_4	764367..764906		0	1.08442	0.116921	0.535881	0.658224	1	0	1.01345	0.0192791	0.919697	0.947995	1	0	1.07002	0.0976418	0.59551	0.973951	1	0	1.10116	0.139027	0.667771	0.81265	1	0	-1.9286	-0.947553	0.0842589	0.140968	1	0	-2.1237	-1.08658	0.0667986	0.135493	1	17	0	#NUM!	69.4119	11	0	#NUM!	49.3571	62	0
796_01177	796_4	765067..765468		0	1.22714	0.295301	0.116396	0.207184	1	0	1.49828	0.583309	0.00187576	0.00557013	1	0	-1.22095	-0.288008	0.096113	0.652455	1	0	-1.25972	-0.333103	0.376605	0.571843	1	0	-1.44561	-0.531674	0.304976	0.409171	1	0	-1.14756	-0.198571	0.739521	0.820882	1	6	0	#NUM!	24.4983	8	0	#NUM!	35.8961	45	0
796_01178	796_4	complement(765538..766266)		0	1.26767	0.34218	0.0718164	0.142108	1	0	1.38608	0.47101	0.013621	0.0307081	1	0	-1.09341	-0.12883	0.475141	0.959229	1	0	-1.14053	-0.189698	0.505067	0.689503	1	0	-1.40346	-0.488984	0.199507	0.290388	1	0	-1.23053	-0.299286	0.485702	0.614726	1	15	0	#NUM!	61.2458	20	0	#NUM!	89.7401	100	0
796_01179	796_4	766489..766785		0	1.40793	0.493571	0.0288294	0.0687161	1	0	1.33326	0.414961	0.0695845	0.121498	1	0	1.056	0.0786093	0.711074	0.980072	1	0	1.11912	0.162371	0.712304	0.840105	1	0	1.88882	0.917486	0.0470524	0.0855642	1	0	1.68777	0.755115	0.178614	0.292438	1	1	0	#NUM!	4.08306	6	0	#NUM!	26.922	34	0
796_01180	796_4	complement(766829..767002)		0	-1.04432	-0.0625702	0.828523	0.886847	1	0	1.07975	0.110696	0.70208	0.778716	1	0	-1.12761	-0.173266	0.523873	0.972173	1	0	-1.04209	-0.0594779	0.929715	0.968962	1	0	1.5469	0.629384	0.384521	0.491161	1	0	1.61201	0.688862	0.442071	0.572618	1	1	0	#NUM!	4.08306	2	0	#NUM!	8.97401	11	0
clsA	796_4	767145..768605		0	1.38187	0.466625	0.00527296	0.0173641	1	0	1.41768	0.503531	0.00271558	0.00770072	1	0	-1.02591	-0.0369066	0.821036	0.983958	1	0	-1.04941	-0.0695793	0.761716	0.877136	1	0	1.1876	0.248049	0.334617	0.440134	1	0	1.24628	0.317628	0.277824	0.407972	1	35	0	#NUM!	142.907	48	0	#NUM!	215.376	172	0
796_01182	796_4	768639..768968		0	1.08296	0.114979	0.553472	0.67232	1	0	1.19242	0.25389	0.19271	0.281451	1	0	-1.10107	-0.138912	0.44829	0.952255	1	0	-2.08665	-1.06119	0.0556925	0.149647	1	0	-156.224	-7.28747	0.233527	0.329938	1	0	-74.8684	-6.22629	0.310264	0.440836	1	4	0	#NUM!	16.3322	3	0	#NUM!	13.461	41	0
kcsA	796_4	complement(769016..769852)		0	1.11349	0.155089	0.350452	0.48304	1	0	1.28467	0.361397	0.0298849	0.0601627	1	0	-1.15373	-0.206308	0.198489	0.807173	1	0	-2.34066	-1.22691	0.000519464	0.00368175	1	0	-3.79205	-1.92298	0.000763103	0.00230761	1	0	-1.62008	-0.696064	0.279131	0.409371	1	12	0	#NUM!	48.9967	5	0	#NUM!	22.435	99	0
oppF_2	796_4	complement(769900..770904)		0	1.17437	0.231881	0.139969	0.237981	1	0	1.22664	0.294717	0.0620763	0.110771	1	0	-1.04452	-0.0628357	0.68049	0.980072	1	0	-1.00201	-0.00289026	0.989592	0.995625	1	0	-1.298	-0.376288	0.197804	0.288498	1	0	-1.2954	-0.373398	0.249389	0.377739	1	37	0	#NUM!	151.073	23	0	#NUM!	103.201	155	0
oppD_2	796_4	complement(770901..771908)		0	-1.05473	-0.0768766	0.629432	0.738644	1	0	1.03242	0.0460349	0.77346	0.837313	1	0	-1.08893	-0.122912	0.432834	0.94975	1	0	-1.36372	-0.447546	0.0663469	0.171354	1	0	-1.56191	-0.64331	0.0413931	0.0769704	1	0	-1.14533	-0.195764	0.584351	0.698971	1	22	0	#NUM!	89.8272	32	0	#NUM!	143.584	155	0
oppC	796_4	complement(771920..772828)		0	1.18294	0.242376	0.132256	0.228307	1	0	1.356	0.439359	0.00647471	0.0161981	1	0	-1.1463	-0.196983	0.203173	0.812622	1	0	-1.24787	-0.319473	0.180253	0.348755	1	0	-1.2699	-0.344715	0.243836	0.342137	1	0	-1.01765	-0.0252416	0.940505	0.962272	1	32	0	#NUM!	130.658	30	0	#NUM!	134.61	141	0
oppB	796_4	complement(772843..773763)		0	1.44001	0.526078	0.00268808	0.00986013	1	0	1.49221	0.577446	0.00105583	0.00337112	1	0	-1.03625	-0.0513686	0.758642	0.980072	1	0	-1.02753	-0.0391751	0.881989	0.941959	1	0	-2.25262	-1.1716	0.00760101	0.0174109	1	0	-2.19227	-1.13243	0.0167234	0.0449593	1	24	0	#NUM!	97.9933	21	0	#NUM!	94.2271	123	0
oppA	796_4	complement(773886..775517)		0	1.31289	0.392747	0.0100205	0.02943	1	0	1.40065	0.486092	0.00148874	0.00457285	1	0	-1.06684	-0.0933446	0.530779	0.972173	1	0	1.21402	0.279794	0.230849	0.411764	1	0	3.08488	1.62521	1.61204e-13	1.711e-12	6.91244e-10	0	2.54104	1.34542	3.43941e-07	3.29201e-06	0.00147482	40	0	#NUM!	163.322	19	0	#NUM!	85.2531	126	0
796_01189	796_4	complement(776282..776929)		0	1.61598	0.692405	0.000219949	0.00113222	0.943141	0	1.65269	0.724817	0.000125028	0.000513033	0.53612	0	-1.02272	-0.0324117	0.849375	0.989029	1	0	1.23729	0.307178	0.462412	0.652008	1	0	1.40907	0.494746	0.332081	0.437604	1	0	1.13884	0.187568	0.752138	0.831228	1	11	0	#NUM!	44.9136	2	0	#NUM!	8.97401	25	0
adhE_1	796_4	777406..780084		0	1.10917	0.149485	0.365098	0.497945	1	0	-1.01621	-0.0231916	0.888601	0.925284	1	0	1.12715	0.172677	0.293573	0.883498	1	0	-1.49502	-0.580169	0.00357279	0.0180237	1	0	1.30954	0.389057	0.0518809	0.0931266	1	0	1.95779	0.969226	1.63587e-05	0.000115944	0.070146	89	0	#NUM!	363.392	65	0	#NUM!	291.655	477	0
tdk	796_4	complement(780279..780896)		0	1.02668	0.0379824	0.826902	0.885913	1	0	1.16729	0.223164	0.200027	0.288988	1	0	-1.13696	-0.185182	0.265633	0.864973	1	0	1.79573	0.844573	0.00699867	0.0310344	1	0	-1.1806	-0.239521	0.646358	0.729941	1	0	-2.12004	-1.08409	0.0512272	0.109858	1	14	0	#NUM!	57.1628	18	0	#NUM!	80.7661	36	0
hns	796_4	781559..781972		0	1.2245	0.292199	0.174038	0.282741	1	0	1.37522	0.459667	0.0330182	0.0653054	1	0	-1.12309	-0.167469	0.415019	0.946093	1	0	-3.83462	-1.93908	0.064859	0.168249	1	0	1.00082	0.00117754	0.998787	0.998787	1	0	3.83775	1.94026	0.120574	0.213292	1	1	0	#NUM!	4.08306	0	0	#NUM!	0	11	0
galU	796_4	complement(782104..783012)		0	2.00111	1.0008	1.49251e-09	1.75339e-08	6.39989e-06	0	1.44316	0.529231	0.0014991	0.0045948	1	0	1.38662	0.471572	0.00377107	0.093342	1	0	-1.03318	-0.0470864	0.850477	0.924188	1	0	2.19926	1.13702	2.56509e-06	1.31726e-05	0.0109991	0	2.27222	1.1841	4.30348e-05	0.000276661	0.184533	34	0	#NUM!	138.824	24	0	#NUM!	107.688	146	0
rssB	796_4	complement(783215..784228)		0	-1.14919	-0.200617	0.180408	0.290714	1	0	-1.02412	-0.0343887	0.818917	0.872959	1	0	-1.12212	-0.166228	0.260041	0.863821	1	0	-1.48075	-0.566332	0.0166409	0.0601146	1	0	1.02411	0.0343703	0.892983	0.918913	1	0	1.51645	0.600702	0.0499081	0.107757	1	36	0	#NUM!	146.99	23	0	#NUM!	103.201	177	0
796_01195	796_4	complement(784319..785215)		0	-1.2492	-0.321001	0.0767783	0.150014	1	0	-1.03617	-0.0512672	0.77756	0.840186	1	0	-1.20559	-0.269734	0.133651	0.723607	1	0	-1.25606	-0.32891	0.200984	0.374541	1	0	1.31405	0.394021	0.142542	0.217516	1	0	1.65053	0.722932	0.0216985	0.0554157	1	25	0	#NUM!	102.076	20	0	#NUM!	89.7401	165	0
796_01196	796_4	785335..785793		0	-1.0404	-0.0571424	0.744496	0.827046	1	0	-1.05822	-0.0816459	0.645186	0.732281	1	0	1.01713	0.0245035	0.886138	0.991221	1	0	1.53014	0.613666	0.0460325	0.130733	1	0	1.71424	0.777566	0.0342317	0.0655292	1	0	1.12031	0.163899	0.694062	0.784754	1	25	0	#NUM!	102.076	7	0	#NUM!	31.409	55	0
purU	796_4	785844..786686		0	-1.35159	-0.434662	0.0130569	0.0367857	1	0	-1.35055	-0.433549	0.0138161	0.0310501	1	0	-1.00077	-0.00111339	0.994921	0.999808	1	0	1.33031	0.411763	0.0935044	0.218858	1	0	2.13557	1.09462	2.07892e-05	9.01562e-05	0.0891442	0	1.60532	0.682861	0.0195749	0.0511812	1	54	0	#NUM!	220.485	14	0	#NUM!	62.8181	113	0
elmGT	796_5	630..1745		0	1.18242	0.241748	0.223764	0.345561	1	0	1.23938	0.309619	0.120474	0.191756	1	0	-1.04817	-0.0678712	0.728248	0.980072	1	0	1.12194	0.16599	0.493483	0.68123	1	0	-1.43948	-0.52555	0.0955795	0.156788	1	0	-1.61501	-0.69154	0.0413251	0.0923942	1	43	0	#NUM!	175.571	53	0	#NUM!	237.811	164	0
796_01199	796_5	1826..5482		0	1.24756	0.319108	0.0952756	0.177395	1	0	1.26904	0.343735	0.0727118	0.126435	1	0	-1.01722	-0.0246269	0.89703	0.992276	1	0	1.00818	0.0117524	0.953996	0.982405	1	0	-1.30035	-0.378901	0.0895215	0.148556	1	0	-1.31099	-0.390653	0.0929285	0.175695	1	168	0	#NUM!	685.953	194	0	#NUM!	870.479	662	0
fes_1	796_5	5592..6836		0	1.17803	0.236379	0.175742	0.284801	1	0	1.06768	0.094475	0.591355	0.684223	1	0	1.10336	0.141904	0.409057	0.942223	1	0	-1.07076	-0.0986304	0.653198	0.801864	1	0	1.0158	0.0226225	0.928	0.945021	1	0	1.08768	0.121253	0.663888	0.759046	1	51	0	#NUM!	208.236	40	0	#NUM!	179.48	168	0
besA	796_5	6868..7803		0	1.36444	0.448308	0.0124796	0.0354152	1	0	1.29929	0.377718	0.0365473	0.071118	1	0	1.05015	0.0705901	0.686494	0.980072	1	0	1.11017	0.150774	0.511003	0.695392	1	0	-1.43384	-0.519886	0.0917887	0.151848	1	0	-1.5918	-0.67066	0.0446252	0.098281	1	50	0	#NUM!	204.153	46	0	#NUM!	206.402	187	0
pfeA	796_5	complement(7845..10019)		0	1.21197	0.277349	0.08954	0.169414	1	0	1.31717	0.397445	0.0151614	0.0336287	1	0	-1.08681	-0.120097	0.456589	0.955064	1	0	1.02091	0.0298496	0.877198	0.940171	1	0	-1.68274	-0.75081	0.00245028	0.00646094	1	0	-1.71792	-0.780659	0.00318064	0.0115778	1	106	0	#NUM!	432.804	65	0	#NUM!	291.655	372	0
796_01203	796_5	complement(10550..10867)		0	1.19964	0.262604	0.352304	0.484658	1	0	1.35232	0.435436	0.124132	0.196413	1	0	-1.12727	-0.172832	0.520005	0.972173	1	0	1.2106	0.275727	0.598898	0.763422	1	0	1.55704	0.638802	0.289176	0.392732	1	0	1.28616	0.363075	0.60637	0.714167	1	8	0	#NUM!	32.6644	2	0	#NUM!	8.97401	29	0
pipB2	796_5	complement(11063..12115)		0	1.29906	0.377468	0.0440158	0.0962514	1	0	1.38621	0.471145	0.0121919	0.0278524	1	0	-1.06709	-0.0936769	0.610043	0.973951	1	0	1.54667	0.629166	0.00826134	0.0354956	1	0	1.32147	0.40214	0.158944	0.239225	1	0	-1.17042	-0.227026	0.46237	0.592541	1	47	0	#NUM!	191.904	45	0	#NUM!	201.915	166	0
796_01205	796_5	12633..13562		0	-1.60881	-0.685994	0.0002351	0.0011987	1	0	-1.74143	-0.800276	2.01137e-05	9.95931e-05	0.0862476	0	1.08244	0.114282	0.542094	0.972173	1	0	1.1908	0.251926	0.312068	0.505152	1	0	-1.61512	-0.691644	0.0517108	0.092971	1	0	-1.92328	-0.94357	0.0132585	0.0371392	1	44	0	#NUM!	179.654	35	0	#NUM!	157.045	169	0
796_01206	796_5	13856..14752		0	-2.0814	-1.05756	7.53695e-08	7.27893e-07	0.000323185	0	-1.99098	-0.993475	4.91902e-07	3.36945e-06	0.00210927	0	-1.04542	-0.0640819	0.746731	0.980072	1	0	1.14473	0.195006	0.582966	0.751723	1	0	-1.61251	-0.689311	0.218215	0.312414	1	0	-1.84589	-0.884317	0.146387	0.249685	1	18	0	#NUM!	73.495	8	0	#NUM!	35.8961	59	0
796_01207	796_5	15268..15381		0	1.19947	0.262397	0.749815	0.830903	1	0	1.00959	0.0137735	0.986969	0.992059	1	0	1.18807	0.248624	0.751866	0.980072	1	0	-1.12698	-0.172463	0.980612	0.99224	1	0	1.94087	0.956705	0.887085	0.913947	1	0	2.18733	1.12917	0.899656	0.930485	1	0	0	#NUM!	0	0	0	#NUM!	0	0	0
hoxN	796_5	complement(15474..16487)		0	1.09922	0.136475	0.326172	0.458231	1	0	1.12929	0.175417	0.210068	0.300557	1	0	-1.02736	-0.0389425	0.77304	0.980419	1	0	1.20265	0.266214	0.204447	0.378591	1	0	-1.26372	-0.337677	0.25698	0.357074	1	0	-1.51981	-0.603891	0.0644421	0.13167	1	36	0	#NUM!	146.99	40	0	#NUM!	179.48	154	0
qseC_1	796_5	complement(16620..18035)		0	1.10188	0.139965	0.300785	0.431648	1	0	1.13184	0.178675	0.188828	0.277578	1	0	-1.0272	-0.0387108	0.770334	0.980325	1	0	1.17703	0.235151	0.171985	0.337401	1	0	-1.03721	-0.0527039	0.804206	0.857722	1	0	-1.22082	-0.287855	0.21613	0.338358	1	91	0	#NUM!	371.558	71	0	#NUM!	318.577	290	0
tctD	796_5	complement(18094..18696)		0	1.34696	0.429702	0.0195892	0.051001	1	0	1.42432	0.510269	0.00585117	0.014811	1	0	-1.05743	-0.0805678	0.645095	0.974893	1	0	1.08082	0.112126	0.662887	0.809356	1	0	-1.43188	-0.517915	0.155699	0.235001	1	0	-1.54761	-0.630041	0.115297	0.206706	1	33	0	#NUM!	134.741	24	0	#NUM!	107.688	96	0
796_01211	796_5	18851..19828		0	1.33901	0.421163	0.022011	0.055848	1	0	1.3451	0.427713	0.0206874	0.0439583	1	0	-1.00455	-0.00655029	0.970822	0.998084	1	0	-1.3792	-0.463833	0.0580596	0.154722	1	0	-1.58713	-0.666416	0.0289659	0.0567927	1	0	-1.15076	-0.202583	0.553193	0.669893	1	39	0	#NUM!	159.239	32	0	#NUM!	143.584	150	0
796_01212	796_5	19843..20274		0	1.20181	0.265203	0.15746	0.261968	1	0	1.18046	0.239352	0.206718	0.296556	1	0	1.01808	0.0258512	0.885569	0.991221	1	0	-1.32041	-0.400988	0.182573	0.35206	1	0	-1.14759	-0.19861	0.580774	0.673799	1	0	1.15059	0.202378	0.631441	0.732581	1	17	0	#NUM!	69.4119	13	0	#NUM!	58.3311	77	0
796_01213	796_5	20285..21799		0	1.23744	0.30736	0.0853161	0.162956	1	0	1.38758	0.472568	0.00826414	0.0198859	1	0	-1.12133	-0.165207	0.346957	0.916804	1	0	-1.03528	-0.0500266	0.815704	0.908503	1	0	-1.57422	-0.65464	0.0159537	0.0336	1	0	-1.52057	-0.604613	0.0389215	0.0882112	1	56	0	#NUM!	228.651	64	0	#NUM!	287.168	237	0
[truncated: 3,086 more rows]
[truncated: 62 more columns]

## Sheet: All_Expression_192
Name	Chromosome	Region	Identifier	CAZ-48 vs. CAZ-0 - Max group means	CAZ-48 vs. CAZ-0 - Fold change	CAZ-48 vs. CAZ-0 - Log fold change	CAZ-48 vs. CAZ-0 - P-value	CAZ-48 vs. CAZ-0 - FDR p-value	CAZ-48 vs. CAZ-0 - Bonferroni	CAZ-6 vs. CAZ-0 - Max group means	CAZ-6 vs. CAZ-0 - Fold change	CAZ-6 vs. CAZ-0 - Log fold change	CAZ-6 vs. CAZ-0 - P-value	CAZ-6 vs. CAZ-0 - FDR p-value	CAZ-6 vs. CAZ-0 - Bonferroni	CIP-6 vs. CIP-0 - Max group means	CIP-6 vs. CIP-0 - Fold change	CIP-6 vs. CIP-0 - Log fold change	CIP-6 vs. CIP-0 - P-value	CIP-6 vs. CIP-0 - FDR p-value	CIP-6 vs. CIP-0 - Bonferroni	CIP-48 vs. CIP-0 - Max group means	CIP-48 vs. CIP-0 - Fold change	CIP-48 vs. CIP-0 - Log fold change	CIP-48 vs. CIP-0 - P-value	CIP-48 vs. CIP-0 - FDR p-value	CIP-48 vs. CIP-0 - Bonferroni	CAZ-48 vs. CAZ-6 - Max group means	CAZ-48 vs. CAZ-6 - Fold change	CAZ-48 vs. CAZ-6 - Log fold change	CAZ-48 vs. CAZ-6 - P-value	CAZ-48 vs. CAZ-6 - FDR p-value	CAZ-48 vs. CAZ-6 - Bonferroni	CIP-48 vs. CIP-6 - Max group means	CIP-48 vs. CIP-6 - Fold change	CIP-48 vs. CIP-6 - Log fold change	CIP-48 vs. CIP-6 - P-value	CIP-48 vs. CIP-6 - FDR p-value	CIP-48 vs. CIP-6 - Bonferroni	812 CIP T48-2 - Total counts	812 CIP T48-2 - RPKM	812 CIP T48-2 - TPM	812 CIP T48-2 - CPM	812 CAZ T0-1 - Total counts	812 CAZ T0-1 - RPKM	812 CAZ T0-1 - TPM	812 CAZ T0-1 - CPM	812 CIP T0-3 - Total counts	812 CIP T0-3 - RPKM
[truncated: 4,490 more rows]
[truncated: 62 more columns]

[truncated: 1 more sheets: All_Expression_4SA]
