# Supplementary material for: Fluoroquinolone and beta-lactam antimicrobials induce different transcriptome profiles in Salmonella enterica persister cells
Source: Sci Rep. 2023 Oct 31;13:18696. doi: 10.1038/s41598-023-46142-8 (PMC10618250; doi:10.1038/s41598-023-46142-8)
Supplement: Supplementary file 7 — Supplementary Table S4. [file 41598_2023_46142_MOESM7_ESM.xlsx]

## Sheet: common_in_all_CAZ
Name	CAZ.48.vs..CAZ.0_192	CAZ.6.vs..CAZ.0_192	CAZ.6.vs..CAZ.0_4SA	CAZ.48.vs..CAZ.0_4SA	CAZ.6.vs..CAZ.0_S58	CAZ.48.vs..CAZ.0_S58
otsB	2.09698	1.84713	1.2066	1.37611	1.47057	1.72876
pspA	2.09484	1.00072	1.92005	2.40737	2.77726	2.0708
dps	1.95125	2.91223	2.16307	1.20958	2.17871	1.69534
pspD	1.89603	1.39947	1.42279	1.73301	2.1303	1.67724
otsA	1.67813	1.52491	1.60211	1.57612	1.69751	1.69552
osmB	1.38032	1.02948	2.57729	1.94835	2.54726	2.73387
osmE	1.33133	2.5987	2.3461	1.30095	2.98568	1.50622
osmX	1.10118	1.23671	1.0941	1.16195	1.17551	1.26333
spy	1.0333	2.559	2.8152	1.2927	2.70703	1.18688
kbl	-1.25225	-1.15589	-1.38331	-1.7757	-1.60277	-1.79147
sdaB	-1.28037	-1.27255	-1.91256	-1.95595	-2.32159	-2.42297
hscA	-1.30846	-1.16037	-1.168	-1.23126	-1.07085	-1.13199
rseB	-1.50953	-1.49464	-1.49556	-1.10506	-1.48344	-1.27021
treC	-1.5411	-1.18574	-2.37782	-2.4565	-2.40068	-2.55049
prs	-1.54292	-1.45191	-1.06772	-1.11046	-1.17084	-1.13243
osmY_3	-1.56434	-1.1111	3.28271	2.48491	4.03413	3.18887
yodB	-1.57437	-1.63899	-1.71705	-1.6172	-1.63079	-1.4501
fkpB	-1.59691	-1.48565	-1.05824	-1.10789	-1.18582	-1.11239
truD	-1.62284	-1.41701	-1.09581	-1.28486	-1.04492	-1.10569
mreC	-1.64289	-1.49499	-1.33521	-1.33229	-1.2517	-1.45585
hybO	-1.64601	-1.21641	-2.2625	-2.25557	-1.46572	-1.72632
rseA	-1.67103	-1.87482	-1.74196	-1.24346	-1.52897	-1.19812
recR	-1.67234	-1.57632	-1.22308	-1.22132	-1.19098	-1.45127
dsrF	-1.68058	-1.38387	-1.24733	-1.32118	-1.13257	-1.35536
fdhF_2	-1.70889	-1.00118	-2.00029	-2.44008	-1.70655	-1.90163
cspC	-1.7163	-1.50505	-1.44852	-1.75711	-1.62412	-1.98859
mreB	-1.74608	-1.51645	-1.23537	-1.31066	-1.26059	-1.42096
tusB	-1.76452	-1.41648	-1.2915	-1.41695	-1.51686	-1.6114
era	-1.76692	-1.69376	-1.02033	-1.02372	-1.06426	-1.20255
ftsQ	-1.79878	-1.42438	-1.26629	-1.37197	-1.33856	-1.32878
accA	-1.83178	-1.85016	-1.04114	-1.00113	-1.22714	-1.35741
prfA	-1.85042	-1.94335	-1.05989	-1.12167	-1.48889	-1.54413
ispF	-1.86134	-1.61138	-1.11011	-1.30956	-1.18381	-1.2913
dnaX	-1.86136	-1.90232	-1.15492	-1.00662	-1.43563	-1.46789
tusD	-1.89103	-1.30029	-1.28993	-1.42343	-1.35869	-1.26061
rpoE	-1.89676	-2.00188	-1.48787	-1.06966	-1.63053	-1.30187
gph	-1.90024	-1.52307	-1.05232	-1.34077	-1.28043	-1.58423
mraY	-1.91948	-1.49324	-1.0799	-1.27982	-1.18251	-1.5689
cpoB	-1.92984	-1.88798	-1.34082	-1.52675	-1.74313	-1.689
sdaC	-1.9566	-1.95007	-2.54558	-2.42565	-2.83349	-2.75106
prc	-1.9627	-1.77385	-1.23514	-1.18705	-1.38207	-1.39911
ftsW	-1.96909	-1.48147	-1.19905	-1.29493	-1.45466	-1.55207
malE	-1.98107	-1.90589	-2.58714	-2.8653	-2.61863	-2.86134
murD	-1.98117	-1.50332	-1.27115	-1.43693	-1.47279	-1.71952
gpsA	-1.98613	-1.68611	-1.40681	-1.79739	-1.53279	-1.67669
dnaE	-2.00565	-1.79651	-1.12609	-1.20101	-1.47174	-1.61301
ddlB	-2.02066	-1.50287	-1.12271	-1.41925	-1.19108	-1.43449
murG	-2.04775	-1.53639	-1.37014	-1.36874	-1.3496	-1.6968
tktA_2	-2.08215	-1.54634	-2.42188	-2.20356	-1.6234	-1.91507
pdxA1	-2.08411	-1.93344	-1.40478	-1.55721	-1.49753	-1.69274
malK	-2.11903	-1.99397	-2.32697	-2.47366	-1.88282	-2.01728
dauR	-2.12754	-1.62035	-1.44254	-1.61244	-1.36011	-1.31044
rnhB	-2.13118	-1.93286	-1.13948	-1.18981	-1.63986	-1.74551
apaG	-2.13894	-2.16073	-1.18658	-1.51698	-1.6652	-1.57393
sucA	-2.18764	-1.56282	-1.01872	-2.41358	-1.07226	-1.99357
murC	-2.2164	-1.79055	-1.2491	-1.37094	-1.33017	-1.60584
focA	-2.23752	-2.30918	-2.14882	-2.06837	-1.05965	-1.04368
rsmA	-2.26497	-2.09642	-1.46419	-1.61848	-1.84533	-1.77351
surA	-2.28715	-2.02213	-1.47728	-1.86253	-1.51343	-1.76073
malQ	-2.28901	-2.11119	-2.35557	-2.47163	-2.98712	-3.12775
rseP	-2.30681	-1.94439	-1.72615	-1.9534	-1.74484	-1.91481
grcA	-2.34613	-1.87394	-1.59862	-2.00139	-1.36983	-1.85254
ispD	-2.35822	-2.00309	-1.23713	-1.19747	-1.35088	-1.3573
ascD_2	-2.40018	-1.9024	-1.37161	-1.26242	-1.56309	-1.55255
ftsB	-2.45995	-2.30825	-1.33579	-1.20618	-1.48192	-1.57417
atpB	-2.46362	-1.94456	-1.05622	-1.50217	-1.30658	-1.53829
ybaB	-2.46498	-2.38363	-1.45234	-1.63622	-1.5633	-1.61797
hisS	-2.4683	-2.06309	-1.1105	-1.13635	-1.53953	-1.56833
nuoH	-2.47835	-1.74793	-1.01971	-1.68708	-1.29869	-2.02621
glmU	-2.49104	-2.2843	-1.33844	-1.40945	-1.62712	-1.70315
alaS	-2.51322	-2.15491	-1.09347	-1.39874	-1.62262	-1.8106
proQ	-2.52709	-2.41701	-1.51229	-1.56497	-1.82097	-1.87985
aroB	-2.54403	-2.04903	-1.09246	-1.37808	-1.43789	-1.71376
fliF	-2.57001	-2.61952	-1.50255	-1.3345	-2.23628	-2.23
aroK	-2.57678	-2.4062	-1.11056	-1.45218	-1.52132	-1.81178
truB	-2.58232	-2.35281	-1.13768	-1.48973	-1.47267	-1.56314
lpxA	-2.58561	-2.25044	-1.02137	-1.26089	-1.3245	-1.5932
plsX	-2.59237	-2.52847	-1.09299	-1.17366	-2.37183	-2.17896
fliZ	-2.59859	-2.42877	-1.23621	-1.20424	-2.04748	-2.15971
secB	-2.61728	-2.27426	-1.5419	-1.93362	-1.67968	-1.83297
damX	-2.62554	-2.16789	-1.13962	-1.44522	-1.47148	-1.69069
pheS	-2.66217	-2.51629	-1.52949	-1.80091	-1.84454	-1.94674
pta	-2.68582	-2.13839	-1.04061	-1.09863	-1.45074	-1.93486
fliK	-2.69236	-2.79734	-1.85772	-1.69058	-2.54444	-2.57211
yidC	-2.7681	-2.51485	-1.00018	-1.26854	-1.89232	-1.94003
flgJ	-2.80908	-2.98877	-2.0392	-1.87383	-2.3634	-2.26526
rbfA	-2.8525	-2.5376	-1.02607	-1.45536	-1.47773	-1.76037
fliM	-2.86498	-3.10584	-1.5102	-1.40505	-2.495	-2.23195
ackA	-2.87091	-2.51978	-1.02943	-1.1518	-1.95388	-2.23531
accC	-2.87602	-2.61367	-1.28126	-1.34693	-1.8202	-1.93835
pheT	-2.87689	-2.38182	-1.42418	-1.91501	-1.92867	-2.20531
grxC	-2.90706	-2.21639	-1.28249	-1.82266	-1.51935	-1.85136
ndh	-2.91176	-2.49758	-1.39199	-1.83663	-2.25011	-2.41122
lamB	-2.95288	-2.87666	-3.44563	-3.63949	-3.39469	-3.51438
fliO	-2.96264	-3.06827	-1.4694	-1.37584	-1.77966	-1.83302
glmS_2	-2.97172	-2.65285	-1.48787	-1.80183	-2.18879	-2.35151
flgI	-2.98154	-3.13194	-2.06286	-1.78475	-2.70845	-2.53946
nrdB	-2.99951	-2.92951	-2.06602	-2.33965	-3.06918	-3.05614
fabF	-3.01935	-2.70803	-1.31605	-1.48355	-2.07304	-2.49846
fabZ	-3.03247	-2.58885	-1.36296	-1.77116	-1.79667	-1.94293
fliH	-3.03308	-3.22556	-2.22988	-2.01221	-2.95772	-2.89888
eno	-3.04231	-2.23701	-1.28607	-1.86565	-1.53337	-1.82374
fliJ	-3.05846	-3.38608	-2.57493	-2.0217	-2.84993	-2.96323
pal	-3.07917	-2.68567	-1.08023	-1.80056	-1.87087	-2.36166
fabH	-3.08264	-2.78694	-1.40383	-1.69122	-2.45515	-2.40413
fliI	-3.12238	-3.19532	-2.5147	-2.12175	-3.08714	-3.14331
nrdA	-3.14887	-2.99253	-2.27929	-2.35424	-3.20144	-3.34659
bamA	-3.17818	-2.16569	-1.59592	-2.47251	-1.88568	-2.37564
fliN	-3.22235	-3.17042	-1.50231	-1.44224	-2.49342	-2.35319
cspE	-3.23483	-3.6	-2.69098	-3.26696	-2.30604	-2.16802
rimP	-3.2529	-2.515	-1.00693	-1.56968	-1.66754	-1.79291
atpG	-3.26395	-2.09281	-1.11555	-2.28896	-1.77515	-2.4628
cspA	-3.27806	-3.47272	-2.48099	-2.08323	-2.37626	-1.62178
flgH	-3.28451	-3.14775	-2.2644	-2.21671	-3.05517	-3.04821
fliA	-3.31309	-3.13224	-1.60536	-1.55426	-2.72273	-2.88735
fabD	-3.32772	-2.83692	-1.33922	-1.86499	-2.20153	-2.54219
tig	-3.41101	-2.99325	-1.35161	-1.72856	-2.00128	-2.41718
flgB	-3.43351	-3.45499	-2.34814	-2.19858	-3.12528	-3.06404
yceD	-3.46548	-2.76759	-1.13072	-1.51137	-1.82664	-1.85576
accB	-3.48855	-3.29224	-1.48494	-1.66134	-2.131	-2.2807
atpA	-3.58928	-2.22286	-1.16224	-2.56023	-1.89282	-2.83189
atpH	-3.59733	-2.16508	-1.21468	-2.43386	-1.95646	-2.74396
pnp	-3.6407	-2.73157	-1.28833	-2.13046	-1.84708	-2.57051
fliG	-3.65509	-3.64619	-2.94676	-2.60862	-3.64277	-3.49058
flgG	-3.75408	-3.84246	-2.76938	-2.66838	-3.71035	-3.59233
infC	-3.81491	-3.0348	-1.18114	-1.9534	-1.51192	-2.20669
flgF	-3.84689	-3.82166	-3.1738	-2.8671	-3.8395	-3.89488
acpP_1	-3.89194	-3.37298	-1.50219	-2.23148	-2.15479	-2.50565
pflB	-4.04264	-2.37624	-2.41154	-3.60533	-1.89819	-3.1388
rplM	-4.13507	-3.37923	-1.22097	-1.75158	-2.20192	-2.4008
skp	-4.1618	-2.79711	-1.99685	-3.29848	-2.22249	-3.40912
tsf	-4.20185	-3.35405	-1.52988	-2.18909	-2.36658	-2.87814
lpdA	-4.24539	-3.43965	-2.18166	-2.97628	-2.29486	-3.07012
flgC	-4.25966	-4.16992	-2.77793	-2.74501	-3.96163	-4.07138
rpoC	-4.265	-3.30291	-1.36665	-2.20418	-1.95008	-2.53567
flgD	-4.32814	-4.20831	-3.26436	-3.18225	-4.23116	-3.98116
rpsP	-4.43993	-3.27986	-1.45959	-2.50246	-2.46245	-3.0082
flgE	-4.47167	-4.24275	-3.4416	-3.25572	-4.20559	-4.3843
rplL	-4.5239	-3.90762	-1.56691	-2.42734	-2.27225	-2.34975
rimM	-4.52941	-3.14725	-1.68014	-2.6462	-2.673	-3.34059
rpsB	-4.56687	-3.47893	-1.46323	-2.23138	-2.38895	-2.8378
rplK	-4.61871	-3.22994	-1.60173	-2.35676	-2.32789	-2.79229
trmD	-4.63432	-3.26293	-1.67395	-2.72994	-2.85848	-3.41756
rplA	-4.63981	-3.22057	-1.39425	-2.3324	-2.52635	-2.93608
ompD	-4.68138	-4.21071	-2.51874	-3.65341	-3.43347	-4.57222
aceF	-4.73795	-3.85613	-2.93577	-4.15988	-3.01065	-3.93755
rpsL	-4.77985	-3.57163	-1.17523	-2.32151	-2.49207	-2.82361
rpsQ	-4.78887	-3.73533	-1.11661	-2.2936	-2.72569	-3.12015
ompC_2	-4.84504	-3.63307	-1.01777	-1.98308	-2.08907	-2.74591
rpsG	-4.91575	-3.55391	-1.3972	-2.60927	-2.62824	-3.0342
rplC	-4.9628	-2.97012	-1.12548	-2.95635	-2.6843	-3.68141
rplX	-4.98301	-3.24529	-1.31234	-2.61103	-2.55973	-3.077
rpsJ	-5.01261	-2.92494	-1.11751	-2.76619	-2.52854	-3.51827
rplN	-5.05444	-3.34596	-1.25354	-2.56536	-2.36783	-2.9428
rpsN	-5.05804	-3.20158	-1.3203	-2.7455	-2.77156	-3.33339
rplE	-5.14224	-3.34079	-1.26291	-2.612	-2.67527	-3.23324
rplD	-5.18008	-3.19676	-1.25425	-3.06538	-2.87166	-3.75224
rpmC	-5.21675	-4.01237	-1.43728	-3.01946	-2.76818	-3.37089
fusA	-5.25308	-3.80991	-1.66346	-3.19706	-3.05217	-3.78167
rplW	-5.26996	-3.15205	-1.39199	-3.33108	-3.02505	-3.83241
rplJ	-5.30225	-4.02439	-1.2308	-2.25476	-2.73888	-2.85039
aceE	-5.31765	-3.83808	-2.73613	-4.69137	-3.15639	-4.24035
rpoA	-5.32761	-3.7428	-1.48713	-2.9541	-2.95941	-3.81975
rpsH	-5.40579	-3.48782	-1.44209	-3.11677	-2.9266	-3.55712
rpsM	-5.4914	-3.60866	-1.64225	-2.91512	-2.75615	-3.89002
rpsD	-5.533	-3.66557	-1.59051	-3.12683	-2.91321	-3.87094
rplB	-5.69929	-3.50318	-1.28973	-3.40471	-3.19314	-4.14079
rplF	-5.70667	-3.68498	-1.35872	-3.20908	-3.11758	-3.70166
rplV	-5.72477	-3.98238	-1.5389	-3.50272	-3.17083	-4.1517
rpsE	-5.90393	-4.05385	-1.84015	-3.80207	-3.1783	-4.04215
rpsS	-5.91108	-3.86835	-1.40992	-3.55311	-3.17613	-4.32267
rplP	-5.9282	-4.2108	-1.57376	-3.29923	-3.11669	-3.97054
rplR	-5.93878	-3.96318	-1.63085	-3.55512	-3.12496	-3.91888
rpsC	-6.03636	-4.11693	-1.5329	-3.42163	-3.21413	-4.19991
secY	-6.12763	-4.32151	-2.08191	-3.80545	-3.24521	-4.30485
rplO	-6.1634	-4.32695	-2.15356	-3.98875	-3.31564	-4.22939
rpmD	-6.32722	-4.3342	-1.89329	-3.88905	-3.30252	-3.85009
rpmJ	-6.44528	-4.64058	-2.94339	-4.18974	-2.79022	-3.64063
