# Supplementary material for: Fluoroquinolone and beta-lactam antimicrobials induce different transcriptome profiles in Salmonella enterica persister cells
Source: Sci Rep. 2023 Oct 31;13:18696. doi: 10.1038/s41598-023-46142-8 (PMC10618250; doi:10.1038/s41598-023-46142-8)
Supplement: Supplementary file 8 — Supplementary Table S5. [file 41598_2023_46142_MOESM8_ESM.xlsx]

## Sheet: common_in_all_CIP
Name	CIP.6.vs..CIP.0_192	CIP.48.vs..CIP.0_192	CIP.6.vs..CIP.0_4SA	CIP.48.vs..CIP.0_4SA	CIP.48.vs..CIP.0_S58	CIP.6.vs..CIP.0_S58
nuoN	-2.90564	-1.42743	-2.42782	-2.46518	-1.15531	-1.26446
nuoM	-2.59979	-1.26257	-4.18952	-2.52552	-1.98332	-1.70776
nuoH	-2.20262	-1.77046	-2.42132	-3.29194	-1.89341	-1.07902
nuoL	-2.10933	-1.60251	-2.86196	-3.44456	-1.51526	-1.25748
nuoI_1	-1.91647	-1.61949	-2.13064	-1.98922	-2.41797	-1.09732
arnD	-1.81187	-1.06684	-1.95681	-1.39286	-1.6735	-1.90983
flhE	-1.32163	-1.87331	-2.31146	-4.78655	-2.26486	-3.44956
murG	-1.13934	-1.26744	-1.82568	-2.03398	-1.63412	-1.59789
pspA	1.50098	1.47479	2.13244	3.0814	2.11279	1.07438
sspB	1.53961	-1.2616	1.79798	1.80954	1.27581	2.30159
lexA_1	1.55376	3.01158	2.38724	1.78732	1.79931	3.12971
uspE	1.57088	1.13207	2.45367	1.52909	1.2404	2.73222
ahpC	1.91798	-1.88927	2.88635	2.3385	2.03553	3.18532
sspA	1.97283	-1.5971	2.17965	2.0633	2.12228	3.01658
trxB	2.00065	-1.95577	1.93707	1.97844	1.17412	2.76711
alaE	2.33358	1.93297	3.62723	3.34381	1.76842	3.38067
hscB	2.61498	3.5114	2.06171	2.11039	1.67598	2.01932
rplU	2.66303	-2.96019	1.65451	1.16017	1.10836	3.22956
rpmA	2.68377	-2.40972	1.6553	1.04575	1.91442	2.79548
iscR	2.68914	3.10157	3.15647	3.57531	2.93095	3.03786
greA	2.90695	1.4997	2.88801	2.3676	2.16708	3.61907
ubiF	2.98988	1.33128	1.33346	1.52918	1.60333	2.03493
ygaV	3.00096	2.73414	2.03482	1.6315	2.07327	1.6678
ygaP	3.07828	2.82908	1.86302	1.98603	1.30733	2.1805
gyrB	3.2532	2.02871	2.20306	1.90801	1.00528	2.10921
iscS	3.26154	3.50666	3.54117	3.33658	2.89411	3.38815
bssS	3.31829	1.65654	3.91357	1.88357	3.89326	4.55828
recN	3.41879	2.13403	1.83549	2.67318	1.6994	2.50615
yhbY	3.49116	2.97176	1.99917	1.65198	1.98278	2.83792
iscA_2	3.5022	3.68577	2.44554	2.35906	2.56569	2.91789
hypD	3.5103	1.40937	1.64242	1.02036	1.78236	2.6161
cueO	3.6742	3.1394	3.17392	4.26351	2.00173	2.5884
rlmE	3.68638	3.1158	2.04422	2.12364	2.21205	2.86944
lpxC	3.71117	1.9964	1.14889	1.10788	2.13465	2.56131
ywlC	3.77878	1.84641	2.20742	1.37742	1.4417	2.03094
iscU	3.89339	3.65601	3.2596	2.93042	2.35361	2.89235
hypC	3.94966	1.97101	1.50539	1.01439	2.03309	2.34223
hypB	4.06173	2.12089	1.84804	1.11062	1.98793	2.86905
nhaR	4.21323	3.62977	1.89401	2.32803	1.35659	1.4924
focA	4.22757	1.03068	-1.53437	-3.09628	-1.09575	1.34966
nhaA	4.58976	4.03259	2.28931	2.50425	1.93593	2.15359
sulA	4.93631	4.96259	2.28247	3.54036	3.44708	3.8086
ptrB	6.16427	7.08444	1.05807	2.16689	1.84071	1.87319
aspA	6.93226	3.58277	5.51801	1.12574	2.72809	6.92077
recA	6.95767	3.06053	4.56079	3.95632	3.21578	5.46987
yebE	8.2622	7.81269	2.60619	3.88161	3.95095	4.26994
yebF	8.94979	8.10256	3.6672	4.59536	3.69455	4.10634
tisB	9.9659	7.54345	4.89758	4.6208	12.2548	10.9165
